# Supplementary material for: Thermal dynamics and coalescence of Au144(SR)60 clusters from a machine-learned potential
Source: Nat Commun. 2025 Dec 18;17:971. doi: 10.1038/s41467-025-67700-w (PMC12847723; doi:10.1038/s41467-025-67700-w)
Supplement: Supplementary file 4 — Source Data [file 41467_2025_67700_MOESM4_ESM.zip]

Archive with 5 entries (4 files):
- source data/
- source data/Figure_3.zip
- source data/data.txt
- __MACOSX/source data/._data.txt
- source data/Figure_4.zip
