# Supplementary material for: Thermal dynamics and coalescence of Au144(SR)60 clusters from a machine-learned potential
Source: Nat Commun. 2025 Dec 18;17:971. doi: 10.1038/s41467-025-67700-w (PMC12847723; doi:10.1038/s41467-025-67700-w)
Supplement: Supplementary file 4 — Source Data [file 41467_2025_67700_MOESM4_ESM.zip › source data/data.txt]

################################################################### 
Data source for figures and graphs presented in the main manuscript
################################################################### 


A. coordinates (xyz) of the dft optimised Au144 (figure 1)
   
Au 18.22455388 15.09369635 18.18454553
Au 15.42007991 17.66326888 15.62863137
Au 15.32796802 15.68534873 13.51029535
Au 18.38217129 13.01002438 16.10769535
Au 16.36757838 12.82219479 18.27500169
Au 20.88584632 14.19859688 17.34850561
Au 20.38800656 14.89846076 20.16938775
Au 19.19804693 12.34159562 18.95420674
Au 13.21154084 17.83376953 13.61537377
Au 12.69918853 15.07206876 12.76382900
Au 16.41533404 14.90808164 11.03510878
Au 20.00322661 12.10665040 13.80833349
Au 17.66592118 10.45260525 17.37373924
Au 14.42874229 17.08307441 11.05589515
Au 14.30370327 11.62855699 19.75207688
Au 20.56787345 11.34197655 16.59467901
Au 22.45608847 13.21326081 15.19805894
Au 22.07806256 12.62060304 19.35153950
Au 17.09469394 11.17974009 20.62058858
Au 19.20984703 9.08168628 14.89717021
Au 9.82836049 14.08253318 14.03220172
Au 15.50142522 8.87950643 18.94625941
Au 23.86694556 11.42291748 17.18179140
Au 22.33589759 12.45625121 11.91524277
Au 18.11592211 18.39565236 15.02216552
Au 15.50878943 15.58522719 17.57431110
Au 13.28763772 15.63946758 15.65858980
Au 16.01091077 18.53942951 12.93164483
Au 18.20366764 16.48114902 12.81091062
Au 17.29499706 21.03592119 14.11175753
Au 20.15861727 20.58326926 14.79164875
Au 18.87798938 19.39848302 12.32271078
Au 13.42611962 13.43029273 17.65785434
Au 12.63435114 13.01100301 14.90722630
Au 10.80709654 16.78776706 14.89342436
Au 13.72825868 20.22239670 11.99156560
Au 17.28647988 17.74305088 10.45550562
Au 10.86575697 14.79905311 17.07111165
Au 19.76377604 14.42320301 11.57567655
Au 16.51529587 20.71119815 11.24150278
Au 15.19918121 22.58418457 13.03530938
Au 19.36628223 22.26946063 12.56448754
Au 20.56619340 17.25478245 11.23178028
Au 14.80990494 19.41308737 9.07131295
Au 13.89436385 10.06305647 13.81152453
Au 18.85450602 15.63977036 8.94725220
Au 17.18684941 23.94586823 11.23620400
Au 11.94192263 22.58695186 12.52884761
Au 14.97055705 18.26354657 18.36651307
Au 17.47501036 15.69157154 15.51365040
Au 15.49572708 13.51401735 15.50492695
Au 12.81774783 16.25446221 18.55185679
Au 12.72140218 18.44598939 16.48819356
Au 14.10644569 17.34689477 21.10433888
Au 14.68793052 20.31283101 20.51336389
Au 12.30709347 19.02702751 19.43379421
Au 17.58442348 13.62288316 13.33133638
Au 14.80421984 12.88421746 12.82944853
Au 14.70810064 11.04110832 16.59357781
Au 11.99607035 13.89340418 20.13772279
Au 10.33114370 17.65292151 17.69024202
Au 16.90103014 11.13853265 14.53439488
Au 11.42765300 19.93316732 14.51331778
Au 11.28006093 16.66517705 20.86968909
Au 13.11992614 15.09748209 22.60123253
Au 12.52258227 19.31423661 22.31322280
Au 11.01087354 20.71690217 17.45180888
Au 9.03245993 15.10546755 19.37664180
Au 13.60957843 14.10477519 10.05521163
Au 8.66684738 19.22762143 15.60600534
Au 11.32423295 17.14465741 24.08956585
Au 12.43006763 11.92357186 22.49467550
Au 16.55814289 20.00905417 16.76368403
Au 19.35485668 17.46869244 19.34680815
Au 19.35360976 19.45190104 21.51814286
Au 16.32712835 22.16969254 18.71129764
Au 18.47827238 22.26919755 16.58336320
Au 13.84693640 20.89230168 17.66653402
Au 14.40937527 20.29154150 14.74006153
Au 15.57109127 22.69087340 15.92002291
Au 21.47930263 17.43462982 21.42457070
Au 22.16979590 20.22423879 21.93980901
Au 17.89772594 20.23193498 24.00984141
Au 14.83123432 23.26026593 20.81939454
Au 17.01017722 24.64787476 17.47147486
Au 20.18989853 18.24405543 23.90329649
Au 20.77270375 23.36161876 15.01560022
Au 13.82290716 23.68376366 18.04836667
Au 12.33010166 21.88838506 19.94418005
Au 12.69913011 22.41805104 15.50291572
Au 17.71703257 23.98655217 14.49910751
Au 15.37513014 26.03061632 19.80857440
Au 24.78813002 21.27616137 20.85389156
Au 19.36615008 26.30833979 15.79819614
Au 10.73344335 23.84608900 17.78317186
Au 12.33979571 22.49694056 22.90887179
Au 16.70250555 16.71502008 19.94136886
Au 19.27207404 19.53142549 17.37856062
Au 21.44566511 19.55158099 19.32611752
Au 18.68656660 16.55132282 22.09540571
Au 16.55352253 18.61382674 22.15524591
Au 17.58437623 14.00154407 20.81823852
Au 14.71635284 14.57285387 20.15889824
Au 15.97490883 15.65076555 22.68392137
Au 21.35868848 21.68868509 17.26963659
Au 21.85490396 22.40605465 20.03740906
Au 23.96214773 18.15749303 20.04303193
Au 20.89747152 15.16732176 23.11891436
Au 17.41687369 17.16754884 24.59042771
Au 23.84676168 20.40622014 18.08585445
Au 14.91400745 20.72757996 23.30157471
Au 18.19120019 14.01178135 23.56398756
Au 20.07393593 12.61138730 21.72707217
Au 15.31579062 12.82213491 22.30161333
Au 14.52310778 17.84359564 23.99276986
Au 19.80100181 15.59857697 25.97001610
Au 20.75607643 25.05223619 21.03281572
Au 15.80827970 19.62029416 26.24665933
Au 17.77911403 10.94890072 23.50187807
Au 23.04299918 12.63463195 22.51036895
Au 19.83920511 16.84015473 16.63032396
Au 17.30060939 19.44206956 19.43734157
Au 19.20882464 21.67941816 19.42443358
Au 21.96474487 18.87412231 16.42908094
Au 22.05957354 16.75200678 18.54197970
Au 20.76787179 17.74778893 13.95238607
Au 20.07884645 14.86548566 14.49439493
Au 22.55090758 16.07483926 15.61326220
Au 17.10517495 21.52240756 21.52834736
Au 19.88054159 22.09629275 22.29204094
Au 19.99132162 24.17088436 17.96812196
Au 23.01943093 21.06234373 14.96075812
Au 24.45669222 17.67841924 17.09538848
Au 17.97935924 24.06181537 20.24324878
Au 23.15612123 15.09295472 20.72798084
Au 23.53914775 18.26159063 14.00045908
Au 21.67241447 20.12489245 12.43779148
Au 22.26399965 15.39407957 12.81688793
Au 23.75649990 14.66026146 17.78991056
Au 25.85655516 19.92857702 15.60340328
Au 21.05685935 21.08815116 24.87965793
Au 26.03980292 16.06920973 19.44919123
Au 23.55403986 17.77485580 10.96633966
Au 22.64092555 23.07788180 12.42614435
S 19.77846169 9.86810973 12.77074333
S 18.70331417 8.25010328 17.01970006
S 10.38241825 14.92612895 11.92339538
S 9.29583279 13.16425443 16.11358837
S 13.68199086 8.97968424 17.47606167
S 17.33270365 8.74847985 20.38944569
S 12.64058067 19.86080244 9.82291092
S 16.97160117 18.94063080 8.30723083
S 11.72985951 10.94867861 13.95059506
S 15.99801223 9.06748868 13.59330309
S 17.39701111 13.80661903 9.05960183
S 20.33145902 17.44885886 8.78666170
S 10.30987411 20.90910226 12.55290772
S 13.53610823 24.30197684 12.48895451
S 9.75498191 12.91391434 19.77032174
S 8.28773376 17.29337760 19.01602376
S 14.45378121 11.97796002 10.54744036
S 12.70563821 16.20108030 9.52625017
S 8.83414421 17.79477290 13.77168011
S 8.52747416 20.67850718 17.43260166
S 12.32289737 10.46298948 20.66339172
S 12.54518654 13.40893627 24.30745538
S 20.57969222 12.44719086 10.36286398
S 24.07272064 12.47160507 13.47950268
S 22.37691283 9.71180759 16.62568922
S 25.53638302 12.98921873 17.68078077
S 25.41845631 15.47766569 21.62905121
S 26.64659312 16.56778918 17.24947688
S 17.36962485 22.30665415 9.58015109
S 17.04652642 25.65914210 12.82300200
S 21.18824885 25.70225954 14.46503715
S 17.55058242 27.00323749 17.09965628
S 21.55380710 25.80634585 18.95784711
S 19.95538576 24.40470150 23.13427061
S 24.11914767 23.37033778 20.04193665
S 25.45269769 19.19729634 21.71379569
S 25.77925717 21.62615209 17.21486301
S 25.99128441 18.28705963 13.93888172
S 22.72958020 19.84440121 10.22835178
S 24.42748830 15.73141438 11.68999344
S 20.76295713 23.77868907 11.22802470
S 24.55732301 22.35492991 13.53158630
S 23.15644485 20.34092925 24.19114538
S 18.94049172 21.74379308 25.65225540
S 20.79245908 17.70347799 26.21240583
S 18.90061744 13.45132491 25.82817470
S 22.95750681 14.28277229 24.17004303
S 23.10184211 10.96325857 20.87777685
S 15.69989336 11.55994874 24.38233920
S 19.89442857 10.35332086 22.69221112
S 13.00483180 16.95495129 25.71004803
S 9.60089391 17.36300376 22.51623587
S 13.90113037 24.23980307 22.85276684
S 10.73588581 20.80557748 23.06323111
S 17.02275959 25.97354944 21.46427666
S 13.76475563 26.15136865 18.11707826
S 10.59432700 23.63531566 20.10520909
S 10.84190531 24.05910913 15.46685644
S 14.39302245 21.36761382 25.62175985
S 17.21563752 17.88534702 26.92330067
C 21.37469920 9.04756604 12.41210663
C 17.48561697 6.91943466 16.70969460
C 10.13571395 13.49737629 10.80218669
C 7.54103439 13.54648200 16.47016181
C 13.82407597 7.55990319 16.32754017
C 16.79316624 7.83593702 21.88333074
C 12.11400322 21.44515500 9.07556388
C 16.80463008 17.82471628 6.86693768
C 10.86562266 10.00110667 15.25650036
C 16.36505141 8.99816823 11.80080284
C 16.27090386 13.91891218 7.61958248
C 21.82236751 16.83280415 7.91892703
C 8.78537290 21.79152025 13.05436493
C 13.68891317 24.84542593 10.74774487
C 8.99397418 12.37195225 21.34552780
C 6.81067716 17.17906055 17.93801666
C 13.02719366 10.82901319 10.43818266
C 13.08315644 16.51729213 7.76362698
C 7.38200964 16.68219358 13.81960407
C 7.73040227 22.21247290 16.82311301
C 12.74849486 8.78292788 21.25473978
C 10.84177238 13.59106099 24.95149196
C 21.26506446 12.89608218 8.72618944
C 24.56960779 10.72456312 13.70916162
C 22.19975353 8.63013610 18.09001135
C 26.52590185 13.17029881 16.15382994
C 26.33266039 13.92109048 21.94839344
C 28.08509254 17.69674747 17.28778464
C 16.10784661 22.69410438 8.30968721
C 18.41094056 26.78370419 12.34199669
C 22.65137750 26.35526531 15.35192739
C 16.35314994 27.73154506 15.92248865
C 20.97091599 27.53433508 18.78695336
C 21.35062190 24.61887736 24.30273893
C 24.32927836 24.56921546 21.41019569
C 27.20977670 18.93418833 21.26341686
C 27.26082647 21.44864246 18.27288317
C 26.59794295 19.18186007 12.46116381
C 24.17971573 20.94110551 10.00404950
C 24.59549893 14.68129071 10.19826450
C 20.94609052 23.09662336 9.54137834
C 25.20232662 23.78345615 14.47272490
C 24.33845008 21.72417926 24.39827630
C 18.88935693 21.08067548 27.35909210
C 22.59857788 17.41948947 26.30744476
C 17.41794269 13.43934665 26.89715202
C 22.64162416 13.39125555 25.74039167
C 24.86128073 10.63214359 20.49622062
C 14.68600826 10.03746943 24.48055340
C 20.91209793 10.20846015 24.20787245
C 12.58975494 18.20850733 26.98208327
C 8.38351505 16.04014356 22.85307304
C 12.92507817 25.73150816 22.44450660
C 10.44350692 20.62907074 24.85810848
C 17.99350397 27.49955904 21.17647987
C 12.24132437 26.86099788 18.85103653
C 8.99646920 22.82607461 20.48145159
C 11.48147339 25.73791260 15.12401484
C 15.29479143 22.91573065 26.00452081
C 16.14576916 16.75040836 27.88145058
H 21.15210331 8.02506656 12.08451280
H 22.01334227 9.01192845 13.29892010
H 21.87192423 9.60020107 11.60442813
H 18.04707737 6.00874413 16.46621951
H 16.82877557 7.17428062 15.87301645
H 16.89830776 6.76578666 17.62508395
H 9.06145434 13.43285854 10.58967151
H 10.47771743 12.56159641 11.25460812
H 10.68830549 13.69639879 9.87541786
H 7.36084994 13.32211923 17.52808208
H 6.91743096 12.90185296 15.83910910
H 7.30323072 14.59468219 16.27406657
H 14.75265485 7.58393443 15.75225802
H 12.97622979 7.61561700 15.63421674
H 13.76473255 6.63411477 16.91129647
H 16.74322576 6.77099004 21.62435698
H 15.81976846 8.17360426 22.24839739
H 17.55221368 7.99937682 22.65817033
H 11.22625333 21.78453788 9.62325493
H 11.86114567 21.25399640 8.02575822
H 12.89320938 22.20902787 9.13670161
H 16.11088268 17.00328829 7.06020911
H 17.80000920 17.41883247 6.64853008
H 16.44417072 18.41746050 6.01784315
H 11.47582029 9.92400516 16.16210185
H 10.63936073 9.00356501 14.86169545
H 9.93684760 10.53521895 15.48715877
H 16.15057898 9.95500140 11.31311642
H 15.75438933 8.20119437 11.36027228
H 17.43065932 8.76505688 11.69526980
H 15.49449058 13.15683810 7.75550963
H 16.84690231 13.71356024 6.70944944
H 15.80342822 14.90389555 7.54927317
H 21.56389238 16.66942900 6.86573499
H 22.19552926 15.90291969 8.35577821
H 22.59204387 17.60994430 8.00063862
H 8.07386028 21.04671483 13.43342005
H 8.99799333 22.54180739 13.82271648
H 8.37725035 22.28100177 12.16130488
H 12.77869677 25.39326292 10.47676310
H 13.82282071 23.99692889 10.07232606
H 14.56352303 25.50471468 10.68440174
H 9.43116056 11.39774072 21.59670721
H 7.91260817 12.27127046 21.19274098
H 9.18679748 13.07975074 22.15695794
H 6.01223146 16.67651713 18.49683350
H 7.02282238 16.63263185 17.01602644
H 6.50985922 18.20366214 17.68935375
H 12.68396847 10.80390037 9.39681842
H 12.20810688 11.12764494 11.09908703
H 13.38041035 9.83444752 10.74057255
H 12.42437304 15.88309829 7.15828690
H 14.12689400 16.30147962 7.52076803
H 12.87272498 17.57598538 7.56720807
H 7.22991522 16.24505560 14.81006075
H 7.56192524 15.88174270 13.09135292
H 6.49805307 17.26354657 13.53139474
H 6.67932938 21.98171892 16.61173184
H 8.21811884 22.60124470 15.92576319
H 7.79602422 22.96298791 17.62101318
H 13.76599190 8.73623533 21.65156150
H 10.60434478 12.69253506 25.53338453
H 10.11244629 13.71115739 24.14635704
H 10.82349958 14.47392928 25.60205178
H 12.67193798 8.11360251 20.39039442
H 12.02781907 8.48555722 22.02498485
H 20.41803567 13.12236665 8.06641583
H 21.81708765 12.03038500 8.34178100
H 21.92883678 13.76217191 8.78013264
H 24.95152652 10.35004328 12.75209220
H 23.73524837 10.10819033 14.05137807
H 25.36202360 10.69895067 14.46702934
H 23.11341916 8.02948044 18.17526352
H 21.33465761 7.98200144 17.90913192
H 22.04258953 9.20978686 19.00573812
H 27.13521458 12.26556562 16.04243485
H 27.16901367 14.04843801 16.28428654
H 25.88671242 13.31218082 15.27589531
H 27.36209200 14.19265752 22.21175568
H 26.33854548 13.27258236 21.06793986
H 25.85158891 13.41033290 22.79292626
H 28.17001531 18.15519293 16.29567295
H 28.97551946 17.09369780 17.50151446
H 27.97954730 18.47731828 18.04506371
H 15.11204571 22.80572388 8.74746528
H 16.10189886 21.85979519 7.59739524
H 16.40097660 23.62272941 7.80542639
H 18.09659975 27.30856049 11.43133656
H 19.33896393 26.23406142 12.15269715
H 18.57006825 27.50193925 13.15638229
H 22.53618508 27.44190051 15.44143949
H 23.53245941 26.13539132 14.74000578
H 22.75839810 25.90734235 16.34628085
H 15.40468389 27.86132152 16.45706211
H 16.20479599 27.07832064 15.05588661
H 16.74378714 28.70465315 15.60137774
H 19.88107683 27.60379776 18.82199144
H 21.32131474 27.90570444 17.81605928
H 21.41274455 28.13042376 19.59389839
H 22.25677520 24.12138573 23.94659043
H 21.04474938 24.17917522 25.26017126
H 21.53675201 25.69338004 24.42102025
H 23.80082543 25.48767165 21.12548244
H 25.40071138 24.77302453 21.52093627
H 23.92686010 24.19371494 22.35493816
H 27.37107746 19.02386031 20.18653329
H 27.47798732 17.92010428 21.58413182
H 27.82027057 19.67220064 21.79713694
H 28.13560672 21.76236591 17.69083880
H 27.12918107 22.10278688 19.14411134
H 27.39115412 20.41893258 18.61172106
H 26.15859763 20.18153518 12.39539809
H 27.68845869 19.26351874 12.54414196
H 26.33340764 18.58869902 11.57696377
H 23.80172381 21.94364264 9.76873177
H 24.77002028 20.55740100 9.16364023
H 24.79481772 20.99839985 10.90536809
H 25.45356616 15.04744849 9.62121382
H 23.69595312 14.70403258 9.57736590
H 24.77953361 13.65488437 10.53881395
H 19.98888302 23.23018388 9.02467114
H 21.19737242 22.03058522 9.56342474
H 21.73365709 23.66640543 9.03327907
H 25.51313173 24.55858695 13.76302179
H 26.06172236 23.42925394 15.05257376
H 24.44490067 24.17110511 15.15723333
H 25.27339056 21.43260993 23.90406602
H 24.50949424 21.86541259 25.47194501
H 23.96280746 22.65006644 23.95573971
H 19.20625749 20.03352469 27.39484691
H 17.85735876 21.16557108 27.72350576
H 19.55579484 21.69661868 27.97576527
H 22.93474504 16.71676607 25.53692473
H 22.82213234 17.02749757 27.30719948
H 23.09576191 18.38636975 26.16288684
H 16.92325400 12.47158877 26.75894438
H 16.72726564 14.23779270 26.61315337
H 17.73945161 13.55676147 27.93881916
H 23.51855819 12.76954442 25.95834871
H 21.74447895 12.76906866 25.68802467
H 22.51073115 14.14055968 26.53145449
H 24.88847069 9.91455466 19.66668516
H 25.33227023 10.19598141 21.38513313
H 25.39185054 11.53799541 20.19263237
H 15.14027383 9.36770770 25.22048453
H 14.62609847 9.53740419 23.51132462
H 13.67831343 10.33052293 24.80068661
H 21.96588374 10.32166770 23.92514413
H 20.74563581 9.20921999 24.62827579
H 20.63401889 10.96784597 24.94507259
H 13.41711414 18.24854396 27.70106617
H 11.66963315 17.88730980 27.48564203
H 12.45264348 19.19941183 26.54368800
H 8.86528364 15.07038215 22.99555595
H 7.70610242 15.98908865 21.99173783
H 7.82380145 16.31063710 23.75633881
H 12.14734213 25.50044696 21.70988685
H 13.61500856 26.48669056 22.04556045
H 12.46242523 26.09456775 23.37082557
H 11.36640551 20.78220252 25.42611026
H 10.04402820 19.62304129 25.03720158
H 9.70275503 21.38375652 25.14858620
H 18.11773902 27.70024952 20.10740603
H 17.45088075 28.33023050 21.64489991
H 18.97263670 27.37127019 21.65638416
H 11.86778372 26.26051042 19.68385980
H 11.47744843 26.89156393 18.06427915
H 12.46788079 27.87867144 19.19003973
H 9.03958654 22.49306337 21.52551639
H 8.83132015 21.96032830 19.83067786
H 8.19713969 23.56607241 20.35209867
H 10.67973681 26.45660818 15.33239313
H 11.75567635 25.77515027 14.06348769
H 12.36499128 25.95822384 15.73395757
H 16.34635922 22.84353004 25.70604197
H 15.21705844 23.09820387 27.08317942
H 14.80822279 23.72349104 25.44482849
H 16.76826982 15.91419010 28.21809645
H 15.30876263 16.37859963 27.27891039
H 15.76789723 17.29623890 28.75376257


B. data points used to plot figure 2 (a simple table arrangement)


(y-axis) ace_energies = [
    -3.421172, -3.421172, -3.415857, -3.415110, -3.413212, -3.411842, -3.411466,
    -3.414947, -3.416752, -3.416294, -3.414160, -3.412395, -3.413822, -3.411045,
    -3.391377, -3.385282, -3.389857, -3.390043, -3.385983, -3.395103, -3.387502,
    -3.396764, -3.397894, -3.392517, -3.387783
]

(x-axis) pbe_energies = [
    -3.4261, -3.4234, -3.4232, -3.4231, -3.4221, -3.4118, -3.4163,
    -3.4202, -3.4203, -3.4207, -3.4166, -3.4205, -3.4211, -3.4152,
    -3.3907, -3.3920, -3.3874, -3.3872, -3.3879, -3.3876, -3.3885,
    -3.3974, -3.3990, -3.3818, -3.3900
]


C. data for g(r) curves in figure 3

In a seperate folder


D. data for average RMSD in figure 4

In a seperate folder


E. data points in figure 5


data = {
    '1.4': {
        300: [0, 0, 0.4707, 0, 0],
        325: [1.1767, 0, 1.1767, 0, 0, 0, 0, 0, 0],
        350: [0.2353, 0, 0, 0, 0],
        375: [5.6480],
        400: [6.5893, 8.0013, 8.4720],
        450: [18.1206, 6.8247, 14.1200, 6.5893, 4.2360, 4.7067, 2.3533, 0.9413, 4.0007, 6.1187]
    },
    '1.2': {
        300: [2.6725, 1.6446, 2.4669, 1.2335, 0],
        325: [5.1394, 1.2335, 5.1394, 1.4390, 4.7282, 1.4390, 2.0558, 2.4669],
        350: [3.2892, 1.8502, 2.8781, 0.6167, 2.8781],
        375: [11.3067],
        400: [18.5018, 18.9130, 17.4739],
        450: [37.0036, 21.7910, 24.4635, 21.1743, 16.4461, 19.7353, 11.7178, 9.0453, 13.9792, 15.2126]
    },
    '1.0': {
        300: [5.5127, 11.3811, 12.6259, 13.8707, 12.6259],           
        325: [17.7829, 13.6928, 17.7829, 7.2910, 17.2494, 10.1363, 16.1825, 13.8707, 11.7367],
        350: [20.9838, 16.5381, 12.448, 9.6028, 12.448],
        375: [33.6097],
        400: [45.1686, 44.8130, 37.3441],
        450: [69.5312, 53.5266, 51.0370, 48.3695, 47.8361, 44.9908, 40.3672, 39.3003, 35.5658, 37.3441]
    }
}


F. 1) coordinates (xyz) 2) SASA for selected structures modeled as spheres with a radius
of 1.4 ˚A for the selected snapshots presented in figure 6(a-d)

Figure 6a:

1): coordinates (xyz) for the selected snapshots:

H 10.2493 12.1015 11.1734
H 15.2761 10.3917 8.96066
H 17.1206 9.30963 9.67592
C 15.155 11.5219 8.98439
H 16.1601 12.0536 8.79004
C 17.6966 9.76509 10.4197
H 17.5264 10.8194 10.3664
H 18.7865 9.55501 10.3299
C 22.4772 10.5375 11.0586
H 22.685 11.3999 10.4146
H 22.3284 9.6809 10.4031
H 9.6066 13.3892 10.2636
C 10.5118 13.0482 10.7387
H 11.4322 12.8422 10.013
H 14.4899 11.8167 8.17691
C 12.7177 16.7531 7.84452
S 14.2874 11.975 10.5053
H 15.8374 15.6594 6.78673
H 15.13 14.1642 7.50268
Au 13.4644 14.1002 9.95538
S 12.5048 16.245 9.58629
Au 16.2873 15.4783 10.7709
C 16.016 14.6382 7.05137
H 16.4105 14.0323 6.19699
Au 13.9429 17.2761 11.276
H 11.7349 16.9882 7.41888
S 17.2118 14.7159 8.56434
H 13.4385 17.6395 7.76267
H 21.3781 12.4392 8.72069
Au 19.7812 15.4797 11.0562
S 21.2756 14.7493 9.30165
C 20.5918 13.2554 8.59514
H 19.7218 12.906 9.17518
H 20.2587 13.5627 7.59286
Au 22.9165 14.0873 10.747
Au 18.4039 16.8012 8.60315
H 26.7734 14.002 11.2753
C 24.2711 17.1559 9.43351
H 23.8804 17.842 8.66364
H 23.7672 16.0874 9.42407
H 9.88873 19.0817 10.9663
H 10.4855 18.8439 9.25132
C 10.299 19.5553 10.0718
H 9.37574 20.1272 9.71489
H 13.266 15.8963 7.36615
S 11.6978 20.6546 10.5097
H 15.3811 19.2909 6.43014
H 15.9086 17.7446 7.15154
H 17.1566 18.9559 6.65208
C 16.1657 18.8119 7.08681
Au 16.626 18.3475 10.5886
Au 13.7957 19.9506 9.56595
S 16.0604 19.7368 8.73145
H 13.5493 24.3997 9.46198
H 13.0367 22.7654 9.83124
S 15.5032 23.1599 10.2743
H 21.1277 18.1222 6.60593
H 21.7731 17.2166 8.05396
C 21.3089 18.219 7.71871
H 22.1027 19.0262 7.84437
S 19.8661 18.7777 8.59272
S 21.6995 21.7618 10.6583
Au 19.9602 18.5707 11.0217
Au 22.8634 19.784 10.8239
C 23.023 23.0516 10.3912
H 25.3812 17.0878 9.4261
S 24.039 17.873 11.1007
H 23.6037 22.8333 9.45466
H 23.6482 23.1208 11.292
H 10.8192 24.268 11.664
H 14.0242 23.1501 8.38944
C 13.8397 23.3759 9.45243
S 18.7379 24.6504 11.9355
H 20.0382 23.4028 10.2574
H 18.19 23.2254 10.0968
H 18.9472 24.8372 9.65035
C 18.9675 23.9443 10.2576
H 22.5505 24.0201 10.2739
H 7.85762 11.0713 15.984
H 11.2772 9.34134 14.5581
H 12.2509 8.04097 13.6776
H 12.8142 8.96431 15.3026
C 12.2868 8.96647 14.3311
H 15.5055 6.19245 15.5548
H 14.6136 7.39355 14.459
S 15.0247 8.26573 16.7038
C 15.4207 7.22828 15.216
S 12.9917 10.301 13.1794
Au 15.2743 9.86478 12.8997
Au 15.5295 10.5693 16.11
H 16.3919 7.4393 14.8939
S 17.4016 9.39183 12.1237
S 20.7947 10.8287 11.8197
Au 17.9022 11.3372 13.6187
H 19.9204 5.96791 15.0592
H 18.4016 6.50813 15.8812
Au 18.6404 10.1659 16.3386
Au 20.5856 9.60104 13.7399
S 20.1443 8.22573 15.7243
C 19.191 6.83193 15.1375
H 18.834 7.01343 14.1803
H 22.5764 9.95275 17.2672
H 23.2514 10.2826 11.7887
H 23.4431 8.63377 16.4281
C 23.4842 9.68097 16.7824
S 23.6445 10.7475 15.2467
S 10.1462 11.9711 15.9072
C 8.39188 12.0116 16.3819
H 8.16052 17.2576 13.1499
H 6.72874 16.1353 13.4865
H 7.94954 12.9601 16.0884
Au 11.6501 13.4831 17.0923
H 8.3746 15.606 12.6757
S 10.6461 14.4248 11.9524
C 7.86591 16.2711 13.5084
Au 10.8772 16.0644 15.2717
Au 10.2765 13.1796 13.9224
S 8.40009 15.8378 15.192
Au 16.1378 15.1919 17.3965
Au 15.3787 17.372 15.7547
Au 14.301 12.7263 17.4874
Au 13.1612 12.3406 14.6267
Au 12.7041 17.4314 13.8802
Au 12.69 14.6176 12.8819
Au 15.7379 12.9785 12.0815
Au 15.9795 13.1853 15.0365
Au 15.0667 15.5694 13.4683
Au 13.6246 14.8961 15.6505
Au 17.7631 15.9576 15.2019
Au 20.7335 12.9326 12.7682
Au 21.6667 14.8649 16.517
Au 19.1129 13.0907 15.3837
Au 21.7509 12.2796 15.5022
Au 23.1713 14.4114 13.8764
Au 17.9263 17.1067 12.6875
Au 20.6075 15.3635 14.0085
Au 22.1531 16.8937 12.2864
Au 17.9802 14.2145 12.8904
S 24.6545 13.5555 12.2856
Au 24.9936 12.5896 15.6028
S 26.2278 14.6308 15.7704
Au 24.3675 15.7004 16.9709
C 26.0742 14.6651 11.8251
C 27.643 14.2385 16.8745
H 25.8343 15.5303 11.2413
H 27.5687 13.2772 17.3384
H 26.5262 14.9628 12.7477
H 27.7019 14.9213 17.7034
S 9.13268 19.9041 13.5541
C 7.59953 19.9305 14.6615
Au 10.6508 18.8969 15.1353
Au 10.4386 21.7902 13.6368
H 7.741 20.686 15.4383
H 7.49199 18.925 15.0073
H 6.69864 20.0591 14.0
Au 8.24662 17.3209 16.9528
H 7.16116 21.1754 18.4352
Au 11.8518 21.405 16.5277
Au 13.7184 22.3653 13.841
Au 16.1432 21.0884 14.6699
Au 12.8751 20.016 12.6127
Au 15.3132 18.7443 13.1747
Au 13.6187 19.6203 15.3326
Au 14.4758 21.9546 16.775
Au 16.0732 19.5912 17.264
Au 15.4736 21.3134 11.8574
Au 12.6487 17.4915 17.0084
Au 19.8984 17.146 16.3064
Au 22.6887 17.2513 15.267
Au 17.2782 22.2862 17.0666
Au 17.7646 18.8123 15.1509
Au 20.2709 18.5854 13.7391
Au 19.3536 21.0818 15.11
Au 18.0172 20.044 12.4765
Au 21.667 19.7885 16.4113
Au 22.1959 22.3234 15.2826
Au 20.7055 21.3289 12.8857
Au 22.9898 19.7993 13.9914
Au 17.9019 22.7004 13.3057
Au 25.1709 21.8328 15.2972
S 25.1876 20.6347 13.2595
C 26.3864 19.2587 13.4106
S 26.7523 18.3799 16.7764
Au 24.4527 19.292 16.7238
H 26.2704 18.6518 12.4586
H 27.4516 19.5449 13.4196
C 28.0588 19.8261 16.6778
H 26.0129 18.584 14.173
H 27.9345 20.5629 17.4871
H 28.0483 20.1746 15.5987
C 10.2456 24.509 16.8902
C 11.4462 24.8485 12.3302
H 10.8777 25.8292 12.5645
H 11.3938 24.6899 17.0746
S 11.7368 23.8367 13.7974
S 14.7902 25.7812 14.0791
Au 16.2165 24.0944 15.3006
C 15.6371 27.3901 14.0394
Au 15.1582 24.4265 12.2113
H 16.1996 27.5714 14.9552
H 16.335 27.5495 13.1849
H 15.0811 28.3084 14.0455
H 13.1173 27.5253 18.69
H 12.4511 25.1386 12.0264
H 14.195 28.0063 17.286
Au 17.0555 26.5843 17.2566
Au 19.0771 24.3551 15.7836
Au 20.7675 24.4887 13.1808
S 18.6848 26.8374 15.4553
C 20.1449 27.7659 16.2092
S 22.5768 24.5969 14.7198
H 20.1567 28.8602 16.0193
H 20.2161 27.5545 17.3265
H 23.8003 25.0818 12.7449
H 24.7044 24.0489 13.7625
H 24.6841 25.8319 14.2255
C 24.1247 24.9689 13.7415
S 24.8395 23.0728 17.2794
C 10.4896 9.63669 19.7772
H 11.3181 9.31971 19.0643
H 10.3279 8.65207 20.3609
S 10.9444 11.0947 20.7744
H 9.62131 9.97258 19.2159
H 5.56757 12.8156 20.4345
H 7.1097 11.9299 20.105
Au 15.4415 10.611 19.4224
S 13.7965 9.03213 20.2869
C 14.7392 7.58025 21.0279
H 15.7611 7.91901 21.3191
H 14.7366 6.77438 20.2918
H 14.1572 7.18566 21.8983
Au 13.9708 10.7198 21.9993
Au 16.7869 8.3933 18.2012
H 19.5818 6.45202 19.5219
H 20.0287 7.73789 18.316
S 18.354 8.4671 20.0073
H 20.7375 7.78251 19.9416
Au 18.7632 10.7637 19.7934
C 19.7934 7.55163 19.378
S 21.7875 10.0556 21.7293
Au 19.6968 10.2587 22.6635
C 22.9989 10.0751 23.1059
H 26.7547 10.94 19.7743
H 24.3252 9.80391 17.4403
H 23.7001 9.27844 22.9089
C 7.49041 15.4705 20.2435
H 8.44704 11.8534 17.4384
Au 9.80964 12.9231 19.7786
H 7.70603 14.8277 21.1947
Au 10.5323 16.0608 18.5417
H 6.4663 15.3511 20.0187
Au 11.6261 15.3037 21.3905
S 8.46841 14.6892 18.8483
H 7.90057 16.5579 20.4104
Au 8.49443 12.9266 22.7259
Au 16.9396 11.766 21.9796
Au 15.6865 13.4721 20.0038
Au 17.1925 16.0141 19.9241
Au 14.6296 15.9727 21.2142
Au 14.2702 13.7431 22.7348
Au 12.7237 12.5074 20.0099
Au 13.3025 15.0592 18.7344
Au 17.075 14.6933 22.4936
Au 17.2446 12.3461 17.6119
Au 19.5764 13.3603 22.886
Au 18.8399 15.039 17.7366
Au 21.962 15.1238 22.6
Au 18.6292 13.3929 20.1858
Au 21.1984 14.7985 19.5833
Au 20.2389 12.358 18.1315
Au 19.4357 16.0327 21.8121
Au 21.3344 12.4643 20.8042
Au 23.068 13.1001 18.3733
S 24.3139 11.2566 19.4968
H 26.253 12.3059 18.6172
S 24.1209 14.0609 23.3381
H 28.4648 14.1763 16.2431
C 26.0607 11.3295 18.9608
H 26.2611 10.7362 18.0572
Au 24.1862 12.7068 21.3889
C 27.5464 14.7674 20.7459
H 27.6408 14.2486 21.7267
H 27.3348 13.9892 19.9998
Au 23.8582 15.3924 20.2183
H 28.4777 15.3314 20.4695
S 26.1323 16.0753 20.9358
H 6.62177 20.0749 17.1102
S 9.75246 22.7761 16.8435
H 8.00446 20.4855 22.4344
H 5.90456 19.8163 18.719
H 9.39581 19.3847 22.6254
C 6.81726 20.0959 18.2242
C 8.87796 20.0548 21.9451
Au 10.5556 19.1697 17.9512
S 8.13088 18.8569 18.6785
S 10.0436 21.3066 21.4303
Au 9.72685 21.9231 19.1053
Au 15.0312 17.3975 18.7397
Au 13.0995 17.7377 22.8995
Au 12.1371 20.2147 21.1073
Au 16.6829 17.6207 22.2
Au 12.4081 17.5047 20.013
Au 13.3995 19.9123 18.4646
Au 14.7555 19.1782 20.9274
Au 15.7317 21.4979 19.4787
Au 14.2812 22.1321 21.6216
Au 17.0037 20.6707 21.9785
Au 17.3365 18.943 19.736
Au 12.7028 22.4806 19.0234
Au 22.4079 17.2182 18.1039
Au 19.6286 17.3412 19.1655
Au 21.9116 17.4052 21.0529
Au 18.9358 19.7306 17.4865
Au 19.7787 21.6297 22.841
Au 20.2675 22.3463 17.4501
Au 19.5537 19.1075 21.3633
Au 22.2099 20.3475 21.8808
Au 21.4091 19.8759 19.3336
Au 18.7875 21.487 19.7511
Au 21.3035 22.9654 19.8927
H 28.9981 19.3849 16.7736
H 26.5464 24.1507 18.3755
Au 26.3855 17.1773 18.8473
Au 23.2391 21.5131 18.2261
H 27.2587 20.1622 22.37
H 26.7032 18.5481 22.0214
H 25.6946 19.6256 23.0348
C 26.4259 19.5769 22.1671
Au 24.0414 18.92 19.692
S 25.7765 20.3214 20.5953
Au 24.2849 22.1776 20.9693
H 10.0983 24.8006 15.8742
H 9.64324 25.0343 17.6318
C 10.7975 24.8526 21.0475
H 10.7225 24.3934 22.0352
H 9.97583 24.4157 20.3745
H 10.7053 25.9396 21.1992
C 13.7073 27.1969 17.8279
H 13.2601 26.4197 17.153
S 12.3003 24.7403 20.1072
S 15.1115 26.4508 18.7965
Au 15.3867 23.9959 18.2068
Au 14.2595 24.9535 21.4312
S 16.2658 25.2791 22.3698
Au 17.2859 23.4622 21.1814
H 21.0074 27.2785 15.662
H 19.2372 28.1819 20.5819
H 18.0751 27.1255 21.5926
H 17.631 27.7327 20.025
Au 18.5242 24.2301 18.6513
Au 20.1115 24.828 21.7518
C 18.4767 27.3783 20.5267
S 19.5755 26.1001 19.8234
S 23.0998 24.2318 20.9439
H 24.6838 25.1129 19.3892
H 27.3138 23.0003 17.2575
C 26.5205 23.1269 18.0233
H 23.7464 26.3723 20.2715
C 23.7221 25.4509 19.7327
H 26.5321 22.3894 18.8132
H 23.0359 25.6152 18.8889
S 6.40524 11.9727 22.5151
C 6.15444 11.9154 20.7052
H 5.58616 11.0082 20.5053
H 17.5596 8.04445 23.7073
H 16.0805 8.89467 23.4053
C 16.966 8.86802 24.0829
H 16.6115 8.76952 25.1022
S 17.835 10.4746 23.9471
H 11.3317 11.4913 23.6575
H 23.5915 11.0203 22.9975
H 22.5075 9.92924 24.0708
H 21.3283 12.2791 26.7989
H 11.6056 12.1628 25.1016
H 10.3 16.1494 24.6134
C 9.55252 15.4386 24.3161
H 8.81032 16.0736 23.8528
S 10.3403 14.2732 23.1585
H 9.05768 14.8649 25.0947
S 16.5425 16.1353 26.1512
H 10.7508 18.3728 26.7216
H 17.2871 14.0293 27.4502
Au 15.1002 15.908 24.1323
S 13.7179 11.7233 24.1143
H 16.5073 13.7212 25.7663
H 11.8749 10.3487 24.9259
H 15.5576 14.3987 27.2454
C 16.4993 14.3433 26.685
C 11.9779 11.3756 24.475
Au 18.2636 16.5559 24.4862
S 19.709 13.2643 25.2444
Au 20.9062 15.2086 25.3444
C 20.7755 11.9832 25.9114
S 21.8165 17.3083 25.7532
H 21.5853 11.739 25.1824
H 20.1605 11.1443 26.0928
H 23.964 13.6646 25.7251
H 23.0709 12.4265 24.7472
H 24.9753 12.3937 24.9091
C 24.0355 12.9613 24.8313
H 23.9656 17.0044 24.4195
C 23.6481 17.2044 25.4605
H 24.0617 16.432 26.1459
S 11.423 18.6356 24.3952
H 12.5059 18.7426 26.616
H 8.55792 19.5543 21.0275
H 11.8615 17.123 26.3911
C 11.654 18.1704 26.1272
Au 12.5288 20.7744 24.1528
H 14.7971 21.6846 26.7537
H 14.3916 20.5495 28.1088
S 15.2416 19.2533 26.3676
C 14.3233 20.6917 27.0352
Au 15.3579 19.424 23.9427
H 13.2708 20.6203 26.8404
S 13.652 22.7536 23.8646
Au 17.3357 20.1844 26.5408
Au 20.7372 17.6975 23.5748
Au 18.4713 19.3403 24.0804
S 19.4124 21.0424 27.09
Au 20.9181 20.5931 25.4264
S 22.9955 20.3971 24.1808
C 19.8686 19.8345 28.3902
H 19.5307 18.7402 28.1591
H 19.18 23.7338 25.3843
H 20.9221 19.8545 28.5686
H 24.1776 18.1572 25.7104
H 23.4465 22.8491 23.8134
H 24.8583 21.6783 24.0988
H 23.8359 22.3033 25.4854
C 23.8375 21.9682 24.403
H 11.4379 23.6356 23.7192
H 12.61 24.9696 23.7018
H 12.0893 24.1568 25.2616
C 12.295 24.053 24.2176
C 16.276 24.9325 24.207
H 16.8374 25.7284 24.6559
H 15.2106 24.8079 24.4124
H 16.8104 23.9822 24.3597
H 19.5381 25.3883 24.7749
H 20.5735 24.6006 26.0466
S 20.8163 23.693 23.7148
C 19.9702 24.4556 25.1365
H 19.3334 20.0744 29.318

2): SASA for selected structures modeled as spheres with a radius of 1.4 ˚A

77
# radius 1.4000, SASA selection: 1314.0992, SASA restricted: 18.1206, SASA %: 1.378940
H 11.341413497924805 13.424249649047852 10.852825164794922
H 11.33906078338623 13.504620552062988 10.352083206176758
H 12.773812294006348 12.304559707641602 10.59744930267334
H 11.511356353759766 13.27348804473877 10.325356483459473
H 11.64369010925293 13.120670318603516 11.405611991882324
H 11.240060806274414 13.591106414794922 10.701115608215332
H 13.353289604187012 12.133869171142578 10.818474769592285
H 11.543739318847656 13.237513542175293 11.410945892333984
H 11.327078819274902 13.445440292358398 10.850858688354492
H 13.181940078735352 12.172794342041016 10.690184593200684
H 11.427481651306152 13.322166442871094 10.606328010559082
H 11.344440460205078 13.427875518798828 11.028002738952637
H 21.576265335083008 8.97274112701416 15.29223346710205
H 20.87899398803711 8.849218368530273 15.640861511230469
H 22.978912353515625 10.336566925048828 14.314665794372559
H 22.64813804626465 9.79786491394043 14.749974250793457
H 21.62981414794922 9.147590637207031 15.542619705200195
H 20.796772003173828 9.018123626708984 15.924544334411621
H 21.219398498535156 8.84867000579834 15.414493560791016
H 21.221858978271484 9.092344284057617 15.805617332458496
H 22.73074722290039 9.838427543640137 14.441271781921387
H 21.5700740814209 8.904519081115723 15.14983081817627
H 20.623674392700195 9.030881881713867 16.386329650878906
H 21.121278762817383 9.069643020629883 16.008054733276367
H 8.375714302062988 19.43604278564453 12.901350021362305
H 8.442724227905273 19.25341033935547 12.437504768371582
H 8.374153137207031 19.296123504638672 12.652777671813965
H 8.433435440063477 19.279836654663086 12.489775657653809
H 18.79852294921875 20.166112899780273 9.74255657196045
H 24.562849044799805 15.21196460723877 11.484694480895996
H 20.309558868408203 8.075231552124023 18.904766082763672
H 20.07897186279297 7.478793621063232 18.628173828125
H 20.287126541137695 7.696234703063965 18.478700637817383
H 20.6549129486084 8.189106941223145 17.822965621948242
H 20.324138641357422 7.650404930114746 18.25827407836914
H 20.55009651184082 8.404622077941895 18.638643264770508
H 19.305814743041992 7.0001301765441895 19.050918579101563
H 19.579071044921875 7.4329986572265625 19.32123374938965
H 19.880657196044922 7.368590354919434 18.838943481445313
H 20.67559051513672 8.386855125427246 18.166292190551758
H 20.487653732299805 8.434163093566895 18.814653396606445
H 20.773746490478516 8.605263710021973 17.405311584472656
H 18.897859573364258 6.944884777069092 19.31391716003418
H 19.70734977722168 7.223838806152344 18.89232063293457
H 20.341144561767578 7.872389793395996 18.608413696289063
H 20.406749725341797 7.690967559814453 17.94957160949707
H 20.573808670043945 8.057221412658691 17.16710662841797
H 20.715564727783203 8.438685417175293 18.009288787841797
H 20.744144439697266 8.451362609863281 17.5623779296875
H 8.103694915771484 18.98663902282715 20.69650650024414
H 8.517072677612305 19.081707000732422 20.64427375793457
H 7.813289165496826 19.085792541503906 20.40040397644043
H 9.526334762573242 19.215499877929688 21.048564910888672
H 9.219322204589844 19.071823120117188 20.800495147705078
H 8.983820915222168 18.969181060791016 20.9710636138916
H 8.918490409851074 18.937095642089844 21.074615478515625
H 18.116384506225586 11.154500007629395 24.32307243347168
H 18.806360244750977 11.413880348205566 24.532611846923828
H 18.50829315185547 10.9047212600708 24.355335235595703
H 7.7036285400390625 19.73813819885254 20.296485900878906
H 8.366645812988281 19.64383316040039 20.550729751586914
H 8.804464340209961 19.183395385742188 20.621814727783203
H 7.494508266448975 19.65512466430664 20.18792152404785
H 8.431909561157227 19.364912033081055 20.573108673095703
H 8.760635375976563 19.404521942138672 20.627056121826172
H 7.34057092666626 19.831911087036133 20.06479835510254
H 7.294844150543213 19.697357177734375 20.050514221191406
H 8.226058959960938 19.259239196777344 20.516382217407227
H 7.683099746704102 19.336252212524414 20.302385330200195
H 7.62883996963501 19.882211685180664 20.23626136779785
H 9.605987548828125 19.27421760559082 20.891664505004883
H 17.382204055786133 11.6913480758667 25.034656524658203
H 18.633094787597656 11.410918235778809 24.554460525512695
H 16.952411651611328 11.741037368774414 24.938093185424805
H 18.550872802734375 11.57982349395752 24.83814239501953
H 18.054655075073242 11.454751014709473 24.78935432434082
H 18.97595977783203 11.654045104980469 24.71921730041504


Figure 6b:

1): coordinates (xyz) for the selected snapshots:

H 22.0812 16.0997 5.23767
C 23.1056 15.6133 5.04766
H 23.1066 14.495 4.87548
H 23.5627 16.2419 4.25502
S 27.3494 19.0942 4.40963
Au 25.7062 17.6834 5.59084
H 28.907 17.2528 4.79257
H 29.5516 18.9157 5.25357
H 29.4835 18.3527 3.51098
C 28.9737 18.3085 4.54924
H 15.1006 7.38103 11.8893
H 14.0505 8.45733 11.0176
H 16.5635 11.6833 7.59638
Au 18.2481 10.8579 11.3302
H 21.9041 9.46577 11.7697
H 21.1494 7.98636 12.3858
C 9.05918 16.2098 11.0236
H 7.96773 15.8725 10.8723
H 9.20691 17.3038 11.1109
H 9.65888 15.8574 10.1082
H 12.8472 17.0325 7.81904
Au 13.8684 15.1499 10.8611
S 13.9126 14.5561 8.59069
Au 16.0401 15.7174 8.48856
H 11.8189 15.4871 7.83576
C 12.7997 15.9156 7.71604
H 12.9306 15.7497 6.54428
C 17.1543 11.4818 8.50384
Au 16.7248 14.1861 11.0568
S 16.4538 11.9958 9.98074
H 18.1206 12.0172 8.31691
S 18.2819 16.0762 8.02778
H 17.5315 10.4409 8.62025
S 21.3609 12.6596 10.9079
H 23.6717 13.1932 10.0533
Au 19.0304 16.7364 10.3984
C 22.636 13.3689 9.75023
H 22.5458 14.4427 9.72085
S 24.1859 16.0614 6.52524
H 22.5615 12.8085 8.78658
Au 23.148 17.8086 7.52458
H 34.9263 18.2018 7.99079
H 9.91775 20.8969 9.42911
C 10.3004 19.914 9.46859
H 10.4299 19.7235 8.40167
H 9.4739 19.2425 9.90449
Au 16.1272 17.111 10.9504
S 11.7965 19.7395 10.4394
Au 13.7776 20.4529 9.37198
S 15.5482 20.8063 7.83873
Au 16.193 22.0633 9.88095
C 14.7745 22.0128 6.67671
H 15.2788 23.0248 6.57892
H 13.7832 22.1905 7.03623
H 14.7714 21.5605 5.70406
Au 12.9522 17.7906 11.7025
C 18.0737 17.6111 7.06665
H 18.6105 18.4092 7.62214
H 16.9862 17.7797 6.91941
H 18.4028 17.5047 6.07091
Au 21.3527 18.397 10.2993
S 21.5326 19.4878 7.98754
H 22.3472 21.7179 7.38117
C 22.1518 21.1425 8.37892
H 21.3072 21.7071 8.89592
Au 23.9356 20.2164 11.8664
H 23.059 21.1326 9.01941
S 25.3915 18.3696 11.2129
Au 26.0345 20.0974 9.52835
Au 27.2096 20.4782 6.28655
S 26.6506 21.9261 8.01455
H 33.3332 18.904 8.03158
C 33.9268 17.9877 8.23083
S 33.6979 17.7855 10.0294
H 28.6254 23.224 8.41872
C 28.1534 22.359 8.98397
H 28.762 21.4964 9.09478
H 19.7393 23.1033 10.7136
C 18.9473 23.8414 10.8807
H 18.545 24.1923 9.95172
H 27.8514 22.753 10.0292
H 10.7855 8.95662 12.4924
H 6.07949 11.1626 15.4916
C 11.0748 10.0191 12.3967
S 11.0337 10.8265 14.0779
C 6.70072 11.9184 15.0455
H 7.60316 11.5828 14.6037
C 14.8471 8.45235 11.7094
S 13.0438 8.03059 17.2848
Au 12.0126 9.3389 15.6675
H 12.1796 10.1569 12.116
H 10.4108 10.6452 11.8622
S 14.3963 9.34732 13.3217
Au 16.0361 11.1823 13.6232
H 15.7448 8.95662 11.321
Au 15.7131 8.2706 14.9505
S 17.0239 7.25071 16.5557
Au 17.8725 11.404 15.8818
H 20.5739 8.54205 10.8302
H 18.9706 7.15676 15.3665
C 20.8932 8.91473 11.8221
H 18.7034 5.78883 16.4599
S 19.4738 9.54291 12.7892
H 17.9807 5.77521 14.9039
C 18.3312 6.46005 15.6762
Au 20.1118 11.3864 14.1119
C 4.97195 16.518 14.4717
H 5.00769 15.4322 14.8597
H 4.02865 16.8852 14.971
H 4.80052 16.6876 13.4039
Au 6.26729 16.9525 17.2657
Au 9.93545 16.9792 16.4986
H 6.20594 12.5891 14.3362
S 6.97887 12.8956 16.558
Au 8.73854 14.4996 16.78
S 9.67793 15.6866 12.6101
Au 8.25989 16.6016 14.165
Au 11.3625 14.5985 15.7199
Au 12.6777 15.3273 13.4172
Au 12.6798 12.5496 14.3265
Au 15.0036 13.6919 13.3864
Au 15.0023 16.8924 13.5869
Au 14.094 15.1731 15.8445
Au 14.9565 12.2642 16.1334
Au 20.1007 14.258 14.6265
Au 20.5586 15.897 17.2864
Au 20.1345 14.5285 11.7793
Au 20.5169 17.0486 12.8828
Au 16.7374 15.2514 15.4497
Au 17.8794 15.9655 12.9144
Au 17.8766 13.1684 13.6113
Au 18.7567 17.2138 15.2471
Au 20.9472 12.0659 16.6045
C 25.6682 14.3663 14.3837
H 25.8685 14.6536 15.5107
H 26.282 13.5236 13.9226
H 25.4926 15.2031 13.8142
Au 22.5174 13.233 12.9568
Au 22.494 15.9056 14.5606
S 24.0712 13.5367 14.7567
Au 22.9232 14.3464 16.8774
H 27.5901 18.6089 12.3296
H 33.6396 17.0076 7.68478
H 31.4315 17.6479 18.2081
H 5.85336 19.7054 17.1261
Au 11.0628 19.6263 15.7866
Au 9.23711 21.8153 15.5206
Au 11.2105 20.6024 12.638
C 10.7278 24.001 12.9201
H 11.6598 23.9689 12.3533
H 9.87633 24.0564 12.1674
S 10.6257 22.3905 13.8855
S 6.25204 17.5671 15.042
Au 13.5841 19.3637 14.0726
Au 12.8635 21.91 15.5964
Au 14.9722 20.2554 16.585
Au 15.2892 21.5065 14.0319
Au 12.6849 17.5183 15.9368
Au 15.4711 19.8425 11.6883
Au 15.3926 17.4663 16.8557
Au 16.6957 18.9296 14.6343
Au 10.8874 17.8423 13.619
Au 17.4805 22.1075 15.8905
Au 18.105 21.2102 12.9253
Au 18.0924 18.6255 12.2904
Au 21.4556 18.3623 15.1796
Au 19.2954 20.1778 15.1823
Au 20.6614 20.0171 12.7202
H 23.5459 23.3264 13.5956
Au 20.2897 18.6813 17.5398
H 26.8949 17.043 12.915
H 21.6773 23.2699 14.004
H 26.4525 18.6209 13.5096
Au 23.1085 17.733 12.4296
S 22.2242 21.8757 12.3022
C 26.6478 18.1196 12.5216
S 25.8903 19.6537 15.5356
C 26.6534 21.1728 14.757
H 27.6953 21.02 14.7299
H 26.1349 21.3031 13.7789
H 26.3932 22.0168 15.4102
Au 27.6012 18.5967 16.6693
Au 24.4362 20.0766 17.2932
C 31.577 20.8785 13.6499
H 31.5238 19.7681 13.4782
S 32.6498 21.6489 12.3202
H 31.8576 21.2731 14.6124
Au 33.1152 19.797 10.9967
H 30.5824 21.3827 13.5413
Au 34.824 21.7742 13.4856
H 36.8077 19.9192 15.6686
H 38.4565 20.1215 14.8611
H 37.1492 19.5031 13.9688
C 37.3686 20.1646 14.729
H 10.7033 24.7083 13.7308
H 8.64864 24.5129 18.1272
H 12.5971 25.5181 15.3307
H 13.3436 26.7119 14.2962
C 13.3149 25.6515 14.5065
H 13.0437 24.9312 13.7668
S 15.1207 25.4479 15.0338
Au 16.353 24.1238 13.3151
Au 15.254 23.5864 16.477
S 17.4864 23.0264 11.5815
H 19.3584 24.6655 11.5398
S 20.2237 23.7692 17.738
C 22.6188 22.6942 13.9039
H 22.8566 22.0063 14.736
H 22.4743 23.893 17.9036
S 36.9722 21.8689 14.2439
H 38.5943 27.3559 15.904
Au 37.0078 23.6038 15.7551
H 37.2166 26.5763 15.0843
C 37.6217 26.8411 16.0523
S 9.41261 10.8767 20.1156
H 7.5014 11.3431 21.554
H 10.7039 8.33435 18.1957
H 11.8486 8.537 19.4906
H 11.4954 6.94927 18.9021
C 11.6212 7.99788 18.5559
H 17.4664 7.18313 23.531
Au 14.9651 9.51122 22.0341
C 17.6341 8.12901 23.0424
Au 14.3137 10.1378 17.7652
H 18.6682 8.16784 22.8803
S 13.2452 10.6346 23.4443
H 17.2191 8.9235 23.7211
S 16.6183 8.07413 21.6148
Au 17.5818 9.84143 20.2556
Au 19.2526 11.5224 18.818
Au 17.7878 9.23894 17.6202
Au 22.1448 11.0364 19.9518
S 21.283 10.815 22.1386
H 20.445 9.06416 23.4935
H 28.8362 14.1166 19.0559
H 24.2809 9.32308 16.5258
C 24.072 9.37858 17.5196
S 23.104 10.9892 17.7222
Au 24.7198 12.477 18.4869
H 23.5725 8.47082 17.7491
H 24.9889 9.29478 18.1433
H 6.1683 17.4097 21.2122
C 8.54784 11.6657 21.5412
H 9.1735 11.3342 22.3631
H 8.65953 12.7467 21.3447
Au 11.0107 14.9768 18.4964
Au 8.21681 11.8669 18.172
Au 8.67941 16.5092 18.9952
Au 10.4922 16.3148 21.1776
H 5.14048 18.0056 19.7984
S 6.22749 15.8928 19.3016
C 5.38326 17.1212 20.4042
H 8.04891 14.7639 23.5532
Au 14.0025 12.1255 20.08
Au 13.8283 15.993 18.5925
Au 11.169 12.2585 19.594
Au 13.7073 12.833 22.8895
Au 12.6502 14.5524 20.6289
Au 15.8539 14.4717 18.0407
Au 15.4519 14.9919 21.2014
Au 12.9968 13.2657 17.7455
Au 16.0345 17.3172 19.5985
Au 16.4466 12.0665 21.0137
Au 17.9138 14.0414 19.7766
Au 17.9696 16.3058 21.4156
Au 16.3572 11.6219 18.3072
Au 18.0797 16.5176 17.7303
Au 20.5289 14.411 21.8664
Au 19.106 11.9118 21.5283
Au 21.0215 13.6159 19.1209
Au 20.228 16.4491 20.0002
Au 18.5533 13.8143 16.9951
H 26.9775 17.784 21.9807
Au 22.9737 15.4845 19.6195
Au 22.9237 17.2441 21.6732
H 28.1612 12.479 18.715
S 25.0271 16.7275 22.762
Au 25.4988 15.5451 20.7262
C 27.9615 13.3866 19.3196
S 26.3072 14.1365 18.9228
C 26.0387 18.1973 22.3516
H 25.6739 18.7322 21.4919
S 29.0874 17.5146 18.0075
Au 22.8864 17.3715 17.2076
H 30.8227 18.7503 17.0014
C 30.8113 17.741 17.3493
H 27.9233 13.1039 20.3349
H 30.9399 16.9077 16.6911
H 6.32892 20.0493 15.5334
C 6.17029 20.4898 16.4707
H 5.55928 21.3176 16.4056
S 7.69085 21.3809 17.189
Au 9.08617 19.4262 17.5845
H 4.66123 16.4453 20.9929
S 9.5794 22.2288 22.1354
Au 13.1635 17.5128 20.9421
Au 11.7522 20.4585 18.2872
Au 11.2711 17.7775 18.8058
Au 15.7252 17.7609 22.4276
Au 12.7581 20.02 21.1455
Au 13.8387 18.9987 18.8199
Au 13.8502 22.131 18.796
Au 14.9284 22.5624 21.2204
Au 15.8205 20.0569 20.5347
Au 17.2616 19.3888 17.7075
Au 17.9796 19.4456 22.9432
Au 16.6192 22.0756 18.5594
Au 18.533 21.9576 20.4607
S 19.4097 22.6451 22.5698
Au 18.4583 19.0477 20.1539
Au 20.3448 18.3906 22.1456
Au 19.6035 21.3806 18.092
H 24.8836 23.1401 24.8744
C 25.4187 22.5233 24.1113
H 25.04 22.6508 23.086
Au 22.3875 18.8966 19.6905
S 23.1327 21.0118 18.952
C 24.3209 21.7334 20.2509
H 24.7439 22.5984 19.9973
H 23.6972 21.9082 21.1373
H 25.1774 21.0435 20.4527
Au 28.2954 21.6714 22.5372
Au 29.2938 19.0477 19.693
S 29.8289 20.6894 21.2112
H 30.5783 21.7063 19.002
C 30.1957 22.0215 19.9287
H 29.2544 22.575 19.6649
H 30.9296 22.7451 20.2886
H 8.82458 26.0347 19.0972
C 9.32294 25.1547 18.7468
S 10.8127 25.7533 17.7495
H 9.61793 24.416 19.4991
H 9.6521 23.81 24.0386
C 9.80141 23.9348 22.9063
H 15.9595 27.8584 18.0919
H 11.9772 28.9371 22.8475
Au 11.7507 23.5363 17.7211
Au 11.1718 22.305 20.3704
C 12.0565 28.8826 21.757
Au 12.1069 26.5528 19.3087
S 13.4361 27.9155 20.9736
Au 13.6154 25.8744 22.1122
Au 15.4084 24.7272 19.0494
C 16.9835 27.6631 18.351
H 17.6259 27.2447 17.5276
H 21.7836 23.6876 19.4743
H 17.4238 28.5771 18.7784
S 16.9154 26.321 19.6936
H 16.2655 25.1289 23.587
H 21.5061 23.7417 23.1108
H 20.3443 24.9483 22.6345
C 20.7299 23.9478 22.3762
Au 18.4578 24.8031 18.6159
C 21.7501 24.34 18.5849
H 21.8636 25.3793 18.4598
H 21.1638 24.2728 21.3529
C 34.5362 28.4814 20.4211
H 35.3842 28.8651 19.9327
H 34.3098 28.8899 21.4037
H 33.6654 28.9296 19.9643
S 34.3594 26.7086 20.1805
S 37.812 25.3097 17.0638
H 36.8198 27.5713 16.5341
Au 36.1061 25.8411 18.649
H 37.1197 25.0999 24.7637
Au 34.4842 25.6891 22.298
H 12.3765 29.993 21.4903
H 11.1172 28.6524 21.1883
H 14.7308 10.0316 25.3729
H 13.6512 11.4983 25.6198
H 13.0362 9.64482 25.69
C 13.6703 10.42 25.2373
H 20.4203 8.54055 21.7987
C 20.9714 9.12165 22.5616
H 21.8899 8.54457 22.7829
H 7.48196 15.9721 22.3933
S 9.66303 16.5338 23.3547
H 7.43074 16.4923 24.1561
Au 11.1362 15.2806 24.755
C 7.95706 15.8186 23.4185
Au 14.7036 15.0943 25.5488
S 12.6712 14.3632 26.312
Au 13.3916 15.576 23.2144
C 12.627 14.9871 28.0792
H 12.7093 14.135 28.7791
H 11.7477 15.6362 28.3078
H 13.4807 15.6543 28.1935
H 16.8773 14.129 27.3104
S 21.1616 14.7212 24.113
H 23.4031 14.8677 24.8756
Au 17.2312 17.4233 24.9852
H 18.3982 15.2351 27.2892
C 17.7974 14.4945 26.7486
S 17.0506 15.1736 25.1327
H 18.4067 13.6603 26.4599
C 22.7742 14.0468 24.4698
H 23.2723 13.6358 23.5762
H 22.6309 13.2647 25.1847
Au 21.5743 17.1035 24.4198
Au 17.8659 13.9481 23.0255
H 26.2399 18.901 23.141
H 11.063 19.8146 27.0124
C 11.1217 19.025 26.2055
H 10.1244 18.9093 25.6354
H 11.4319 18.0849 26.6237
S 12.3585 19.7794 25.2223
Au 11.1322 20.842 23.2862
Au 13.3224 18.0495 23.8448
C 15.9557 20.4118 25.9409
H 15.8611 20.5261 27.0488
H 15.1576 19.94 25.3199
H 15.9758 21.4056 25.6524
S 17.6229 19.8234 25.4359
Au 20.6239 20.8024 23.6369
H 19.9676 19.5874 26.4695
H 21.3785 20.071 27.411
C 21.0811 19.3579 26.7057
S 21.9896 19.4096 25.1416
H 21.356 18.3456 26.8324
H 25.0913 21.5298 24.478
S 27.2174 23.0871 24.0466
Au 28.412 22.1126 25.732
S 29.8574 21.3343 27.3361
Au 31.9236 20.9474 26.3401
C 30.1093 22.9834 28.1413
H 29.2182 23.5764 27.964
S 34.0438 20.8764 25.3013
C 35.3424 20.4392 26.4756
H 35.3523 19.368 26.7916
H 36.3497 20.6415 26.0898
H 35.0973 21.0254 27.3319
Au 34.3271 23.1933 25.122
H 9.1617 24.5901 22.3142
H 10.8411 24.2702 22.747
S 14.1824 24.0093 23.2173
H 15.3533 24.8759 25.2343
C 15.6712 24.4939 24.1867
H 16.2542 23.5511 24.4538
H 31.1029 23.3695 27.899
H 36.5078 26.8507 25.1446
C 36.4308 25.7574 25.3565
S 34.8048 25.327 24.6176
H 36.2872 25.615 26.4112
H 30.2598 22.8303 29.2417


2): SASA for selected structures modeled as spheres with a radius of 1.4 ˚A

77
# radius 1.4000, SASA selection: 1314.0992, SASA restricted: 18.1206, SASA %: 1.378940
H 11.341413497924805 13.424249649047852 10.852825164794922
H 11.33906078338623 13.504620552062988 10.352083206176758
H 12.773812294006348 12.304559707641602 10.59744930267334
H 11.511356353759766 13.27348804473877 10.325356483459473
H 11.64369010925293 13.120670318603516 11.405611991882324
H 11.240060806274414 13.591106414794922 10.701115608215332
H 13.353289604187012 12.133869171142578 10.818474769592285
H 11.543739318847656 13.237513542175293 11.410945892333984
H 11.327078819274902 13.445440292358398 10.850858688354492
H 13.181940078735352 12.172794342041016 10.690184593200684
H 11.427481651306152 13.322166442871094 10.606328010559082
H 11.344440460205078 13.427875518798828 11.028002738952637
H 21.576265335083008 8.97274112701416 15.29223346710205
H 20.87899398803711 8.849218368530273 15.640861511230469
H 22.978912353515625 10.336566925048828 14.314665794372559
H 22.64813804626465 9.79786491394043 14.749974250793457
H 21.62981414794922 9.147590637207031 15.542619705200195
H 20.796772003173828 9.018123626708984 15.924544334411621
H 21.219398498535156 8.84867000579834 15.414493560791016
H 21.221858978271484 9.092344284057617 15.805617332458496
H 22.73074722290039 9.838427543640137 14.441271781921387
H 21.5700740814209 8.904519081115723 15.14983081817627
H 20.623674392700195 9.030881881713867 16.386329650878906
H 21.121278762817383 9.069643020629883 16.008054733276367
H 8.375714302062988 19.43604278564453 12.901350021362305
H 8.442724227905273 19.25341033935547 12.437504768371582
H 8.374153137207031 19.296123504638672 12.652777671813965
H 8.433435440063477 19.279836654663086 12.489775657653809
H 18.79852294921875 20.166112899780273 9.74255657196045
H 24.562849044799805 15.21196460723877 11.484694480895996
H 20.309558868408203 8.075231552124023 18.904766082763672
H 20.07897186279297 7.478793621063232 18.628173828125
H 20.287126541137695 7.696234703063965 18.478700637817383
H 20.6549129486084 8.189106941223145 17.822965621948242
H 20.324138641357422 7.650404930114746 18.25827407836914
H 20.55009651184082 8.404622077941895 18.638643264770508
H 19.305814743041992 7.0001301765441895 19.050918579101563
H 19.579071044921875 7.4329986572265625 19.32123374938965
H 19.880657196044922 7.368590354919434 18.838943481445313
H 20.67559051513672 8.386855125427246 18.166292190551758
H 20.487653732299805 8.434163093566895 18.814653396606445
H 20.773746490478516 8.605263710021973 17.405311584472656
H 18.897859573364258 6.944884777069092 19.31391716003418
H 19.70734977722168 7.223838806152344 18.89232063293457
H 20.341144561767578 7.872389793395996 18.608413696289063
H 20.406749725341797 7.690967559814453 17.94957160949707
H 20.573808670043945 8.057221412658691 17.16710662841797
H 20.715564727783203 8.438685417175293 18.009288787841797
H 20.744144439697266 8.451362609863281 17.5623779296875
H 8.103694915771484 18.98663902282715 20.69650650024414
H 8.517072677612305 19.081707000732422 20.64427375793457
H 7.813289165496826 19.085792541503906 20.40040397644043
H 9.526334762573242 19.215499877929688 21.048564910888672
H 9.219322204589844 19.071823120117188 20.800495147705078
H 8.983820915222168 18.969181060791016 20.9710636138916
H 8.918490409851074 18.937095642089844 21.074615478515625
H 18.116384506225586 11.154500007629395 24.32307243347168
H 18.806360244750977 11.413880348205566 24.532611846923828
H 18.50829315185547 10.9047212600708 24.355335235595703
H 7.7036285400390625 19.73813819885254 20.296485900878906
H 8.366645812988281 19.64383316040039 20.550729751586914
H 8.804464340209961 19.183395385742188 20.621814727783203
H 7.494508266448975 19.65512466430664 20.18792152404785
H 8.431909561157227 19.364912033081055 20.573108673095703
H 8.760635375976563 19.404521942138672 20.627056121826172
H 7.34057092666626 19.831911087036133 20.06479835510254
H 7.294844150543213 19.697357177734375 20.050514221191406
H 8.226058959960938 19.259239196777344 20.516382217407227
H 7.683099746704102 19.336252212524414 20.302385330200195
H 7.62883996963501 19.882211685180664 20.23626136779785
H 9.605987548828125 19.27421760559082 20.891664505004883
H 17.382204055786133 11.6913480758667 25.034656524658203
H 18.633094787597656 11.410918235778809 24.554460525512695
H 16.952411651611328 11.741037368774414 24.938093185424805
H 18.550872802734375 11.57982349395752 24.83814239501953
H 18.054655075073242 11.454751014709473 24.78935432434082
H 18.97595977783203 11.654045104980469 24.71921730041504


Figure 6c:

1): coordinates (xyz) for the selected snapshots:

H 17.0328 16.1798 6.54725
C 18.0313 16.6212 6.33274
H 18.3993 16.3814 5.35586
H 21.5709 14.1835 5.7659
H 19.9895 13.9729 6.66937
H 22.0535 20.233 4.77177
C 22.6879 19.6697 5.56082
H 23.7025 20.0013 5.60885
H 22.625 18.5159 5.37401
H 13.4725 10.6789 10.3278
H 14.7701 11.8448 10.2853
C 13.9411 11.5565 10.8527
H 14.2501 11.1193 11.8239
C 18.9172 11.18 11.1213
H 19.2702 11.3496 10.0729
H 17.8361 11.1423 11.2527
H 19.5737 10.3927 11.3724
H 23.6161 7.79359 12.2178
H 25.0337 11.2171 9.74051
H 21.9668 7.51884 12.7592
H 8.29993 15.1037 12.9327
H 11.5732 16.9331 6.58465
H 11.3131 16.8469 8.40878
C 12.0192 17.0818 7.60782
S 12.7437 12.9663 11.284
Au 15.7344 16.2283 12.2065
Au 13.3402 14.5753 9.68366
S 13.6184 16.1919 7.82147
Au 17.4619 13.9881 12.5585
H 20.6556 15.6436 6.02681
H 18.7581 16.2759 7.04862
Au 21.0702 16.2047 11.95
C 20.8439 14.5965 6.41092
S 19.4478 12.8371 11.7192
Au 18.0536 16.3148 10.6584
Au 20.376 14.1035 9.96155
S 21.7141 14.8361 8.22145
Au 23.2534 14.5657 11.9637
H 23.364 11.6811 9.93278
C 24.4285 12.0239 10.0461
Au 20.9105 17.0495 9.17181
C 28.0855 13.9584 13.1965
H 28.675 14.7494 12.6773
H 28.7722 13.1757 13.5944
H 27.3671 13.5374 12.4806
H 24.4887 12.8477 9.3048
S 24.8282 12.6752 11.6082
S 25.2799 17.6185 9.35325
Au 24.2528 17.2403 11.451
H 11.2889 21.2645 9.66089
H 11.6514 20.8693 7.74237
H 12.3216 18.1589 7.72279
Au 14.7683 17.2053 9.78193
H 11.3519 22.5511 8.3295
C 11.8295 21.5584 8.64919
Au 13.9314 18.4188 12.0565
Au 14.7437 20.3465 10.3138
S 13.6426 21.9622 8.90557
Au 16.8185 18.8117 11.7119
Au 17.3215 18.5574 9.07507
Au 17.7175 21.138 9.7051
S 17.7531 18.3523 6.65576
S 21.9164 20.1479 7.18893
Au 19.9796 19.0332 7.0727
Au 22.307 19.2736 11.2378
Au 19.6435 18.5669 10.9626
Au 21.0041 21.6849 11.3068
H 19.7523 23.6702 8.62214
H 28.4344 21.6763 12.4243
H 27.3715 18.5069 9.30964
H 26.1937 19.7627 8.59042
C 26.4373 19.1389 9.41214
Au 23.2668 18.7808 8.60301
H 26.2923 19.6109 10.3457
H 23.9623 22.5823 8.39867
H 24.4581 21.9503 10.1653
Au 13.9734 23.5344 10.6581
C 15.004 26.5935 10.8088
H 15.2881 27.5614 11.3886
H 16.0239 26.2673 10.5279
H 14.2825 26.6424 9.91007
H 18.8328 25.187 8.71042
S 17.4045 23.4828 9.66317
H 18.4964 23.858 7.59134
S 22.216 23.32 10.1738
Au 18.6978 23.3907 11.8737
C 18.7777 24.1158 8.57002
Au 22.5126 24.5851 12.1243
H 24.5312 23.5026 9.77447
C 23.935 22.6758 9.52653
H 8.58781 6.30574 20.2528
H 7.38402 5.19069 19.8208
Au 7.68738 12.1439 16.8734
H 11.5424 11.7799 20.2216
H 9.54068 10.3757 14.1092
H 9.32785 8.71417 14.8176
Au 7.82047 9.14184 17.8736
H 7.89008 9.82167 14.6077
C 8.9711 9.71698 14.7304
S 9.22482 10.4222 16.51
H 12.1851 10.6825 15.2693
Au 15.2677 10.7095 17.0872
H 12.7546 10.5187 13.5642
H 12.9519 9.33123 14.9723
C 12.9123 10.3103 14.6199
S 14.5433 11.086 14.7445
H 18.744 7.89822 15.912
C 22.6888 8.27302 12.5879
H 22.2721 8.9241 11.8162
H 18.1533 8.90648 17.2142
H 17.0741 8.30591 15.6675
C 18.0711 8.6758 16.0629
Au 20.9523 10.0838 14.7702
S 18.6118 10.2435 15.1974
Au 23.9007 11.1256 12.9826
S 25.1107 11.4178 17.1735
H 27.059 10.3914 17.9667
C 26.3372 11.0773 18.4948
S 23.0628 9.26042 14.1132
H 4.76753 13.8737 18.7723
H 4.38191 12.3828 17.6691
H 3.7241 14.0379 17.3596
C 4.62505 13.4589 17.74
C 8.87598 14.2915 13.4555
Au 10.9185 17.1459 18.2189
H 9.45474 13.5741 12.7875
S 9.58614 15.4955 14.8257
Au 10.8757 14.5759 16.6407
H 8.07209 13.7033 13.9857
S 8.67148 16.8238 19.0372
Au 7.54771 15.1468 17.7964
S 6.02931 13.7618 16.6283
Au 14.7206 15.6435 17.0355
Au 16.009 14.8779 14.7726
Au 13.8856 13.1852 15.8724
S 12.0566 13.4541 18.4643
Au 13.3269 16.0347 14.4052
Au 17.0712 14.0685 17.5276
Au 13.4697 17.4703 18.5859
Au 14.4154 13.8329 12.8651
Au 14.5491 13.2856 18.5596
Au 21.1229 12.7768 16.4915
Au 17.9898 16.9734 15.9692
Au 20.9952 15.5367 14.8648
Au 18.6062 14.3475 15.0661
Au 19.8247 14.9117 17.7103
Au 20.9669 12.8478 13.737
Au 18.3718 11.99 16.6779
Au 18.4188 16.774 13.2283
Au 23.5169 16.3377 16.44
Au 18.5003 16.7801 19.2901
Au 23.2912 13.9235 14.886
Au 23.92 13.4554 17.5997
Au 26.139 13.0471 15.8155
S 27.2448 14.7307 14.6338
Au 25.2704 15.7659 13.8324
H 28.4394 17.6838 15.4424
C 28.7879 18.4776 16.1433
H 29.3318 18.1683 16.9776
H 6.65262 18.967 15.0864
C 5.87283 19.5389 15.5555
H 4.96747 18.9025 15.8496
H 5.60443 20.3367 14.8886
H 8.35683 19.3649 12.2222
Au 8.42762 21.4677 16.0482
Au 10.6388 20.712 13.8918
S 10.3582 22.5421 15.3575
Au 7.63023 18.5232 18.0034
H 8.70089 17.9675 11.2507
C 9.10632 18.9899 11.5198
H 8.88152 19.5321 10.5594
S 10.7614 19.0672 12.168
S 6.63068 20.3087 16.9387
Au 10.7557 17.2031 13.6527
Au 16.241 17.9436 17.8472
Au 15.2593 17.9172 14.4878
Au 12.5805 18.1746 16.0546
Au 12.6668 22.0653 16.4057
Au 15.2239 22.5251 15.2559
Au 14.7068 19.9927 16.8232
Au 13.4699 20.1461 14.2437
Au 14.9397 22.7595 18.1805
Au 17.3005 19.6865 15.089
Au 17.2678 21.5628 17.2046
Au 15.8196 20.8679 13.0663
Au 11.9617 19.8458 18.073
Au 22.8404 17.2764 13.8559
Au 20.8278 17.4768 17.4279
Au 17.9583 22.5524 14.6568
Au 18.7247 19.2503 17.5593
Au 20.0931 18.3347 14.7541
Au 19.9262 21.0915 16.0898
Au 22.8095 21.9198 15.8929
Au 22.7377 19.0452 16.1438
Au 21.7774 20.2195 13.719
Au 21.6707 20.0297 18.4705
Au 18.9476 20.5852 12.8686
Au 20.7992 23.0614 13.9553
Au 19.7419 22.0245 18.6796
Au 24.6684 19.2789 13.4071
Au 23.9501 18.1322 18.5602
Au 25.4178 18.3683 15.8604
S 27.4213 19.5037 16.8391
Au 25.9418 21.9227 15.6761
S 25.885 22.7678 17.8949
S 26.236 21.4185 13.3661
C 28.0021 20.9121 13.0819
H 28.0468 19.8705 12.6601
C 27.3422 22.8568 19.0655
Au 24.2484 21.1039 18.1729
H 27.8942 21.9169 19.1512
Au 27.1155 18.3171 18.8605
H 28.4988 20.8988 14.0925
H 28.0401 23.5706 18.6337
H 29.3866 19.227 15.4997
H 9.05791 24.498 14.6034
H 10.8014 24.741 14.4325
C 9.96126 24.0075 14.2421
H 9.91012 23.9075 13.1425
Au 16.2365 24.4774 13.2436
C 13.9234 26.3457 16.7726
Au 16.7853 24.5867 16.2358
S 15.6568 26.3587 17.5114
H 13.3823 25.3916 16.9258
H 13.6264 26.6736 15.7439
H 13.4965 27.1028 17.3751
S 14.3677 25.3393 12.0125
Au 22.3082 23.5448 18.3375
S 18.5656 27.4647 14.8506
Au 18.8992 25.1762 14.1036
Au 19.0769 26.5737 16.9951
Au 19.9229 23.9044 16.5115
Au 22.4032 24.8744 15.8855
Au 21.6733 26.6119 18.7849
S 23.0999 26.0125 14.0409
C 19.9199 28.4101 14.1016
H 19.8434 28.47 12.9823
H 20.9291 27.983 14.4655
S 23.8043 27.1349 18.102
H 25.2824 26.391 14.9621
H 25.4832 25.876 13.2735
H 25.0455 24.606 14.587
C 24.9369 25.6772 14.2149
Au 24.832 24.9898 18.0317
H 24.2359 28.3899 20.0865
H 25.485 27.0193 19.8977
H 19.8288 29.4089 14.5587
C 7.89236 6.07757 19.4874
H 8.46905 5.89328 18.5643
H 19.044 6.61705 24.7693
H 19.3959 5.47118 26.1581
S 6.70816 7.40408 19.0735
S 9.25591 5.61993 24.0192
Au 6.82933 8.71752 20.9682
Au 8.38224 7.81885 23.6628
H 9.08139 11.5459 23.5707
S 7.27215 9.76363 23.1007
C 8.80757 10.9313 22.6734
H 9.63527 10.2746 22.4041
H 8.48969 11.5746 21.8394
Au 11.5552 5.95958 24.2146
H 10.01 12.1485 19.3988
S 13.9108 6.46776 24.135
H 13.9097 8.34174 22.6083
C 15.5835 8.67083 20.0468
S 16.3845 10.1534 19.2463
H 16.0002 7.6673 19.5789
H 15.6945 8.77485 21.1379
H 14.5164 8.7159 19.697
C 14.271 8.22311 23.6467
H 15.3411 8.29562 23.7354
H 19.2102 7.27501 26.5081
Au 21.2293 8.97601 24.6828
S 20.5521 11.1287 24.3123
S 21.3722 6.69571 25.3034
S 20.9838 10.3001 19.6881
Au 18.7442 10.168 19.3544
H 21.0025 8.67804 17.9034
C 21.6762 9.49643 18.1382
H 21.9987 10.2419 17.3871
H 22.5337 9.06167 18.535
C 19.5601 6.56064 25.7579
H 25.7265 10.569 19.2657
H 11.1901 10.9788 18.5446
C 11.0355 11.88 19.1928
C 8.3403 16.6061 20.8748
H 8.62993 17.5654 21.3411
H 7.21033 16.3786 21.2046
H 11.6206 15.1207 23.5807
H 13.3412 15.1766 23.5688
H 12.5613 16.5749 24.3682
H 16.966 12.7757 24.3489
Au 15.9535 11.9783 20.6412
C 12.4428 15.8158 23.5753
S 15.806 13.5448 22.4624
S 12.2174 16.7897 21.9709
Au 12.218 15.1704 20.176
Au 15.9112 15.654 19.5354
C 16.0488 12.5558 23.9619
Au 14.4834 17.2995 21.3519
Au 17.7423 14.947 21.7215
H 16.0858 11.536 23.6225
Au 22.4606 15.5767 18.9349
Au 21.4928 12.7893 19.1988
Au 22.5298 11.8649 23.5246
Au 18.7273 13.0306 19.4652
Au 20.3113 15.1654 20.608
Au 21.907 16.8756 22.8793
Au 22.6468 14.2079 21.8471
H 26.8064 12.0167 18.7481
H 26.1709 14.2724 24.1415
H 24.4919 14.9203 24.1987
S 24.5142 12.9406 22.7443
H 27.3271 15.2319 19.7768
H 26.9297 14.8114 21.4701
H 28.4994 15.7311 21.0026
Au 24.1596 16.7363 21.0661
C 27.3897 15.5648 20.7958
H 24.8875 13.4368 25.0298
C 25.0554 14.0042 24.1366
S 26.6221 17.2501 20.988
H 9.09258 15.871 21.1333
C 9.86374 21.1522 20.7087
S 10.8185 21.6914 19.2285
H 10.1355 21.6794 21.5946
H 9.93996 20.0819 20.8527
H 8.84524 21.4162 20.4857
H 12.0481 20.5979 25.5216
Au 16.8867 17.7981 23.1857
Au 16.2461 21.4837 24.5967
Au 14.5452 19.9334 19.5936
Au 15.1501 20.0316 22.3418
S 13.8529 21.2435 23.8471
Au 12.7762 22.5681 20.1082
Au 16.6628 18.5966 20.5044
Au 16.7889 21.4514 20.1887
Au 22.3116 19.5195 25.1901
S 21.6613 17.2992 25.2821
Au 18.085 20.4724 22.7213
Au 19.2187 17.3769 22.0973
Au 21.6241 17.9364 20.4402
Au 19.2845 19.6832 20.1929
Au 20.9825 19.7666 22.53
Au 21.8102 21.9508 20.7162
Au 19.1916 22.7042 21.2921
Au 20.9961 22.4776 23.51
Au 23.6825 19.7485 21.0664
H 26.3998 19.5209 24.2355
H 25.9221 20.9911 24.7991
H 24.6268 19.6815 24.2593
C 25.5577 20.2295 24.0252
S 25.4263 20.9563 22.2019
H 12.9183 24.0509 23.3523
H 12.1922 25.132 22.1159
C 13.1267 24.7657 22.5475
H 13.5566 25.7348 22.8541
Au 15.0622 25.0795 19.5232
S 14.3739 23.8348 21.4725
H 17.2844 27.4272 19.6497
Au 17.6517 23.8447 19.0761
H 18.3554 27.3099 21.1209
Au 18.3715 23.5084 24.3419
S 19.2801 26.0303 19.3537
C 18.2753 27.4717 20.0348
S 18.7111 25.4562 23.0801
Au 21.0948 25.3316 22.7507
H 18.7502 28.4444 19.7263
S 23.3841 25.3479 22.4833
H 25.1604 26.0687 23.7574
H 26.8969 23.1505 19.9652
Au 23.8767 22.9551 22.3736
H 24.3977 24.6682 24.5608
C 24.8951 27.8526 19.4369
H 23.815 26.3371 24.8318
C 24.2078 25.6076 24.091
H 25.627 28.5978 18.9741
H 9.10112 5.45767 26.497
H 18.8896 5.1821 29.5538
C 8.48938 5.10733 25.6947
H 7.52337 5.68435 25.7544
H 8.34476 4.03184 25.7626
H 12.28 7.94047 28.3265
C 13.0149 7.86957 29.1
H 13.6005 8.8291 29.0726
Au 16.1491 6.75833 29.7248
Au 14.0848 6.34929 26.4314
S 13.9991 6.37181 28.7263
H 12.585 7.71835 30.0486
H 13.7748 8.95307 24.2428
S 18.0011 6.92982 31.0055
H 19.8339 5.31307 31.0491
C 19.3367 5.86404 30.304
H 20.0563 6.4582 29.7303
Au 18.8538 9.08173 31.1726
Au 21.5116 11.5042 30.5201
H 21.4405 11.4639 26.5257
C 20.502 11.655 26.1614
H 19.8743 11.0549 26.8751
Au 22.5794 6.71534 27.2666
Au 23.7428 9.32081 29.4672
S 23.8703 6.80313 29.2978
H 26.2341 7.19263 29.6222
C 25.6257 6.74555 28.8437
H 25.7327 7.40652 27.9848
H 25.8689 5.6079 28.5715
C 16.6292 15.4878 25.9303
H 17.0621 15.2893 26.906
H 15.5198 15.2601 25.7937
H 15.1913 12.8315 24.6092
H 17.2264 14.7271 25.3475
H 20.2964 12.7391 26.221
C 22.316 16.1932 26.5874
H 23.2234 16.6472 27.064
Au 19.3873 17.205 25.3396
H 21.5235 16.0115 27.3572
S 19.2533 11.4081 31.1802
S 23.5521 11.6728 29.5002
H 22.6392 15.2583 26.2096
S 17.0366 17.2502 25.5195
C 13.0098 20.2036 25.1096
H 13.7335 20.0222 25.9749
H 17.6539 23.9287 27.6058
H 12.872 19.2981 24.5459
S 18.06 21.9754 26.1784
C 22.1604 22.2061 27.0074
H 22.1559 23.2734 27.1782
S 22.6724 21.8851 25.2479
C 17.2135 22.9033 27.5245
H 17.5319 22.2903 28.4274
H 16.1063 22.8876 27.2966
H 22.8504 21.8621 27.6842
H 21.13 21.8984 27.1707
H 18.0528 26.3939 25.19
H 19.7861 26.9351 24.9275
H 18.4132 27.5827 23.9767
C 18.8074 26.6474 24.439
H 19.8156 11.1601 33.531
H 25.723 12.5706 30.0463
C 24.7706 12.4547 30.5862
H 24.9251 11.8625 31.4915
H 18.2498 12.0223 33.2721
C 19.3299 11.9689 32.9909
H 19.8775 12.9645 32.9131
H 24.2313 13.3443 30.8877


2): SASA for selected structures modeled as spheres with a radius of 1.4 ˚A

34
# radius 1.4000, SASA selection: 1244.4404, SASA restricted: 8.0013, SASA %: 0.642965
H 16.89729881286621 13.552000999450684 9.582825660705566
H 16.479585647583008 13.588520050048828 9.688135147094727
H 16.843935012817383 13.279830932617188 9.646443367004395
H 16.904996871948242 13.455865859985352 9.597050666809082
H 16.629480361938477 13.563535690307617 9.644667625427246
H 17.271928787231445 14.398682594299316 8.404273986816406
H 16.975664138793945 14.516700744628906 8.429388999938965
H 17.019887924194336 14.389803886413574 8.516105651855469
H 16.694263458251953 13.991182327270508 9.203545570373535
H 16.787267684936523 13.915037155151367 9.243783950805664
H 16.701519012451172 14.471266746520996 8.624473571777344
H 16.568647384643555 14.302877426147461 8.894686698913574
H 16.841564178466797 14.173510551452637 8.839211463928223
H 17.168743133544922 14.453044891357422 8.396875381469727
H 16.674034118652344 14.200096130371094 8.929695129394531
H 17.34886932373047 14.142151832580566 8.622091293334961
H 16.50575828552246 14.376701354980469 8.866317749023438
H 19.942655563354492 26.119680404663086 11.268226623535156
H 19.361568450927734 26.280834197998047 11.11862564086914
H 18.46097183227539 26.38255500793457 11.27678108215332
H 19.916343688964844 26.097328186035156 11.130120277404785
H 26.216753005981445 15.532922744750977 17.63445472717285
H 27.583890914916992 16.975605010986328 12.236163139343262
H 27.60042953491211 17.278684616088867 12.549419403076172
H 19.58072853088379 26.298946380615234 11.339804649353027
H 19.744688034057617 26.42435646057129 11.440732955932617
H 18.29027557373047 26.526887893676758 11.426202774047852
H 19.774063110351563 26.289979934692383 11.391088485717773
H 18.75642967224121 26.55840301513672 11.37729549407959
H 19.798654556274414 14.376104354858398 23.91446304321289
H 19.748069763183594 14.451420783996582 23.97868537902832
H 20.062334060668945 14.37291145324707 23.632381439208984
H 19.45063591003418 14.31535530090332 24.180404663085938
H 20.62060546875 14.361504554748535 24.135011672973633


Figure 6d:

1): coordinates (xyz) for the selected snapshots:

C 15.9811 9.09912 10.928
H 16.981 8.82521 10.6313
H 15.2888 8.23311 10.7496
H 15.6371 9.97698 10.3702
H 13.0631 10.975 10.3661
H 18.7388 10.5984 10.5653
C 19.6996 9.98227 10.4937
H 20.3366 10.3609 9.719
H 19.469 8.91699 10.4054
C 10.1672 15.1626 10.1497
H 9.25138 15.6333 9.7921
H 10.8223 15.1286 9.3146
H 9.77272 14.1517 10.2235
S 10.8211 16.1698 11.5124
H 16.9645 16.0449 6.48379
H 15.8545 14.9165 7.45929
H 13.8218 10.541 8.8792
H 17.0892 14.4457 6.10071
H 12.5216 11.8636 8.93944
C 13.4243 11.395 9.40764
S 14.9165 12.5433 9.59197
Au 14.2075 14.829 9.40854
C 16.844 15.1242 6.95334
Au 16.851 15.4984 10.4675
H 22.0986 13.032 7.3916
H 23.5426 13.5921 8.40298
H 22.2923 14.7129 7.8729
H 23.3244 17.1594 8.0285
H 23.1283 18.9277 7.54965
Au 23.1604 13.1948 11.5024
S 18.0636 14.8572 8.37875
C 22.4881 13.6938 8.18646
Au 20.47 15.183 10.958
S 21.4248 13.2984 9.65791
Au 19.5307 16.6563 8.35383
C 26.2189 15.6895 11.8667
H 27.0534 15.2478 11.2843
H 26.5289 16.7269 12.2211
S 24.7354 15.8313 10.8513
H 11.7789 20.2458 10.3906
H 11.944 20.0338 8.58309
H 13.694 18.6549 7.35039
C 13.6736 17.6423 7.33197
H 10.9073 21.3547 9.34946
H 14.6169 17.3072 6.85441
C 11.8432 20.7567 9.3917
Au 14.698 17.7925 10.7467
Au 15.0823 20.2673 8.76267
S 13.4894 21.6786 9.55217
S 16.7557 19.1122 7.66497
Au 17.0606 21.3652 10.7997
S 13.3358 16.9092 8.91322
H 12.8061 17.3553 6.68011
C 22.6784 17.9074 7.59689
H 17.7976 20.7436 6.35085
H 18.9778 19.7546 7.37138
Au 21.143 17.9083 10.8811
H 18.0733 21.207 8.07521
S 21.1184 18.2821 8.4556
Au 17.4536 18.2799 9.89825
C 18.0778 20.3757 7.38345
H 22.2054 22.5834 9.56723
H 22.4868 17.4841 6.52449
H 24.6237 22.6008 10.721
H 25.2634 21.8666 9.29538
S 23.6966 20.4367 10.0957
H 25.8534 21.2031 10.8517
Au 24.2427 18.1326 10.6832
C 25.0064 21.6879 10.3074
H 15.7589 23.7789 8.7946
H 16.9789 24.4436 7.77671
C 14.7935 25.8212 11.2325
H 14.4685 25.1776 10.4417
H 14.3459 26.7728 11.0467
C 16.7024 23.5644 8.30946
H 16.5121 22.7854 7.52465
H 21.0089 23.7199 8.68962
S 18.0052 23.0151 9.36012
H 22.6322 24.3127 9.1779
Au 17.9385 24.4483 11.2174
C 21.8019 23.6278 9.42044
H 10.9062 10.8572 11.2915
C 10.5566 11.4458 12.142
H 10.4273 12.4179 11.6792
H 13.1041 7.91347 15.564
H 11.8323 8.11758 16.8249
S 13.2012 9.91791 16.9261
S 15.9068 9.29717 12.735
Au 13.8227 10.2376 12.9435
C 12.3618 8.59626 15.997
C 16.9271 7.0915 15.1387
H 16.5998 7.38833 14.0865
H 17.3528 6.14751 15.0636
H 15.9837 7.3187 15.6462
S 11.8312 11.3837 13.5436
Au 16.9485 11.5761 13.5065
Au 20.726 11.4423 15.9168
Au 17.365 10.2305 16.6104
S 18.2233 8.19265 15.7833
S 22.3265 9.55773 16.3186
S 20.6555 10.2875 12.1024
Au 19.3856 9.18021 13.8959
C 22.6377 8.50983 14.8652
H 23.5936 8.748 14.2897
H 21.7752 8.41756 14.2304
H 22.7972 7.46881 15.2788
Au 24.0638 11.2253 16.4142
H 26.2985 11.3858 14.1719
H 25.1104 10.6499 12.9964
H 26.4337 11.5701 12.3987
C 25.729 11.4924 13.236
H 9.75756 11.0259 12.7715
H 7.63706 16.1327 15.3785
H 6.74029 14.6803 14.8673
H 7.41685 14.7636 16.5196
S 9.24993 14.173 15.3133
C 7.62021 15.0323 15.4895
Au 10.0392 15.2699 13.4594
Au 11.0344 15.1592 16.4099
Au 14.7448 11.3377 15.7344
Au 15.6763 16.1878 12.8522
Au 13.562 16.117 15.1565
Au 13.5763 13.7264 16.794
Au 12.887 13.5122 14.0335
Au 15.7738 15.8435 16.9693
Au 15.8166 13.9508 14.6656
Au 13.0741 15.7035 12.065
Au 15.206 13.3363 11.8633
Au 18.6419 16.8634 12.2046
Au 18.0572 14.1823 12.5938
Au 20.485 16.9164 16.2793
Au 23.1107 16.1092 12.6734
Au 20.996 14.2542 16.6544
Au 22.6741 13.1595 14.5639
Au 20.4957 15.353 13.8312
Au 23.1054 16.0739 15.3762
Au 18.5865 12.8914 15.3797
Au 17.8214 16.0121 14.966
Au 19.8991 12.2345 13.0832
S 24.6573 12.9968 13.2739
S 25.8222 12.7134 16.6276
H 25.8881 15.1199 12.6674
Au 24.7562 17.9492 16.9501
H 26.6258 11.5463 18.5869
Au 9.10459 20.5363 15.1924
S 10.8332 22.2215 12.4673
C 8.00237 18.8527 12.4173
S 8.61572 18.5537 14.1226
H 7.79575 19.8586 12.2509
Au 10.9863 17.8331 14.5083
H 8.70371 18.5576 11.6142
H 7.14702 18.1822 12.3224
H 8.50791 22.1953 12.8162
S 9.60166 22.5924 16.3717
Au 12.1213 20.6975 13.9937
Au 16.3574 19.0729 12.5104
Au 13.0687 19.1115 15.9036
Au 17.0189 20.2169 16.4015
Au 14.9904 20.8312 14.3352
Au 13.5167 18.4193 13.3449
Au 15.8563 18.0648 15.3183
Au 16.1274 22.9417 15.7712
Au 14.5209 21.2026 17.2768
Au 14.2092 20.9042 11.6452
Au 17.8354 21.45 14.0241
Au 21.5234 18.1216 13.6944
Au 18.661 18.5916 14.8717
Au 20.7756 20.7387 14.7116
Au 22.4151 19.1317 16.3953
Au 19.1659 19.7751 12.1515
Au 22.3434 20.4736 12.2553
Au 19.1969 22.3736 16.2854
Au 20.114 22.5791 12.4768
Au 19.7117 19.4336 17.2646
Au 23.6076 21.2684 15.263
C 27.7635 19.8569 12.8756
Au 24.3448 18.4885 14.066
Au 26.4954 20.179 15.8798
S 26.818 18.7429 14.2522
S 24.9887 22.7175 13.7417
H 28.0589 17.9519 19.1689
H 27.7841 20.853 13.389
H 27.185 19.6995 11.9836
H 28.7706 19.4757 12.6776
C 9.26363 22.9996 12.7243
H 9.05737 23.6229 11.8084
H 9.4378 23.6346 13.6438
Au 15.8976 23.155 12.8916
Au 13.4131 23.4388 15.5806
S 11.6953 25.3167 15.793
H 15.9098 25.944 11.1384
H 12.1577 27.2822 14.6714
H 12.1397 27.6336 16.37
H 13.6209 26.9048 15.6072
Au 12.6562 23.7262 12.624
C 12.5856 26.9153 15.6002
S 14.4098 25.286 12.9175
C 17.3003 28.4351 16.231
H 16.1921 28.4393 16.2988
H 17.5617 28.0079 15.2609
S 18.2569 26.2093 12.8113
Au 21.5677 23.4029 15.2074
Au 18.6846 24.4537 14.6181
C 19.777 27.194 12.4834
Au 20.1329 26.3792 16.391
S 22.1989 26.0108 15.2533
H 20.8033 26.874 12.7861
S 18.2972 27.368 17.4778
H 19.6412 28.1626 12.8662
H 19.8317 27.3116 11.3509
Au 23.0251 23.3978 12.6584
S 21.4482 24.2206 11.1718
H 24.2407 25.6496 16.5803
C 23.4604 26.4138 16.5545
H 22.9336 26.6298 17.4904
H 25.8435 23.7015 15.7938
H 26.5643 24.4846 14.32
H 24.8331 24.8658 15.0066
C 25.6041 24.0879 14.7786
H 23.8626 27.3025 16.0486
H 17.7048 29.486 16.2137
H 9.61025 11.0428 20.6773
H 11.7834 8.99587 15.1435
Au 14.8178 9.0697 18.4416
S 16.2756 8.58541 20.1965
Au 11.7728 11.487 17.9502
C 17.4149 7.27718 19.6684
H 18.0774 7.56552 18.84
H 13.587 9.86857 21.5059
H 12.3579 10.2905 22.8839
C 13.4353 9.91301 22.6017
Au 17.0997 10.8055 19.5526
H 18.1703 7.06373 20.4514
H 16.8414 6.4274 19.5956
H 20.6225 8.49604 22.3067
H 24.2135 8.82572 20.1972
C 23.4126 9.3482 19.6222
H 23.7697 9.15343 18.4738
H 22.4509 9.00841 19.9616
S 19.3095 10.3188 22.984
C 19.5161 8.59362 22.2416
H 19.1954 8.73465 21.2101
S 23.6438 11.159 19.8492
H 27.3862 13.1951 18.4844
H 10.089 12.6114 21.3887
Au 8.70857 16.2882 19.9746
C 10.3653 11.8905 20.6271
S 8.56044 15.2402 22.0452
S 10.1048 12.7721 19.0385
H 11.4339 11.6367 20.6849
Au 11.6688 17.4342 20.228
H 6.68191 15.298 23.6381
Au 11.6056 14.6516 19.2278
Au 13.1457 16.4912 17.7994
Au 17.213 16.5052 19.513
Au 13.0471 15.1765 21.3551
Au 15.8685 15.5894 21.7249
Au 16.2641 12.6236 17.6166
Au 15.109 12.8621 21.5584
Au 17.6026 13.5801 20.2393
Au 14.7332 14.1918 19.3336
Au 17.9172 13.5861 23.2233
Au 20.9032 14.338 22.7936
Au 18.549 15.15 17.5825
Au 20.3425 14.5866 19.8832
Au 19.6753 12.1096 21.2769
Au 21.8846 12.348 18.6104
Au 19.0895 12.4474 18.3316
Au 18.8607 15.8863 21.8131
Au 22.4822 16.3242 18.1801
Au 21.6491 16.6653 21.3436
Au 22.7458 11.9959 22.0152
Au 19.8644 17.2559 19.0101
Au 23.1265 14.5323 20.5484
S 26.7742 16.4875 17.5443
H 27.9039 11.9091 17.3057
H 27.4032 13.0713 22.3249
H 25.9604 12.3175 21.2609
Au 24.0693 14.316 17.3659
C 27.0514 12.3243 17.9206
C 26.3228 12.9669 22.1059
Au 25.8344 15.717 19.5445
S 25.4778 14.6144 21.8024
H 28.1156 18.4881 17.372
Au 11.5253 21.2948 16.8296
Au 10.8148 18.0581 17.3993
H 8.18202 19.3549 19.1233
H 8.85532 22.08 18.5271
C 7.56686 18.8971 18.3359
S 10.7967 19.6957 21.3013
C 8.43219 22.8242 17.7962
H 7.39281 22.6551 17.4672
H 6.55977 18.5871 18.7464
H 7.36583 19.528 17.43
H 9.88963 23.0182 20.7323
S 8.52408 17.3337 17.839
Au 15.5184 18.3944 18.0956
Au 14.6485 17.6952 20.467
Au 12.9336 22.2365 19.6111
Au 13.0547 19.853 21.5045
Au 15.314 20.7388 20.2088
Au 12.9193 19.4254 18.6381
Au 17.507 22.0911 18.7031
Au 17.0606 18.1769 21.8939
Au 17.7514 21.0575 21.7198
Au 21.5396 21.6248 17.7155
Au 17.952 19.5354 19.3595
Au 20.8045 21.1023 22.9262
Au 19.817 18.9251 21.4232
Au 22.6302 19.3177 22.1052
Au 21.9741 19.2358 19.3025
Au 19.8634 21.5839 19.9951
Au 22.6677 22.591 19.8774
H 26.7689 17.4232 22.495
H 29.137 17.1115 17.7753
C 28.1464 17.6 18.0527
S 26.1658 21.8986 17.6294
C 26.7611 18.4892 22.5979
H 28.2641 22.5713 18.6905
H 27.3151 21.4912 19.7469
Au 24.1547 17.8979 20.1748
C 27.6041 21.6796 18.6953
Au 24.3764 20.5732 18.4668
Au 24.972 21.294 21.6092
S 25.949 19.2059 21.1234
H 28.2939 20.8627 18.3019
H 8.66164 23.8942 18.06
H 9.99848 24.2803 21.9444
H 9.44459 24.8181 20.3343
C 10.0894 24.0633 20.8735
S 11.8737 24.2797 20.3727
Au 17.7272 24.6984 17.3242
Au 11.7923 24.8377 18.0676
Au 15.1326 23.3389 22.1611
Au 15.2526 23.8907 18.192
S 15.4509 24.8509 20.3255
H 14.1433 26.5651 21.5173
H 15.0974 27.3196 20.1743
C 14.4832 26.4356 20.4918
H 13.5776 26.3797 19.8985
Au 17.6878 25.4924 20.3031
Au 20.0181 24.5604 22.0864
Au 20.5096 23.969 18.4366
S 20.1219 26.0509 20.2426
C 20.6107 27.6498 21.0835
H 20.5575 28.6658 20.5366
H 20.1195 27.6667 22.0151
H 21.7149 27.6723 21.3058
S 23.9571 23.4908 21.7951
H 24.6775 25.52 20.7943
H 25.7766 24.1397 20.294
H 25.8367 24.8711 21.9403
C 25.2771 24.6631 21.0821
H 8.86566 11.4705 28.3442
H 8.10358 12.116 26.9057
C 8.52267 12.3971 27.8344
H 13.5828 8.98673 23.2024
Au 16.792 10.735 22.9846
S 14.5264 11.2276 23.3018
H 18.835 7.81813 22.8476
H 6.74028 16.6933 29.9939
C 7.31145 16.0321 23.1382
H 6.75271 16.7351 22.4689
H 7.7024 13.0006 28.237
S 7.48883 17.4428 27.914
H 7.75273 16.5978 23.9787
Au 10.8049 15.7444 22.7175
Au 8.72758 15.4736 27.4712
S 9.82464 13.5129 27.1898
C 13.2043 15.1143 25.1829
H 12.9334 14.0589 24.8856
S 12.7191 16.2955 23.9234
H 16.2354 12.4578 26.9453
H 16.0946 14.1914 26.8607
H 14.2975 15.1827 25.3278
H 12.8125 15.425 26.0919
H 15.6095 13.1986 25.3739
C 16.2451 13.3404 26.2495
S 20.7901 16.8517 26.2707
C 22.5534 16.1376 26.2533
Au 19.2912 15.0382 26.0647
C 21.3904 11.655 25.2106
H 22.5017 15.299 27.0608
H 21.2776 10.6664 24.7113
H 22.7736 15.8161 25.2265
H 23.1155 17.044 26.6397
Au 20.1722 17.2123 23.9394
H 21.7001 11.6459 26.249
H 20.3732 12.1158 25.2496
S 22.446 12.8061 24.2032
S 18.0209 13.1211 25.7096
H 26.0051 12.5177 23.1158
Au 9.39952 18.9356 27.7001
H 10.3624 18.7817 23.5512
C 9.83511 19.3289 22.8308
H 9.56147 20.2945 23.2333
H 10.48 22.0211 28.9369
S 11.1854 20.338 27.245
C 10.6507 21.9702 27.8137
H 9.64506 22.134 27.3866
H 11.3318 22.6756 27.4438
H 8.94841 18.73 22.5787
H 6.64241 18.4923 29.8479
H 8.14483 17.8415 30.2123
C 7.25574 17.6033 29.6655
S 14.4487 22.0486 24.1781
Au 14.6731 17.4991 23.2781
H 19.1023 19.4947 28.3453
H 15.4831 23.6885 25.5406
Au 12.6393 19.2528 28.6838
Au 15.4143 20.0706 23.1171
H 15.4305 21.9158 26.3459
C 15.6856 22.6112 25.4626
H 18.3544 18.3555 27.2632
H 17.3647 19.7298 27.9251
Au 18.1165 19.2464 24.1582
C 18.3669 19.37 27.5439
Au 20.9751 19.6337 25.357
S 18.7936 20.4344 26.1231
S 23.1797 19.1198 24.505
H 25.0518 20.8947 24.3907
H 27.7764 18.8792 22.6426
H 23.751 21.3858 25.535
H 24.9721 20.0459 25.8661
C 24.3333 20.4729 25.0851
H 26.0952 18.7841 23.4293
H 16.6258 22.3367 25.077
H 20.9565 24.2373 25.9149
H 22.1412 23.9564 24.6322
H 21.5441 22.5073 25.5987
C 21.2912 23.4924 25.2045
S 19.93 23.1121 23.9172
Au 11.2174 13.6408 29.0494
Au 13.2106 16.0898 30.1619
S 12.6237 13.9628 30.8628
H 14.5825 12.7568 31.6262
C 14.1636 13.0548 30.6355
H 14.9466 13.615 30.1638
H 13.926 12.1798 30.0806
H 15.1581 18.764 32.054
S 14.1544 18.1508 29.9633
H 13.3319 18.6204 32.2917
H 14.0311 19.9782 31.5108
C 14.1153 18.9104 31.6543


2): SASA for selected structures modeled as spheres with a radius of 1.4 ˚A


24
# radius 1.4000, SASA selection: 1338.1030, SASA restricted: 5.6480, SASA %: 0.422089
H 19.69827651977539 9.429693222045898 18.705156326293945
H 19.713388442993164 9.467011451721191 18.69196891784668
H 20.264938354492188 9.753557205200195 19.18316078186035
H 14.915924072265625 17.657045364379883 26.324357986450195
H 14.333565711975098 18.8824462890625 25.986358642578125
H 16.752710342407227 16.67306900024414 25.36532211303711
H 15.975029945373535 17.77252197265625 26.03378677368164
H 14.85071849822998 17.836116790771484 26.314292907714844
H 15.954032897949219 17.00264549255371 26.01239013671875
H 15.130536079406738 18.51294708251953 26.128795623779297
H 15.45315933227539 17.916196823120117 26.207456588745117
H 15.45738410949707 17.254915237426758 26.225788116455078
H 14.905837059020996 17.803621292114258 26.314001083374023
H 14.583035469055176 18.416791915893555 26.195859909057617
H 15.643826484680176 18.386211395263672 26.041126251220703
H 15.320923805236816 18.844942092895508 25.94879722595215
H 16.38143539428711 16.867454528808594 25.737003326416016
H 14.35646915435791 18.845048904418945 26.007890701293945
H 15.05954360961914 18.74987030029297 26.04393196105957
H 14.34811019897461 19.177261352539063 25.842679977416992
H 14.424683570861816 19.31330108642578 25.91187286376953
H 14.8165922164917 19.063520431518555 25.944135665893555
H 16.289257049560547 17.505615234375 25.88864517211914
H 16.449743270874023 17.44320297241211 25.98412322998047 


G. coordinates (xyz) of the selected snapshots figure 7

Figure 7a: 0 ns


C 20.2561 17.9117 11.6054
H 19.4824 17.1448 11.7361
H 20.8354 17.7035 10.6892
H 24.4039 17.1126 12.0475
H 45.3673 17.6418 11.7393
C 46.141 18.4086 11.6086
H 46.7203 18.2004 10.6924
H 50.2889 17.6095 12.0507
C 17.0782 20.5113 11.7449
H 16.4091 19.8747 11.1382
H 16.8578 21.5687 11.5488
C 20.7912 21.8088 10.8516
H 20.0937 20.9917 11.0441
H 21.7905 21.4114 10.6286
H 20.4338 22.4106 9.99647
H 19.7918 18.8994 11.5299
H 18.1169 20.2897 11.5023
C 25.8122 20.8235 11.9034
H 25.5522 20.6616 10.8454
H 26.5797 21.603 11.9811
C 42.9631 21.0083 11.7481
H 45.6767 19.3963 11.5331
H 42.294 20.3716 11.1414
H 44.0018 20.7866 11.5055
H 42.7427 22.0656 11.552
C 46.6761 22.3058 10.8548
H 45.9786 21.4887 11.0473
H 47.6754 21.9083 10.6318
H 46.3187 22.9076 9.99967
H 51.4372 21.1585 10.8486
C 51.6971 21.3204 11.9066
H 52.4647 22.0999 11.9843
H 15.846 25.2465 12.0057
H 20.0911 25.8509 11.577
H 20.3882 27.6149 11.7847
H 41.7309 25.7434 12.0089
H 45.976 26.3478 11.5802
H 46.2731 28.1119 11.7879
H 19.7425 12.1921 15.3429
H 25.139 12.0154 16.0617
Au 13.817 18.0669 18.013
S 15.7206 14.9398 17.9357
C 14.1259 17.4842 14.7849
C 17.0155 14.8224 14.4302
H 13.0484 17.4251 14.5686
H 14.4658 16.5532 15.2367
H 14.675 17.6879 13.8568
H 16.6723 14.7933 13.379
H 16.1947 15.1212 15.0775
Au 17.8775 14.0589 17.7919
Au 21.5727 17.6191 17.3179
Au 18.7926 16.8682 16.8128
Au 17.5928 18.0898 14.0325
S 19.9844 13.0586 17.5731
S 21.3866 17.8005 13.0481
S 18.4454 15.9712 14.5271
C 20.3526 12.991 15.7844
H 20.1362 13.95 15.295
H 21.4195 12.7548 15.6778
H 17.3663 13.8253 14.718
Au 23.9959 16.0973 17.7923
Au 26.3252 16.4455 15.8983
Au 23.7499 18.4208 15.5638
S 23.759 13.8601 16.7608
S 24.5656 16.4376 14.3479
S 28.0628 16.4707 17.4587
C 25.3674 13.0402 16.3947
C 25.2529 16.8919 12.7088
C 28.5527 14.7163 17.6975
H 26.0025 13.0045 17.282
H 25.8599 13.5905 15.5862
H 25.8054 16.0183 12.3212
H 25.9206 17.7561 12.7633
H 27.7212 14.0958 18.0306
H 28.9416 14.3392 16.7351
H 28.7696 17.6452 14.5204
C 40.011 17.9811 14.788
H 38.9333 17.922 14.5718
Au 43.7624 14.5558 17.7951
Au 44.6775 17.3651 16.816
S 41.6056 15.4367 17.9389
S 45.8693 13.5555 17.5763
S 44.3303 16.4681 14.5303
C 42.9004 15.3194 14.4334
H 40.3507 17.0501 15.2399
H 40.5599 18.1849 13.86
H 45.6274 12.689 15.3461
H 42.5572 15.2902 13.3822
H 42.0796 15.6181 15.0806
H 43.2512 14.3222 14.7212
Au 49.8808 16.5943 17.7955
Au 47.4576 18.116 17.3211
S 49.6439 14.357 16.764
S 47.2715 18.2975 13.0513
S 50.4505 16.9346 14.3511
C 51.2523 13.5371 16.3979
C 46.2375 13.4879 15.7876
C 51.1378 17.3888 12.712
H 51.0239 12.5124 16.0649
H 46.0211 14.4469 15.2982
H 47.3045 13.2517 15.681
Au 52.2101 16.9424 15.9015
S 53.9478 16.9675 17.4622
C 54.4376 15.2131 17.7005
H 51.8874 13.5015 17.2852
H 51.7448 14.0874 15.5894
H 51.6903 16.5152 12.3244
H 51.8056 18.253 12.7666
H 54.8265 14.8361 16.7382
H 53.6061 14.5927 18.0338
H 54.6546 18.1422 14.5236
C 11.3698 20.6689 17.8049
H 10.4835 21.2557 17.511
Au 17.1995 21.822 17.595
Au 16.6814 19.0601 16.7542
S 14.3685 18.9184 15.9124
S 16.6321 23.849 13.8089
S 16.6965 20.1912 13.5117
S 12.8277 21.7834 17.7574
H 11.5486 19.8731 17.0709
Au 18.795 23.4007 13.0454
Au 22.8417 19.6272 12.9226
S 20.9634 22.9377 12.2949
Au 19.3217 19.6773 17.4865
Au 20.4066 18.9055 15.0113
Au 18.4225 21.0795 15.0397
Au 19.9995 22.5293 16.9114
Au 22.1944 20.4743 16.7831
Au 22.8628 23.3849 16.3039
Au 17.7167 24.2087 15.981
Au 21.2709 21.7307 14.4377
Au 24.5496 21.2436 15.2078
Au 24.7577 21.7367 17.9387
Au 27.5247 22.257 17.9788
Au 25.661 24.1178 16.4205
Au 26.2503 19.3903 16.7936
Au 27.545 21.779 14.9505
S 24.3171 21.4377 12.7726
S 26.7112 23.8303 14.209
S 28.4114 19.7246 15.6738
C 28.5796 18.6693 14.1824
H 26.1828 19.891 12.3385
H 27.6828 18.6978 13.5578
S 29.9792 22.2729 17.9266
C 30.5828 23.1763 16.4428
H 30.1465 24.1727 16.3756
H 31.6787 23.2519 16.5249
H 30.3227 22.5809 15.5568
H 28.7588 24.5508 13.1443
H 29.4437 19.0379 13.603
Au 39.7025 18.5637 18.016
S 38.7139 22.2805 17.7609
C 37.2527 21.1664 17.8085
H 37.4334 20.3701 17.0741
H 36.3674 21.7525 17.5137
Au 45.2066 20.1743 17.4897
Au 43.0842 22.319 17.5981
Au 42.566 19.5571 16.7575
Au 44.3075 21.5764 15.0429
Au 45.8845 23.0262 16.9146
Au 44.6799 23.8977 13.0486
Au 43.4778 18.5867 14.0357
S 40.2539 19.415 15.9153
S 42.517 24.3459 13.8121
S 42.5814 20.6881 13.5149
Au 46.2915 19.4025 15.0145
Au 48.0794 20.9712 16.7863
Au 48.7477 23.8818 16.3071
Au 47.1558 22.2276 14.4409
Au 49.6348 18.9178 15.567
Au 50.4345 21.7406 15.211
Au 48.7266 20.1242 12.9258
Au 50.6426 22.2336 17.942
Au 51.5458 24.6148 16.4238
S 46.8483 23.4346 12.2981
S 50.202 21.9346 12.7757
Au 53.4104 22.7541 17.9816
Au 52.1352 19.8872 16.7968
Au 53.4305 22.2761 14.9539
S 55.8629 22.77 17.9295
S 52.5963 24.3272 14.2122
S 54.2961 20.2216 15.677
C 56.4681 23.6734 16.446
C 54.4646 19.1663 14.1857
H 52.0677 20.3879 12.3418
H 56.0311 24.6698 16.3794
H 56.2074 23.0772 15.5601
H 55.3286 19.5349 13.6062
H 53.5677 19.1947 13.561
H 57.5635 23.7485 16.5286
Au 15.9289 26.579 16.5117
S 14.3038 24.9014 16.5353
C 16.1036 25.4401 13.0582
C 12.7734 25.7858 17.0401
H 15.2115 25.7751 13.6045
H 16.8836 26.2009 13.1166
H 12.0597 25.0385 17.4143
H 12.984 26.5318 17.8041
H 12.3621 26.2705 16.1421
H 16.7656 29.3879 14.458
H 15.7428 29.766 18.0432
Au 21.2812 25.0378 18.0887
Au 20.5078 24.7034 15.2263
Au 19.1846 26.5719 17.0204
Au 21.1808 27.9381 15.2165
S 17.5242 28.2876 16.4735
S 21.3518 26.2991 13.5697
S 21.0286 29.6527 16.8025
C 17.681 28.8375 14.7314
C 20.0958 26.6817 12.2918
C 22.4052 30.773 16.328
H 17.8087 27.9851 14.0536
H 18.5498 29.4986 14.6665
H 19.0999 26.7995 12.7303
Au 23.3558 26.257 16.5461
Au 26.621 27.0664 16.4046
S 24.7532 27.7737 15.2181
S 28.5445 26.3492 17.5176
C 28.167 24.9319 13.9929
C 24.9306 27.0878 13.523
H 23.3251 30.2258 16.1344
H 27.793 25.9349 13.7477
H 23.9739 27.223 13.0052
H 25.1878 26.0183 13.5472
H 25.7207 27.6575 13.0151
H 28.7857 24.987 14.887
H 29.5026 28.5488 17.746
C 38.6586 26.2831 17.0432
H 37.9447 25.5351 17.4175
H 38.8691 27.0287 17.8067
H 38.2472 26.7673 16.1456
Au 43.6016 24.7057 15.9842
Au 45.0695 27.0688 17.0236
Au 41.8141 27.0761 16.5149
S 40.1887 25.3987 16.5385
S 43.4091 28.7845 16.4767
C 41.9885 25.9371 13.0614
C 43.5659 29.3344 14.7346
H 41.0965 26.2721 13.6076
H 42.7685 26.6979 13.1198
H 42.6505 29.8848 14.4612
H 43.6936 28.482 14.0568
H 44.4347 29.9956 14.6697
H 44.9848 27.2964 12.7335
H 41.6277 30.263 18.0463
Au 47.1661 25.5347 18.0919
Au 46.3927 25.2003 15.2295
Au 49.2408 26.7539 16.5493
Au 47.0657 28.435 15.2197
S 47.2367 26.796 13.5729
S 46.9136 30.1497 16.8057
S 50.6381 28.2706 15.2213
C 45.9808 27.1787 12.295
C 50.8155 27.5847 13.5261
H 49.21 30.7227 16.1376
H 49.8588 27.7199 13.0085
H 51.0728 26.5152 13.5504
H 51.6057 28.1545 13.0183
Au 52.506 27.5634 16.408
S 54.4294 26.8459 17.5209
C 54.0517 25.429 13.9958
H 53.6779 26.4318 13.7509
H 54.6437 25.0478 13.1475
H 54.6709 25.4837 14.8904
H 55.3876 29.0457 17.7492
H 22.0846 31.3019 15.4167
H 22.5576 31.4944 17.1348
C 48.2901 31.27 16.3312
H 47.9695 31.7988 15.4199
H 48.4425 31.9913 17.138
H 16.9615 11.6032 19.6166
H 16.6566 12.103 24.3698
S 22.697 12.2432 21.0001
C 21.4697 10.9104 20.6901
C 17.8152 11.5564 20.3049
H 22.0367 9.99849 20.4527
H 20.8151 11.1655 19.8564
H 20.8872 10.7558 21.606
H 18.7434 11.5726 19.7374
H 17.7515 10.623 20.8937
H 27.1013 12.0218 22.158
H 25.3225 11.9729 21.8911
C 43.7 12.0534 20.3081
H 44.6283 12.0696 19.7406
H 42.8464 12.1001 19.6198
H 43.6364 11.1199 20.8969
C 47.3546 11.4073 20.6933
H 47.9216 10.4954 20.4559
H 46.7 11.6625 19.8596
H 46.7721 11.2527 21.6092
H 11.3487 17.3104 21.5133
H 10.9034 16.8901 19.8211
Au 16.6271 16.9976 18.8905
Au 15.9782 17.8852 24.1179
S 13.2877 17.1551 20.0951
S 13.7495 16.9073 23.7513
C 11.5297 17.5414 20.4544
C 14.8503 13.9948 19.2376
H 15.4676 13.9135 20.1471
H 14.6286 12.9945 18.8436
H 13.9231 14.5282 19.4681
Au 22.3699 16.9972 20.093
Au 20.3503 16.8114 22.259
Au 21.6419 14.4474 21.3526
Au 18.2893 15.6217 23.7389
Au 19.4882 12.867 22.9185
Au 17.4168 17.4302 21.636
Au 19.4766 17.5033 19.4852
Au 18.6965 15.0331 20.5777
Au 20.8859 15.129 18.5186
S 17.6643 12.9772 21.4672
S 21.3234 12.741 24.3707
Au 24.8802 18.1887 21.3211
Au 23.1858 16.3382 22.934
Au 24.5591 15.3334 20.5844
Au 26.4396 17.2065 19.1794
Au 26.0705 16.6126 23.3314
Au 23.2041 13.0762 18.8787
Au 27.8579 15.41 21.1658
S 26.3595 13.7006 20.606
C 26.1863 12.6199 22.0715
H 26.0314 13.2047 22.9896
S 29.5207 16.9763 21.6659
C 30.5173 17.1652 20.1379
H 29.3533 14.6884 18.4464
H 31.1226 16.2571 20.0226
H 31.1584 18.0393 20.2673
H 29.8712 17.3015 19.2552
H 28.879 13.9022 23.6519
H 29.3825 15.531 24.1785
S 39.1718 17.6526 20.0981
S 39.6344 17.4046 23.7547
C 37.4128 18.0387 20.4574
H 37.2342 17.8068 21.5167
H 36.7887 17.3867 19.8242
H 39.808 15.025 19.4712
Au 44.1742 16.1186 23.7421
Au 45.3731 13.3639 22.9217
Au 43.3016 17.927 21.6392
Au 42.5115 17.4945 18.8939
Au 45.3615 18.0003 19.4884
Au 44.5815 15.53 20.5808
Au 41.8632 18.3821 24.121
S 43.5492 13.4742 21.4704
C 40.7352 14.4918 19.2408
H 41.3526 14.4104 20.1503
H 40.5135 13.4914 18.8468
H 42.5415 12.6 24.373
Au 48.2548 17.4941 20.0962
Au 46.2352 17.3083 22.2622
Au 49.0708 16.8352 22.9372
Au 47.5268 14.9443 21.3558
Au 50.4439 15.8303 20.5876
Au 49.089 13.5731 18.8819
Au 46.7708 15.6259 18.5218
S 48.5819 12.7402 21.0033
S 47.2083 13.2379 24.3739
H 51.2074 12.4699 21.8943
Au 52.3251 17.7036 19.1827
Au 51.9552 17.1096 23.3347
Au 53.744 15.9078 21.1688
S 52.2444 14.1975 20.6092
S 55.4052 17.4734 21.6689
C 52.0712 13.1168 22.0747
C 56.4 17.6614 20.1411
H 55.2383 15.1856 18.4499
H 52.9863 12.5187 22.1612
H 51.9164 13.7016 22.9928
H 57.0078 16.7541 20.0261
H 55.7561 17.7988 19.2584
H 54.7638 14.3991 23.6551
H 55.2673 16.0281 24.1818
C 10.8016 21.1735 21.919
H 11.2908 18.5894 20.2531
H 9.9975 20.6672 22.4789
H 11.0109 20.6202 20.9971
H 10.4957 22.1971 21.6736
H 11.2165 20.2379 18.7945
Au 15.417 23.9316 18.495
Au 13.0154 19.0961 23.3665
Au 12.6563 23.2248 19.5891
S 12.2814 21.286 22.9976
S 12.5158 24.6622 21.423
Au 14.7945 20.7854 18.8767
Au 14.8638 18.7959 21.0503
Au 16.8018 20.2411 22.5329
Au 16.7073 22.438 20.471
Au 16.2904 23.0193 23.415
Au 14.3195 21.6401 21.6771
Au 22.2207 19.0751 22.1732
Au 19.4012 21.657 19.6072
Au 22.1065 22.3967 18.9926
Au 19.49 19.5681 21.5588
Au 17.2707 19.6275 19.6395
Au 18.9399 22.2606 22.3513
Au 21.4584 19.6772 19.4895
Au 20.5347 24.0111 20.742
Au 18.3949 24.2838 18.7224
Au 20.6865 20.6919 23.935
Au 18.7048 18.5558 24.1463
Au 21.2926 23.4454 23.4266
Au 24.3792 18.8882 24.161
Au 24.1474 24.5701 18.7716
Au 23.3475 21.4623 23.3361
Au 23.2665 23.5316 21.3618
Au 25.4336 23.5506 23.3041
Au 27.9461 22.1576 24.0244
Au 27.8268 24.3914 22.0737
Au 23.8389 20.8288 20.6069
Au 25.957 22.8668 20.4171
Au 26.048 20.7421 22.5198
Au 24.0684 18.8479 18.4723
Au 26.5361 20.0663 19.6032
Au 28.4396 21.6765 21.0823
Au 27.7429 18.6442 21.7732
Au 29.851 23.9219 19.583
Au 30.0306 20.0521 23.4331
S 30.6303 20.5565 21.2347
C 32.0725 21.6941 21.2678
H 32.1589 22.1471 20.274
H 32.9679 21.0833 21.4826
H 31.9668 22.469 22.0326
H 31.359 23.018 24.1673
H 31.3803 24.4048 22.592
Au 38.9006 19.5919 23.37
Au 38.5407 23.7221 19.592
S 38.1681 21.7826 23.0021
C 36.6835 21.671 21.9228
H 37.1757 19.0856 20.256
H 35.8814 21.163 22.482
H 36.8955 21.1168 20.9996
H 36.3802 22.6944 21.676
H 37.1019 20.7346 18.797
Au 45.2861 22.1539 19.6104
Au 45.3749 20.0651 21.562
Au 43.1555 20.1244 19.6426
Au 40.6808 21.2825 18.88
Au 40.7497 19.2932 21.0537
Au 44.8249 22.7575 22.3545
Au 42.6863 20.7381 22.5362
Au 42.5918 22.935 20.4741
Au 42.1748 23.5161 23.4181
Au 40.2066 22.1374 21.6801
Au 41.3018 24.4284 18.4983
Au 44.5898 19.0527 24.1495
Au 48.1056 19.5721 22.1764
Au 50.765 18.6857 21.3244
Au 50.2642 19.3851 24.1642
Au 47.9914 22.8936 18.9958
Au 47.3433 20.1741 19.4927
Au 46.4196 24.5081 20.7452
Au 49.2324 21.9592 23.3393
Au 46.5714 21.1888 23.9382
Au 49.1514 24.0286 21.365
Au 51.3183 24.0475 23.3072
Au 49.7239 21.3257 20.61
Au 47.1775 23.9423 23.4298
Au 49.9533 19.3448 18.4755
Au 53.8318 22.6547 24.0279
Au 51.8415 23.3636 20.4203
Au 51.9325 21.239 22.523
Au 52.4206 20.5631 19.6064
Au 54.3274 22.173 21.0858
Au 53.6281 19.1406 21.7763
Au 55.7349 24.4191 19.5862
Au 55.9163 20.5497 23.4342
S 56.5157 21.0542 21.2373
H 57.0428 18.5371 20.2711
H 57.2447 23.5151 24.1696
C 57.9557 22.1898 21.2727
H 58.0446 22.6436 20.2778
H 58.8519 21.5805 21.4852
H 57.8515 22.9657 22.0351
H 10.6662 25.9756 20.5957
Au 14.9977 24.7123 21.4287
Au 16.3171 25.8762 23.9241
Au 16.6819 26.417 19.4871
Au 14.7221 27.8298 21.7695
S 14.5825 27.6235 24.086
S 14.8307 28.0482 19.4504
C 16.2291 30.8445 22.8313
C 11.728 26.2047 20.8035
C 15.4706 29.73 19.1062
H 12.2042 26.5919 19.9039
H 11.779 26.9545 21.6006
H 15.8577 30.2533 23.6707
H 12.8177 25.9503 23.8099
H 12.1861 27.5573 24.3337
H 14.6678 30.4474 19.3147
H 16.3522 29.9495 19.7185
Au 20.3142 26.1634 22.6982
Au 22.4636 26.2576 20.5647
Au 17.8399 24.8817 21.6474
Au 19.5535 26.6796 19.9057
Au 21.0009 28.6365 21.4528
Au 17.81 27.6765 22.028
Au 21.7125 27.9808 18.4799
Au 19.3589 30.0225 23.7845
Au 21.9657 28.053 24.2259
S 17.7603 30.1433 22.093
H 28.4332 28.1613 19.1451
Au 24.7626 27.3497 19.0031
Au 23.3522 30.2902 19.7769
Au 25.344 25.6712 21.2482
Au 25.8384 26.3973 24.0186
Au 23.2019 25.6682 23.4064
Au 23.9784 28.1635 21.9511
Au 27.004 25.0591 18.9417
S 25.1728 29.6943 18.4439
S 25.548 29.7884 22.9419
S 28.105 27.3587 24.0215
C 26.6352 30.347 19.3364
H 27.5221 30.1268 18.7202
H 26.7446 29.8992 20.3304
S 29.761 25.6195 21.1899
C 31.2472 25.4378 22.2604
C 29.1885 27.7744 18.4526
H 32.1271 25.7566 21.6731
H 31.1179 26.098 23.1258
H 30.0517 27.4216 19.0344
S 38.4006 25.1596 21.4264
C 37.6132 26.7018 20.807
H 36.5506 26.4727 20.5984
H 38.0885 27.0889 19.9073
H 37.6635 27.4519 21.6031
H 38.7032 26.4479 23.8141
H 38.0714 28.0542 24.3372
Au 40.8835 25.2087 21.4319
Au 43.7248 25.3787 21.6507
Au 44.2799 24.7807 18.7255
Au 45.4385 27.1765 19.9089
Au 43.6949 28.1734 22.0312
Au 42.2023 26.3732 23.9272
Au 42.5666 26.914 19.4904
Au 45.2438 30.5194 23.7877
Au 40.6079 28.327 21.7727
S 43.6452 30.6402 22.0962
S 40.4674 28.1202 24.0896
S 40.7162 28.5455 19.4534
C 41.3557 30.227 19.1094
H 41.7426 30.7502 23.674
H 42.2371 30.4465 19.7217
Au 50.0324 25.067 18.7748
Au 46.1991 26.6603 22.7014
Au 48.3485 26.7545 20.5679
Au 46.8858 29.1334 21.456
Au 50.6476 27.8466 19.0063
Au 47.5975 28.4778 18.4831
Au 49.2372 30.7871 19.7801
Au 51.2287 26.1681 21.2514
Au 49.0869 26.1651 23.4096
Au 49.8633 28.6604 21.9543
Au 47.8506 28.5499 24.2291
S 51.0576 30.1913 18.4471
S 51.4329 30.2854 22.9452
Au 51.7229 26.8943 24.0219
Au 53.7131 24.8886 22.077
Au 52.8888 25.5561 18.9448
S 53.9903 27.8554 24.0244
S 55.6463 26.1169 21.1928
C 52.52 30.8441 19.3396
C 57.1306 25.9349 22.2638
C 55.0737 28.2712 18.4557
H 53.4071 30.6237 18.7234
H 52.6295 30.3961 20.3336
H 57.0028 26.595 23.129
H 57.2658 24.9011 22.5954
H 55.9366 27.9185 19.0378
H 54.3181 28.6582 19.1484
H 58.0115 26.2535 21.6763
H 15.4644 30.8869 22.047
H 16.4537 31.8717 23.1713
S 21.5383 30.9953 21.0831
C 20.3384 31.7228 19.9062
H 19.3935 31.8534 20.4398
H 20.1937 31.0679 19.036
H 20.7323 32.6951 19.5834
H 22.1071 31.691 24.0908
C 24.9535 31.5228 22.7647
H 26.5261 31.4334 19.4248
H 23.8669 31.5964 22.8081
H 25.3109 31.8992 21.7989
H 25.4012 32.124 23.5758
C 42.1141 31.3415 22.8345
H 45.2784 32.3503 20.443
H 41.3493 31.3838 22.0502
H 42.3386 32.3687 23.1745
H 40.5528 30.9443 19.3179
S 47.4232 31.4922 21.0863
C 46.2233 32.2197 19.9094
C 50.8384 32.0197 22.7679
H 46.0786 31.5648 19.0392
H 46.6172 33.1921 19.5866
H 49.7518 32.0933 22.8113
H 51.1958 32.3962 21.8021
H 51.2861 32.6209 23.579
H 47.992 32.1879 24.094
H 52.4111 31.9304 19.428
C 20.7802 11.831 25.8691
H 20.7326 10.761 25.6064
H 19.8042 12.1646 26.2297
H 21.542 11.9894 26.6413
C 46.6652 12.328 25.8723
H 46.6175 11.2579 25.6096
Au 16.4146 15.9096 26.4759
S 16.3123 14.4616 24.6449
S 16.5383 17.3994 28.2882
C 12.9838 16.3672 25.331
C 16.7403 12.7752 25.2351
C 14.8274 17.5876 28.9297
H 13.4191 15.3867 25.5781
H 11.8986 16.2603 25.175
H 13.1737 17.0726 26.1397
H 14.5921 16.6828 29.5184
H 14.0971 17.7013 28.1265
H 14.8114 18.4653 29.5855
H 16.0153 12.4758 26.0102
Au 21.0825 15.1799 24.601
Au 21.5698 17.9877 24.8
Au 22.1783 18.0096 27.5434
Au 19.3099 16.8146 26.2737
Au 21.7683 14.9418 27.4879
S 22.8835 17.4432 29.8122
S 19.6922 15.555 28.3643
C 18.6709 14.0317 28.4589
H 17.7527 12.7289 25.6365
H 19.1271 13.3568 29.2048
H 18.6159 13.5247 27.4912
H 17.6662 14.3229 28.7863
H 24.7344 13.198 28.6084
H 24.6232 14.9591 28.928
Au 24.0579 16.5998 25.714
Au 27.0269 16.6289 26.4939
S 26.9473 18.2752 28.1478
S 27.0817 14.9506 24.8629
S 23.8766 14.3454 26.6703
C 26.6242 17.3845 29.7216
C 24.9011 14.2027 28.1933
H 27.5067 16.7624 29.9424
H 25.7326 16.7574 29.6689
H 26.5005 18.1297 30.5154
H 25.9547 14.3121 27.908
C 30.3167 17.906 25.928
C 28.8475 14.6293 24.4695
H 31.3508 18.1847 26.1979
H 30.3269 17.2629 25.0503
H 29.8421 17.4033 26.7735
H 29.3206 14.1857 25.3677
C 38.8693 16.8638 25.3347
H 39.304 15.8838 25.5813
H 37.7834 16.7573 25.1783
H 39.0587 17.5691 26.1428
H 39.9821 18.198 28.1298
Au 42.2996 16.4066 26.4792
Au 45.1948 17.3115 26.2769
S 42.1972 14.9585 24.648
S 42.4232 17.8963 28.2913
S 45.5771 16.0519 28.3675
C 42.6252 13.2722 25.2382
C 40.7122 18.0847 28.9327
C 44.5559 14.5286 28.4621
H 45.6891 12.6615 26.2329
H 43.6376 13.2258 25.6397
H 40.477 17.1798 29.5216
H 41.9002 12.9727 26.0135
H 45.0121 13.8537 29.208
H 44.5008 14.0216 27.4944
H 43.5511 14.8198 28.7895
Au 46.9674 15.6768 24.6042
Au 47.4547 18.4846 24.8032
Au 48.0632 18.5066 27.5466
Au 49.9428 17.0967 25.7172
Au 47.6532 15.4388 27.4911
S 48.7684 17.9401 29.8154
S 49.7616 14.8423 26.6735
C 50.786 14.6996 28.1965
H 47.427 12.4864 26.6445
H 51.6175 17.2543 29.6721
H 50.6193 13.6949 28.6116
H 50.5081 15.4561 28.9312
Au 52.9123 17.126 26.497
S 52.9666 15.4475 24.8661
C 56.2024 18.4037 25.9311
C 52.5091 17.8815 29.7248
C 54.7324 15.1259 24.4726
H 56.2117 17.7598 25.0531
H 55.7268 17.9001 26.7771
H 53.3916 17.2593 29.9456
H 55.2055 14.6827 25.3709
H 51.8396 14.809 27.9112
Au 15.2654 20.6545 24.8488
Au 17.1062 19.0937 26.5804
Au 16.5129 23.3035 26.296
Au 15.3115 21.1358 28.0748
S 16.9918 20.9369 29.6911
S 13.5923 21.3591 26.499
C 12.3733 20.0259 26.8319
C 14.4313 24.6207 28.8453
H 16.4363 23.1932 30.5259
H 12.8559 19.0572 26.9802
H 11.691 19.9815 25.9729
H 11.8086 20.3039 27.7397
H 14.0306 23.6134 29.0221
Au 18.0905 21.3328 25.0834
Au 18.666 24.3041 24.4909
Au 21.8864 24.2244 27.9964
Au 22.6751 20.5347 26.0738
Au 20.5396 22.6057 26.1413
Au 19.9643 19.639 26.6577
Au 21.4064 21.159 28.5744
Au 18.5148 21.8346 27.9748
Au 19.8016 23.6072 30.2227
Au 23.3392 23.4494 25.4989
Au 25.4678 21.4214 25.4065
Au 26.1542 24.2164 25.9273
Au 24.1844 22.2325 27.8929
Au 24.8912 19.157 27.1021
Au 23.7944 19.5946 29.9495
Au 27.1414 19.0837 24.7062
S 27.1375 24.3346 28.1708
S 24.7761 21.6944 30.1945
C 26.5864 21.4125 30.288
H 26.9226 20.7049 29.517
H 27.0831 22.3786 30.1454
S 29.4088 19.4755 25.6096
S 29.4379 23.1854 25.6902
C 31.1985 22.9259 25.2427
H 31.4649 21.9104 25.5702
H 31.8109 23.6647 25.7805
S 39.4764 21.8562 26.502
C 38.2572 20.5226 26.8358
H 38.7405 19.5545 26.9835
H 37.5755 20.4783 25.9758
H 37.6938 20.8005 27.7428
H 39.9155 24.1104 29.0253
Au 43.9755 21.8298 25.0867
Au 41.1504 21.1516 24.8514
Au 42.991 19.5907 26.5837
Au 42.3979 23.8004 26.2993
Au 41.1974 21.6329 28.0785
Au 45.8492 20.136 26.6609
Au 44.3997 22.3316 27.978
Au 45.6865 24.1042 30.2259
S 42.8767 21.4339 29.6943
H 40.6963 18.9623 29.5887
Au 49.2242 23.9463 25.5021
Au 51.3526 21.9184 25.4096
Au 50.0694 22.7294 27.8961
Au 48.5601 21.0316 26.077
Au 46.4245 23.1026 26.1445
Au 50.7761 19.6539 27.1053
Au 47.2914 21.6559 28.5776
Au 49.6793 20.0915 29.9527
S 50.661 22.1913 30.1977
Au 53.0267 19.5805 24.7096
S 55.2931 19.972 25.6135
S 55.3224 23.6824 25.694
S 52.8323 18.7721 28.151
C 57.0816 23.4237 25.2463
C 52.4713 21.9094 30.2912
H 57.2352 18.6818 26.2007
H 57.3499 22.4072 25.573
H 52.8075 21.2019 29.5202
H 52.9681 22.8756 30.1486
H 52.3854 18.6267 30.5185
H 57.6958 24.1615 25.7833
C 16.9114 29.7249 26.4258
C 12.9861 26.8174 24.4651
Au 16.3333 26.4892 26.8939
H 16.136 29.4927 25.693
H 16.4524 30.0878 27.3551
S 14.7287 24.8006 27.0376
H 15.3533 24.7718 29.4084
H 13.6868 25.3738 29.1314
H 13.0267 26.4849 25.5081
Au 18.8207 27.246 24.8001
Au 18.9067 24.7256 27.2877
Au 21.0944 25.5194 25.5103
S 22.9336 25.742 29.633
S 17.8914 28.2225 26.8357
S 21.0072 29.9599 25.4468
S 18.3805 25.3627 29.5987
C 19.2824 26.907 29.9855
H 17.6011 30.48 26.0287
H 20.3365 26.8336 29.6879
H 18.795 27.7143 29.4279
Au 24.7382 29.0516 25.0121
Au 23.8691 26.09 26.2641
Au 25.0351 25.0695 28.8684
S 23.9447 28.3911 27.1113
C 25.3376 28.606 28.2856
C 28.313 28.561 25.3937
C 28.3254 25.7145 28.3766
H 26.2454 28.1141 27.9279
H 25.0323 28.1729 29.2432
H 25.5248 29.6856 28.4045
H 27.7902 29.4795 25.1069
H 27.9147 28.1832 26.3388
H 28.4994 25.8576 29.4566
H 27.9486 26.6434 27.9395
Au 28.7834 25.2685 24.8386
H 29.3913 28.7663 25.5027
H 29.2625 25.4215 27.8865
C 38.8704 27.3144 24.4677
H 39.5717 25.8707 29.1346
H 38.9117 26.9821 25.511
Au 44.5509 24.801 24.4941
Au 44.7056 27.7429 24.8033
Au 42.2185 26.9861 26.8973
Au 44.7916 25.2226 27.2909
S 43.7763 28.7195 26.8389
S 40.6136 25.2975 27.0406
S 44.2654 25.8596 29.6019
C 42.7963 30.2218 26.429
C 40.3163 25.1176 28.8485
C 45.1673 27.4039 29.9886
H 42.0209 29.9896 25.6962
H 42.3373 30.5847 27.3583
H 41.2383 25.2687 29.4116
H 44.68 28.2112 29.4311
Au 47.7713 24.7213 27.9996
Au 50.6232 29.5485 25.0153
Au 46.9793 26.0163 25.5135
Au 49.754 26.5869 26.2673
Au 50.9201 25.5665 28.8716
S 49.8296 28.8881 27.1145
S 48.8185 26.239 29.6362
S 46.8921 30.4569 25.45
C 51.2225 29.1029 28.2888
H 50.9172 28.6698 29.2464
H 51.4097 30.1826 28.4077
H 46.2214 27.3305 29.6911
Au 52.0386 24.7134 25.9306
Au 54.6693 25.765 24.8415
S 53.0224 24.8315 28.174
C 54.1981 29.0578 25.3969
C 54.2104 26.2114 28.3798
H 52.1303 28.611 27.9311
H 53.6752 29.9764 25.1101
H 55.2761 29.2633 25.5059
H 53.7996 28.6801 26.342
H 55.1474 25.9184 27.8897
H 54.3844 26.3545 29.4598
H 53.8335 27.1403 27.9426
C 21.9848 31.4918 25.1535
H 21.4397 32.3206 25.6309
H 22.9606 31.3653 25.6383
H 43.486 30.977 26.0319
C 47.8698 31.9887 25.1567
H 47.3246 32.8175 25.6341
H 48.8455 31.8622 25.6415
C 21.4058 17.4304 30.8805
H 20.9108 16.4611 30.7421
H 20.7113 18.2269 30.5943
H 21.7267 17.5468 31.9198
C 47.2907 17.9274 30.8837
H 46.7958 16.958 30.7453
H 47.6116 18.0438 31.923
C 16.5821 22.2013 30.9613
H 15.6594 21.8796 31.47
S 21.2072 21.8779 30.9074
C 20.1297 20.7445 31.8608
H 17.4024 22.239 31.6854
H 20.7578 19.9051 32.2014
H 19.2945 20.3705 31.2603
H 19.7549 21.286 32.7377
H 23.1951 24.0257 31.3769
H 26.81 21.0184 31.289
C 42.467 22.6982 30.9645
H 43.2873 22.7359 31.6886
H 41.5443 22.3765 31.4732
H 42.3212 23.6901 30.5291
H 45.1794 20.8674 31.2635
H 45.6398 21.783 32.7409
S 47.0921 22.3748 30.9106
C 46.0146 21.2414 31.864
H 49.08 24.5226 31.3801
H 46.5963 18.7239 30.5975
H 46.6427 20.4021 32.2046
H 52.6949 21.5153 31.2922
C 22.8732 25.0666 31.3414
H 21.8492 25.1571 31.7085
H 19.2046 27.088 31.0651
H 23.5403 25.6883 31.9573
H 45.0895 27.585 31.0683
C 48.7581 25.5635 31.3446
H 47.7341 25.6541 31.7117
H 49.4252 26.1853 31.9605


Figure 7b: 0.62 ns


H 21.3427 17.7244 11.8649
H 22.7791 17.0116 12.1037
H 41.7846 16.8285 12.8208
C 42.8594 16.8818 12.4175
C 48.8215 18.1161 11.3916
H 49.2896 17.3483 10.7437
H 48.7855 19.0985 10.9271
H 17.7365 18.883 13.1471
H 24.7548 18.8793 11.3826
H 23.7344 19.4167 12.799
C 24.6323 19.5419 12.2239
H 40.2905 23.3791 12.1098
H 38.6358 22.9263 12.7798
Au 45.4006 23.6922 11.5646
C 43.1314 21.3827 10.2934
H 43.264 22.1204 9.53344
H 42.1647 21.7068 10.7048
S 44.55 21.5125 11.4345
H 43.0443 20.3228 9.92043
H 41.6409 25.73 10.6348
Au 50.8421 21.9066 12.5153
S 48.649 21.5448 11.7995
C 48.3229 22.5158 10.2385
H 48.5216 21.8431 9.36402
H 48.9753 23.3758 10.1056
H 47.2405 22.7344 10.3325
H 54.5438 20.0874 13.2769
H 18.5035 25.0883 13.4741
H 25.4757 23.6386 11.9694
H 43.3846 25.3421 10.4783
H 42.359 24.2175 11.4292
C 42.4696 25.2865 11.1153
H 52.3973 25.4629 11.7625
H 47.4206 26.7543 9.62952
H 47.7645 25.089 9.75451
H 48.6063 26.1727 10.9324
C 47.673 26.0262 10.4112
C 51.3747 25.8313 11.8475
S 46.18 25.9388 11.5604
H 46.4074 28.6934 12.5111
H 51.268 26.8525 11.6888
H 50.6215 25.2695 11.4191
H 21.7972 12.7076 15.1959
H 47.2896 12.6371 16.3505
Au 14.9138 17.8809 17.7636
H 17.431 14.279 16.1038
C 16.57 14.8347 15.8968
H 16.2566 14.4323 14.9473
C 21.7363 16.8515 12.343
H 15.8378 14.7158 16.646
H 20.0734 12.5811 14.7947
S 16.9701 16.6011 15.7777
H 20.9241 14.0704 14.5456
Au 18.0459 17.5591 17.5754
C 20.8731 13.2489 15.2274
S 20.4246 13.6657 16.9553
Au 19.2121 16.7208 14.9567
Au 20.9409 15.9824 17.8866
S 21.5341 16.6605 14.1195
Au 22.233 18.1632 16.086
Au 22.4554 13.3502 18.2376
H 18.3072 19.6301 11.6255
H 23.6933 14.1063 14.8005
Au 23.6982 16.1903 17.7046
H 25.3808 13.8151 14.0838
H 24.9762 13.1641 15.6668
C 24.7247 13.9303 14.9637
S 25.4166 15.3375 15.999
Au 25.5596 17.1798 14.7324
S 28.6174 17.8974 16.076
H 29.8656 15.9697 15.9921
H 28.7309 15.7232 17.3581
C 28.8814 16.0902 16.3219
H 28.1401 15.5759 15.6494
H 36.2652 17.6448 18.3297
H 38.5557 18.6937 14.7183
S 39.9896 17.7842 16.1133
Au 40.0505 16.7893 18.2716
Au 44.1726 18.6988 15.2548
H 43.4281 16.1165 12.9538
H 42.8434 16.6986 11.3327
S 43.4265 18.5521 12.8807
H 40.948 15.1354 16.3059
H 41.7066 13.9608 15.1837
Au 43.2259 17.1355 17.7614
H 41.9105 15.7431 14.7819
C 41.7772 15.0044 15.6337
S 43.1776 14.909 16.8003
Au 44.7487 15.6414 15.2262
H 46.1863 11.6541 17.3876
H 45.3926 12.8733 16.3174
H 47.8003 17.8944 11.6986
C 46.3079 12.6043 16.9321
Au 46.099 16.0679 18.1898
S 46.3868 16.3072 13.5631
S 50.005 18.1775 12.855
H 47.2958 14.3014 14.1446
H 46.7671 14.1007 12.5391
H 48.2816 14.9758 12.8719
C 47.2805 14.7839 13.243
Au 47.0709 17.6015 15.6042
Au 49.0361 16.8837 17.7052
S 49.783 14.9994 16.3321
Au 49.7673 16.6459 14.5726
H 51.9423 15.7674 17.2143
H 54.7156 16.2484 20.0084
C 51.4766 14.8321 16.8149
H 52.1435 14.5345 16.0091
H 53.4085 17.9551 13.6429
H 51.4471 14.0027 17.5279
H 54.3489 16.772 14.3411
H 52.543 16.4147 14.1948
S 53.2404 17.662 16.143
C 53.308 17.1695 14.3965
H 19.3137 18.4579 12.4987
H 16.1211 25.0825 13.8467
C 15.3314 24.5397 14.4807
H 14.7508 23.746 14.0469
Au 17.1767 20.6349 17.2671
C 13.966 20.8028 16.4381
H 13.0231 20.2513 16.2564
H 13.9802 21.0862 17.5178
H 13.9089 21.6437 15.7925
S 16.2715 23.4073 15.7198
S 15.3317 19.675 16.0851
Au 17.7732 22.0069 14.4475
Au 19.7876 19.8026 15.8788
Au 18.2158 24.1061 17.0805
Au 20.5548 22.9355 15.7008
S 19.4002 20.6238 13.5359
H 21.2905 15.9938 11.8338
H 19.1831 25.1467 11.9351
C 18.5872 19.2334 12.634
S 20.8379 24.2015 13.4864
Au 19.6569 21.6139 18.0759
Au 20.6341 18.7231 18.2153
Au 22.3848 21.0584 16.6523
Au 21.6949 23.7164 18.2984
C 19.0939 24.496 12.815
Au 23.3894 23.5621 16.0695
S 24.6685 22.9436 14.0142
Au 24.8854 20.1978 15.4981
Au 26.7578 22.639 15.0585
Au 27.8547 21.7935 17.6706
S 25.9135 19.0386 13.5207
Au 24.7293 21.9182 18.0535
Au 26.5791 18.4164 17.4606
Au 25.7601 24.3844 17.3509
H 24.8783 20.5963 12.0365
H 28.5609 20.1978 14.8775
S 29.0878 22.3081 15.6996
H 30.3783 20.4686 15.245
C 29.4177 20.8555 14.7821
H 29.6042 21.0946 13.7543
Au 29.7117 19.0559 17.6814
H 32.1039 21.2135 17.5532
C 39.6152 22.5352 12.3657
H 37.5408 18.1261 16.2808
C 38.4315 18.6151 15.8337
S 38.8195 24.8357 15.0166
H 38.4712 19.6403 16.3323
H 39.4682 21.8189 11.5819
S 40.0533 21.6553 13.8554
Au 41.7516 22.7498 15.1931
Au 41.7664 19.4597 16.3336
Au 43.9197 21.1361 16.5495
Au 44.1138 21.7871 13.7771
Au 41.7348 20.1089 13.206
Au 43.4272 23.9718 16.8622
Au 41.4038 21.8955 18.004
Au 45.9771 23.1837 15.5845
Au 45.4383 18.7643 17.8433
Au 43.9667 24.7363 14.1916
Au 46.7399 20.4798 15.1446
Au 48.4561 19.5484 17.3289
Au 48.8844 22.1214 16.0868
Au 47.4881 22.5439 13.5975
Au 49.4884 19.7736 14.6116
Au 46.6605 21.6555 18.1027
Au 50.7321 23.9644 17.1327
Au 50.928 21.2019 18.2576
Au 49.9377 24.0217 14.3612
Au 51.7274 21.3388 15.4566
Au 51.1342 18.7758 16.5789
S 53.011 21.9207 13.4615
Au 54.2884 19.923 16.5631
S 55.0571 22.0589 16.7503
C 53.6845 20.4434 12.6632
C 56.7338 21.7422 17.449
H 52.9506 19.6797 12.3714
Au 53.3472 22.4566 18.3966
H 56.6465 21.2805 18.3865
H 57.2293 21.2839 16.6455
H 57.2086 22.7489 17.6653
H 54.1268 20.7785 11.7194
H 14.7136 25.194 15.1582
Au 17.0512 26.8474 17.4008
H 17.55 28.619 14.2392
H 17.6165 26.8527 14.4663
H 19.1522 27.84 14.0689
C 18.2253 27.7735 14.6024
Au 21.7406 25.966 14.6733
S 18.8722 27.7755 16.3465
Au 20.2835 25.8793 17.1075
H 21.5333 28.758 17.2275
C 22.0639 28.9487 16.23
H 22.795 29.6907 16.4471
H 21.3477 29.2991 15.4431
H 16.9557 30.9838 19.5651
H 18.6313 23.5881 12.5151
S 23.1223 27.5814 15.4706
H 27.9948 27.0895 14.7063
C 25.0432 24.2692 12.7344
Au 23.2392 26.1054 17.6148
H 27.6022 25.1788 14.6549
H 23.9523 24.6218 12.4606
C 27.3186 26.2126 15.0369
S 27.4464 26.0264 16.84
H 25.7362 25.0368 12.9211
Au 26.0018 27.6963 17.7409
H 26.2998 26.3803 14.6844
H 37.5921 29.7961 17.738
H 38.1764 28.4189 16.6867
H 36.8225 25.8781 14.6525
H 37.5459 26.8253 16.074
H 38.0269 27.0139 14.3247
C 37.7134 26.2725 15.0685
H 39.9048 29.7577 14.7474
H 39.9055 28.0178 14.8421
Au 40.4317 24.6676 16.918
C 40.4581 28.8672 14.4488
H 40.5641 28.877 13.3185
Au 40.9438 25.4996 13.8796
H 45.3501 31.8261 13.7682
Au 41.795 29.6899 17.4257
Au 44.8112 28.8439 17.1552
S 42.8123 26.1828 12.6205
S 42.0827 28.8306 15.2647
Au 42.4542 26.6327 16.2529
Au 45.4232 26.3298 16.0812
H 47.9453 28.7104 11.5239
Au 49.2923 29.062 18.0887
H 47.0853 30.2647 11.9077
Au 46.9651 25.373 13.803
S 48.237 29.45 13.821
C 47.2925 29.2642 12.309
Au 51.8935 28.1463 17.2158
Au 49.6714 27.5307 13.8704
Au 47.5337 28.0519 15.6747
Au 48.0414 25.002 16.3073
S 51.2602 25.7477 13.6364
H 52.7826 27.9101 13.3797
H 53.999 29.0924 13.2843
Au 52.6786 25.5455 18.0045
S 55.0553 26.0537 17.8152
H 54.333 25.0372 15.7097
H 55.9338 24.4775 16.1014
H 55.7429 26.1876 15.5387
Au 54.9772 30.1447 16.2356
C 53.1836 28.7512 13.8944
C 55.2923 25.3465 16.1147
S 53.6627 28.1753 15.5925
H 43.9598 30.6763 13.5286
H 45.7103 30.2062 13.8883
H 42.617 32.9386 19.7369
C 44.8735 30.9447 14.124
S 44.8134 31.0687 15.9822
H 49.7807 32.8195 15.4928
Au 47.0611 31.1679 16.7228
H 49.9241 31.1131 15.0745
S 49.2822 31.404 17.4
C 50.2664 31.8405 15.8423
H 51.261 32.0768 16.1559
H 52.4721 29.4986 13.8606
S 56.1844 32.1979 16.2053
H 12.6028 9.21773 25.0024
C 12.3091 9.70285 25.9575
H 11.1891 9.69586 26.0875
Au 13.9331 11.8498 23.9359
S 12.8213 11.4649 26.0098
S 14.7222 11.8202 21.8209
C 13.2483 12.2532 20.9583
H 13.3318 12.9111 20.101
H 12.8111 11.3451 20.4944
H 12.5105 12.7349 21.6449
C 18.3135 12.1883 19.0409
S 19.7374 12.2007 20.2004
H 17.6992 11.3072 19.1431
H 18.629 12.0768 18.0494
H 22.9777 10.5705 22.9007
Au 18.8801 12.3943 22.4354
H 22.9271 10.009 24.6038
H 21.5171 10.9819 23.925
C 22.5646 10.813 23.9259
H 24.9942 10.3818 19.0947
H 23.2533 10.795 19.7602
H 24.8135 11.257 20.6851
C 24.301 11.0186 19.6695
S 23.3254 12.369 24.4484
H 29.3251 13.3809 22.354
H 43.4234 13.8683 25.0144
H 46.8538 11.1336 22.7085
C 47.3347 12.0668 22.3519
H 48.0975 12.3911 22.9855
H 52.1324 13.6083 21.4325
H 12.7007 9.20907 26.8535
H 12.5801 15.119 23.211
S 14.0363 16.7658 24.3654
Au 16.3545 16.162 23.45
H 13.2931 14.7466 20.3301
H 13.4975 16.5564 20.8735
H 12.5889 16.1969 19.44
C 13.4106 15.831 20.1073
S 14.904 15.7977 18.9795
H 14.0561 14.2982 24.2051
Au 16.5693 16.3868 20.6575
Au 16.1381 13.7702 21.9471
H 17.5896 13.093 19.1666
Au 18.0335 18.1312 22.4776
Au 19.3064 16.6579 20.0165
Au 22.4492 17.0252 20.1767
Au 21.038 16.4547 22.5794
Au 18.5124 15.1466 22.1751
Au 20.9001 14.277 20.6157
Au 22.2068 13.9099 23.1665
Au 28.1383 17.956 19.7484
S 24.4961 12.7465 18.9768
Au 25.3328 12.8026 23.1189
Au 23.929 14.4792 20.6871
Au 24.029 16.691 22.38
S 27.0886 13.0912 21.7427
Au 25.3284 17.1906 19.9178
Au 26.6814 15.5583 22.3911
H 32.7246 18.0367 23.179
H 31.9134 15.9568 20.0943
H 31.2264 15.8289 18.3745
H 29.1088 11.6207 21.9479
C 28.69 12.5736 22.4707
H 28.3995 12.4502 23.5271
H 31.2827 17.2778 19.1262
C 31.1794 16.3034 19.3263
S 29.4943 15.9692 19.9666
Au 29.5809 15.9221 22.3225
H 37.2993 16.9771 24.4833
H 35.5917 18.3103 19.8958
H 36.9193 18.2956 23.4178
H 37.1373 17.2709 19.844
C 36.4778 18.0223 19.3858
S 39.2887 18.1902 24.069
H 37.6873 16.7842 22.764
C 37.5584 17.48 23.5951
S 40.0573 15.8276 20.3153
H 39.5485 13.4844 19.8616
C 42.4435 13.777 24.3894
H 41.1684 14.0009 19.1359
C 40.4406 14.0743 19.9963
H 40.7612 13.6106 20.9337
Au 40.8932 16.5938 23.5789
Au 41.7655 17.4474 20.6005
S 42.3889 14.8315 22.8709
Au 44.1401 16.4562 23.1163
Au 44.4962 17.285 20.3865
H 48.4871 13.1731 25.2122
H 47.7957 11.9189 21.3845
S 46.075 13.4823 22.2345
S 46.2209 13.6682 18.4671
Au 48.3736 14.0633 19.2675
Au 47.494 18.0148 19.8239
Au 49.7637 16.3115 21.1552
Au 46.3991 18.0351 22.6373
Au 46.7067 15.7331 21.3224
Au 48.4179 16.4531 23.5859
S 50.5422 14.2691 20.0084
C 51.1858 13.1183 21.2234
H 50.5927 12.9944 22.0543
C 55.33 16.8961 19.3652
S 53.2301 16.0439 22.0856
H 55.5904 15.8588 22.4251
H 54.7651 14.4843 23.2106
H 56.3361 16.5502 19.6216
H 54.7733 15.9809 24.0568
C 54.7 15.5549 23.0739
Au 51.4033 15.6114 23.555
H 51.3508 12.1964 20.7664
H 55.2467 16.9009 18.2798
H 10.9342 21.0524 19.9807
H 10.7212 24.2536 21.9876
H 10.8406 21.351 24.098
H 11.2217 22.4078 22.0792
H 11.8999 23.4832 23.2419
H 12.2918 21.9652 19.6845
C 11.5295 23.4859 22.256
C 11.835 21.0132 19.4013
Au 15.2185 20.3683 20.0049
Au 15.246 22.7114 21.7602
S 12.9203 23.7789 21.1452
Au 12.8763 19.7596 22.273
S 12.8897 19.6182 19.8857
H 11.7404 20.9726 18.3098
Au 17.3641 22.1479 19.575
Au 17.0536 20.7406 22.3633
Au 17.8137 23.8333 22.2545
Au 17.7792 19.1429 19.8217
Au 19.6403 21.7591 21.2558
Au 19.6718 20.127 23.6743
Au 20.2645 23.0566 23.6934
Au 22.0168 20.986 19.5867
Au 21.8908 23.5049 21.1391
Au 19.3508 24.2388 19.6917
Au 22.3281 18.8393 23.6123
Au 20.7773 19.0069 21.1168
Au 23.9611 19.2706 18.1083
Au 23.4338 23.2888 23.6338
Au 23.9448 19.3783 21.1098
Au 26.3776 20.2127 19.5766
Au 24.5178 20.6669 23.668
Au 26.6513 23.1746 19.8165
Au 24.2504 22.1334 21.0908
Au 26.7308 21.545 22.2618
Au 25.9978 24.2743 22.5223
Au 26.5403 18.4836 22.1814
H 33.0901 25.5074 21.8644
C 31.6602 21.629 18.4069
H 30.9613 22.4087 17.9596
H 32.3331 22.1421 19.137
Au 28.7046 24.1361 21.7679
Au 28.9081 21.2956 20.2873
Au 28.9496 19.2 22.7667
Au 30.9516 21.9624 22.3753
S 31.183 19.8722 23.4238
S 30.9053 20.3051 19.3332
S 31.202 24.0511 21.3652
C 32.7492 19.0268 22.8185
H 32.92 18.9699 21.6817
H 36.7116 23.5188 23.8755
S 37.4945 23.5305 18.5919
H 35.8402 22.2288 24.7073
S 37.8383 21.3185 23.697
H 35.7258 23.2919 20.2672
S 37.3993 19.5802 19.3242
C 36.317 22.4884 23.7806
C 35.8197 23.3606 19.2098
Au 37.655 20.3758 21.498
H 35.4628 22.4264 18.8243
Au 39.3279 22.8998 20.0132
H 35.106 24.1099 18.7991
Au 39.7341 22.6905 22.9229
Au 39.9161 19.7899 19.5636
Au 45.7033 24.2958 18.2006
Au 42.3031 21.1558 23.925
Au 42.8275 19.6504 19.209
Au 44.5587 24.6215 20.7395
Au 44.0062 22.3484 19.3723
Au 42.5895 24.1487 22.6282
Au 41.698 21.6573 21.0157
Au 44.5918 22.0466 22.1273
Au 43.4271 19.0353 22.1989
Au 41.9269 24.4129 19.3716
Au 40.54 19.6957 22.412
Au 45.5443 20.0694 20.3514
Au 49.0698 24.0901 24.0004
Au 49.99 21.0548 23.7436
Au 46.4675 23.9277 22.8073
Au 48.7966 23.002 21.3405
Au 47.1933 20.9703 22.603
Au 48.4329 20.7737 19.9621
Au 48.4828 23.6799 18.6241
Au 49.3342 19.0115 21.9703
Au 51.079 20.9947 21.1236
Au 51.1445 23.8482 19.8589
Au 50.5382 18.5948 19.4498
Au 51.8151 23.5778 22.4759
Au 52.2962 18.3333 21.9946
S 55.335 20.4982 24.0296
Au 53.8066 22.498 21.2533
S 56.2288 22.5063 20.7387
Au 52.7171 20.8244 23.6379
Au 53.2838 19.7533 19.3732
H 56.8282 22.631 22.9945
S 55.3427 18.6825 19.8346
Au 55.1193 19.2537 22.0205
C 57.0846 23.199 22.1218
Au 55.7355 24.291 19.1715
H 56.8209 24.2236 22.3652
H 16.4001 29.3615 19.7582
H 13.0568 27.2203 18.6124
S 15.0543 25.8616 18.2651
H 17.2443 29.7585 18.2366
H 14.1395 27.5253 19.9973
H 14.3499 28.2786 18.3837
H 14.9085 29.6179 23.6499
S 15.3633 27.1835 23.4763
H 14.1772 28.9176 22.1704
Au 16.3966 24.8408 20.153
Au 14.0896 25.4513 22.4738
H 13.5656 28.5514 23.8294
C 14.3891 28.7272 23.2113
C 14.0822 27.3897 18.907
S 18.2725 29.4069 24.6326
S 22.1429 30.6992 22.0865
C 17.1986 29.9786 19.3087
Au 17.5418 26.8227 22.6923
Au 18.6113 29.4794 22.2677
S 18.8511 29.3495 19.8777
Au 18.7674 26.9363 20.1238
Au 20.0368 25.7416 22.5981
Au 21.5011 28.0775 22.175
Au 21.5576 26.504 19.7279
S 26.5114 29.4251 23.2106
S 24.7717 29.2632 18.899
Au 24.4244 24.9367 20.1007
Au 24.215 27.5958 20.9112
Au 24.3678 30.1879 22.4574
Au 23.0235 25.749 22.7197
Au 25.8468 26.9774 23.1681
Au 27.639 25.0663 24.7633
H 25.4807 31.2193 20.0714
C 25.9366 30.5957 19.3168
Au 26.8133 26.3906 20.4404
H 21.0984 30.6814 19.9403
S 28.7243 27.7204 20.6575
H 31.7474 25.8693 22.7474
C 32.2988 24.9831 22.4447
Au 29.1996 26.865 22.851
H 32.6433 24.3564 23.257
C 29.8502 26.9736 19.469
H 30.0842 25.8772 19.6655
H 29.4541 27.2814 18.4235
H 30.892 27.4603 19.6563
C 36.5926 26.5311 22.1424
S 38.6249 28.1277 19.2212
H 36.4284 25.5433 21.7371
Au 38.0393 25.9155 18.9392
H 35.7567 26.8192 22.7302
H 36.5391 27.1757 21.2276
S 38.3465 26.8213 22.7094
H 40.0153 30.0872 24.6242
Au 40.0557 25.3457 21.5213
H 39.462 29.552 17.3366
C 38.4076 29.0726 17.6163
Au 43.6458 28.6997 23.2681
Au 44.6789 26.0111 23.51
Au 41.4882 26.4087 23.9187
Au 42.5665 26.7715 21.3115
Au 43.5145 29.138 19.7298
Au 43.9699 26.528 18.696
Au 40.9195 26.8759 19.0489
Au 45.4656 27.4975 21.0856
S 41.5727 30.8769 19.4278
Au 49.6745 28.424 23.1579
Au 46.6405 29.4572 22.4778
Au 46.2842 29.9122 19.6275
Au 47.4927 26.5278 23.2206
Au 46.8999 27.2368 18.3789
Au 47.1927 25.2846 20.5057
Au 48.4298 28.073 20.6403
Au 49.7833 26.2615 18.5131
Au 49.9177 25.774 21.6087
Au 51.4313 27.6147 20.2135
S 51.2599 30.0948 22.5484
H 56.188 33.9644 14.4475
C 55.6455 33.0229 14.6416
Au 51.1457 26.1856 23.995
Au 53.2035 25.7492 20.9007
Au 52.9798 28.5786 22.2868
S 54.8599 27.122 21.9529
C 55.9333 27.96 20.681
H 55.4014 28.5832 20.0442
H 56.6768 28.5343 21.2458
H 56.4534 27.2664 20.0135
H 58.1907 23.1494 21.8671
H 55.8497 32.3693 13.7883
C 21.9891 31.1613 20.3072
H 22.9381 30.8778 19.8419
H 21.8664 32.2964 20.1026
H 18.4153 31.663 25.1724
H 26.0797 31.2121 18.4283
H 26.8769 30.1774 19.7325
H 40.9964 33.1405 18.9581
H 43.7275 31.9521 24.8747
S 42.7622 30.8623 22.9089
H 42.4601 32.675 17.9327
C 42.0139 32.5627 18.9583
Au 44.4957 31.7614 21.6965
H 50.5575 31.0656 24.7492
C 51.5313 30.981 24.1108
H 46.8244 33.2589 25.2881
S 45.7591 32.3934 19.8317
S 47.4234 31.6611 23.6594
H 48.1826 32.3282 20.2171
C 47.3829 33.0839 20.5536
H 47.3072 33.3375 21.5832
H 47.6376 34.1246 20.1256
H 51.5949 32.02 23.7603
H 54.5217 33.2072 14.7097
H 16.7989 11.5841 25.0301
C 17.3266 12.5138 25.2374
S 19.0739 12.4202 24.7169
H 16.7448 13.3422 24.8646
C 27.5272 11.6354 27.3619
H 27.1631 10.5792 27.5516
H 28.1312 11.8566 26.4875
H 12.4877 14.8726 24.9604
C 13.1955 15.0678 24.1882
H 16.2304 17.4581 29.6978
H 15.3352 15.9048 29.8941
Au 15.3316 16.5259 26.3011
C 16.336 16.3333 29.6494
H 17.1118 16.0088 30.3158
Au 22.2292 18.5395 26.6039
H 17.3366 12.4493 26.3463
S 16.9017 15.9266 27.9669
S 20.314 14.3482 28.8754
Au 18.5667 17.5794 27.3693
Au 19.8938 17.6029 24.9737
Au 19.8207 14.8089 24.7554
Au 21.3949 16.3743 28.3152
Au 22.3073 16.061 25.1476
Au 22.2321 13.6119 30.0564
Au 23.3918 18.7406 29.1308
H 28.0406 11.9428 28.2217
Au 24.8483 18.2416 25.1812
C 27.1412 16.4254 30.2866
Au 25.15 15.5448 24.7246
S 26.0316 12.6908 27.0277
Au 24.0184 16.4026 27.4322
Au 24.8365 12.6651 28.9427
Au 26.4486 15.0199 27.6124
Au 27.6388 17.3404 24.4648
S 27.5199 16.8488 28.5838
S 29.9113 16.3253 24.6431
H 30.652 14.6453 26.2341
C 29.9916 14.5867 25.3517
H 30.5469 13.781 24.8713
H 28.9643 14.2911 25.586
H 40.6893 16.3547 28.2473
H 40.2555 17.6132 26.9653
H 42.4418 12.7651 24.1519
H 41.5061 13.9811 24.9591
Au 43.8004 17.9247 27.7394
S 42.3352 16.5695 26.6793
H 45.8304 13.3593 27.5754
H 45.6478 14.8383 28.4208
Au 42.7615 18.3055 24.9256
C 40.687 16.6578 27.2366
Au 45.7213 17.6701 25.5053
C 45.3929 14.3419 27.4798
H 44.3104 14.3441 27.3766
C 46.7662 17.8199 29.8125
S 46.4272 15.3503 26.4051
S 49.8188 15.3328 25.2829
C 49.554 13.4837 25.3606
H 50.1465 12.9812 24.6094
S 51.6557 18.2033 26.8868
H 47.3653 18.536 30.5253
H 47.2509 17.4231 28.8608
Au 46.1406 14.5623 24.3746
H 49.8684 13.3153 26.4039
H 53.5739 17.0187 25.8638
H 54.0898 17.4673 27.438
H 52.8928 16.2425 27.3557
C 53.2597 17.167 26.8581
H 56.2649 20.1527 26.1715
H 10.803 20.3392 25.6858
C 11.4137 20.993 24.9791
H 11.6736 21.8492 25.5765
Au 15.9242 23.9512 24.4257
Au 14.9441 20.8661 24.2191
S 12.7421 19.8567 24.5038
Au 14.5858 22.0711 27.1753
S 15.2227 20.4599 28.9144
C 13.9335 19.2226 28.4493
H 13.6005 18.7908 29.4001
H 14.4145 18.4576 27.8323
H 13.1838 19.7672 27.8741
S 13.8308 23.6103 25.6991
Au 17.2759 20.22 27.6875
Au 17.1749 23.7637 27.1457
C 15.2129 24.4013 30.1465
H 14.2938 23.9519 29.6411
Au 17.0098 18.9497 25.0507
Au 17.7238 21.8148 25.1428
Au 19.7032 20.1216 26.4386
Au 19.9409 23.1427 26.5777
Au 21.9967 21.1605 24.9194
Au 21.8603 20.9592 27.8787
Au 20.341 19.042 29.2475
Au 21.6439 23.4804 29.0181
Au 18.5413 24.2667 29.9975
Au 18.5473 24.9189 25.0524
Au 25.5885 24.1339 27.7424
Au 23.1241 23.2337 26.5568
Au 25.8954 22.831 25.0801
Au 24.2475 21.952 29.0642
Au 27.1127 20.1961 25.0544
Au 24.4359 20.7646 26.6945
Au 27.0602 21.5699 27.389
S 28.2395 20.9105 29.6756
Au 25.9939 18.8108 27.6944
Au 28.7616 24.0011 27.1368
Au 28.7112 22.0799 24.1794
H 32.5198 22.0871 25.6608
H 31.9558 23.5579 25.0534
H 32.1893 23.4057 26.8895
S 30.2292 22.335 26.2819
C 31.9046 22.9457 25.9316
H 33.6701 19.4683 23.2012
H 29.4921 18.9443 28.8234
C 29.6372 19.6916 29.6036
H 30.5945 20.2324 29.6633
H 35.6666 22.4312 22.9139
S 39.0115 23.5518 26.2118
C 38.8642 24.6466 27.7048
H 38.0241 24.2484 28.4085
H 40.1274 15.9298 26.6127
Au 45.2943 20.102 24.4021
Au 44.2499 23.0318 25.0052
Au 41.4906 23.6664 25.1423
S 41.785 21.3295 28.1681
Au 42.7462 23.4383 28.5356
Au 43.4075 20.7283 26.5565
C 41.9423 20.3882 29.8195
Au 45.4064 22.8255 27.6351
H 41.7911 19.3288 29.663
S 45.4901 19.0536 29.1364
Au 51.2199 18.5872 24.4398
S 49.5272 20.1053 28.9398
S 46.3743 23.3791 29.7247
Au 46.1993 20.0488 26.9136
Au 48.1172 21.931 29.4807
Au 47.2462 22.0572 25.2574
H 51.8418 20.565 29.2724
Au 48.853 23.9348 27.0405
Au 49.4993 21.0587 26.4672
Au 48.0204 19.0547 24.668
C 51.0925 19.9486 29.8517
C 50.474 24.4191 30.1914
Au 51.3465 23.0477 25.5531
H 50.7617 23.5164 29.6455
H 50.9086 20.3642 30.8615
H 56.5012 18.6533 25.1066
H 51.3505 24.96 30.6127
C 55.85 19.4433 25.4117
H 54.8512 22.1634 25.5068
Au 52.4872 20.4274 26.9163
H 55.4914 22.6755 27.035
H 54.7546 24.048 25.9644
C 54.7569 22.9424 26.326
S 53.1629 22.6191 27.1813
H 54.9546 19.0489 25.897
C 13.5185 25.1976 26.4911
H 12.6824 25.1499 27.3072
H 14.4891 25.5501 27.0107
H 13.2086 25.8796 25.7222
S 16.4591 25.1183 29.1073
H 17.577 27.6084 27.3047
Au 21.7011 25.1811 25.1882
Au 21.0575 28.5976 27.3335
S 19.4181 27.6866 28.8711
Au 20.1164 25.7038 27.6155
H 20.038 31.2078 24.7791
H 22.4255 28.73 29.3894
C 17.9279 28.2254 28.1709
H 18.0345 29.2166 27.7238
H 17.133 28.3289 28.9875
Au 22.9742 26.0597 27.3676
Au 19.9006 27.5102 24.6986
S 22.3753 29.924 25.9243
H 27.8143 29.912 25.3387
C 27.9678 25.2517 30.0669
Au 24.7212 25.6157 25.2914
S 24.1873 27.1262 29.2972
S 27.49 25.6308 28.2508
C 23.7755 30.2341 27.0952
H 24.3546 29.3462 27.4669
H 30.397 28.3222 25.6735
H 24.4069 30.7748 26.4549
C 26.8722 30.1499 24.7589
H 27.0517 25.393 30.6995
Au 23.0476 27.9443 24.7111
H 30.2642 27.1953 27.1344
S 29.9326 26.1395 24.9495
H 28.7129 27.6618 26.379
C 29.7849 27.4875 26.1235
H 39.0709 28.5626 24.5247
H 38.5344 25.658 27.4515
Au 38.7029 25.1662 24.2981
C 39.6126 29.2165 25.1614
H 39.6901 24.6889 28.3319
H 39.053 29.5796 25.9986
S 43.3117 25.8232 28.5853
Au 43.4026 25.56 25.9834
S 40.7085 27.8517 25.831
Au 42.8786 28.4597 26.3142
C 41.7337 26.5977 29.2033
S 45.0243 29.0435 26.9549
H 41.0088 26.8021 28.4473
C 45.1721 28.4799 28.6998
H 44.4019 27.7504 29.0023
Au 46.0747 27.4819 25.4165
H 41.277 26.053 29.9448
H 46.1443 28.0236 29.0003
H 42.0739 27.552 29.5892
H 52.4029 30.7 24.7272
S 49.7519 25.3213 28.821
Au 47.9199 29.9715 25.2695
S 48.7883 28.7108 27.0799
Au 49.0237 26.8043 25.7158
Au 46.5925 24.6911 25.6172
C 50.3323 29.5771 27.5484
H 50.1408 30.3671 28.3294
H 51.0523 28.9217 27.8809
H 50.7047 30.001 26.6229
H 44.9909 29.4591 29.1464
Au 51.431 25.8775 27.285
H 53.6941 28.4826 27.054
H 54.5867 28.623 25.505
H 52.8069 28.9028 25.5224
S 53.1331 26.5152 25.7377
C 53.634 28.2952 25.9709
C 19.1485 30.8607 25.3331
H 19.3099 30.6839 26.3778
H 26.9004 31.1923 24.681
H 23.4303 30.8221 27.8826
H 26.1666 29.7933 25.5253
C 42.722 31.6918 24.6879
H 42.3508 30.9116 25.4142
H 42.0705 32.6228 24.5418
H 45.4745 32.0866 25.1919
C 46.1594 32.6234 24.585
H 45.6779 33.2406 23.9078
H 24.3148 10.1496 31.5251
H 22.9179 10.871 32.3819
H 22.7135 10.3023 30.7187
C 23.4261 10.7524 31.4163
S 17.7347 15.7703 34.117
H 19.7699 14.3385 33.9665
C 18.8611 14.3844 34.5232
H 18.0664 14.5589 29.456
H 19.113 14.5606 35.6275
H 18.3735 13.4478 34.3985
H 18.9012 15.3751 30.7992
H 18.9388 13.5487 30.652
C 18.961 14.5113 30.0784
Au 18.65 17.2771 32.722
S 24.0147 12.6191 31.1059
C 24.1891 17.3031 32.1819
H 24.0766 17.436 33.3179
H 26.3499 15.725 30.3855
H 23.4291 16.8823 31.5713
H 25.1912 16.9054 31.9587
H 27.9915 15.8587 30.6943
H 26.8781 17.3973 30.7051
H 46.1731 17.0206 30.4036
H 15.6098 23.7832 30.9505
S 19.33 19.1628 31.4747
S 20.2964 23.2988 31.1384
H 21.1444 20.4882 32.254
H 21.2254 18.7701 32.9803
C 20.5953 19.6643 32.6139
H 20.0574 20.0646 33.525
Au 26.2533 19.8356 30.4377
S 24.1037 19.0507 31.4559
H 26.2011 24.0486 32.1322
H 25.643 22.6139 33.1976
S 24.151 22.8646 31.3552
C 25.8499 23.0166 32.1861
H 26.6376 22.3635 31.6687
H 29.5555 19.1327 30.5293
H 42.8873 20.4831 30.3581
H 41.1323 20.7478 30.4204
H 44.2753 22.9877 30.8645
H 45.6205 22.8845 32.0331
C 45.2792 22.6032 30.9953
H 45.2847 21.5782 30.8216
H 51.5251 18.9498 29.7892
H 49.8068 24.2453 31.0202
H 14.905 25.3948 30.6346
H 20.453 23.7921 33.3477
C 20.769 24.4264 32.5221
H 21.8084 24.6434 32.6504
C 22.9823 28.22 30.2331
H 20.0354 25.3065 32.513
H 22.1827 27.581 30.6687
Au 24.0892 25.0178 30.2656
H 23.4959 28.8221 30.964
H 28.7569 25.9743 30.2857
H 28.2824 24.2402 30.231

Figure 7c: 11.27 ns


H 10.2818 7.12001 13.1242
H 44.9974 17.5606 11.0073
C 45.7149 17.8369 11.7413
H 46.6742 17.4015 11.4271
C 40.4103 20.718 12.5208
H 40.4474 19.811 11.871
H 40.7931 21.5844 11.9324
S 40.1745 24.7864 12.0436
S 45.7968 19.6268 11.6534
S 43.3909 22.6615 10.3807
H 44.3142 22.3715 8.07718
H 45.6549 22.4277 9.4771
C 44.6436 22.1247 9.13486
H 44.6873 20.9958 9.2852
S 50.4434 20.0401 11.8664
H 51.3223 19.7114 9.70728
H 49.687 18.6068 9.91446
H 49.7704 20.486 9.76356
C 50.2442 19.5954 10.0524
H 50.937 23.7159 7.36284
S 50.5743 23.5196 9.85856
C 51.2112 24.2861 8.23592
H 52.2393 24.3596 8.23155
Au 49.8356 25.0055 11.5734
H 55.566 23.1039 11.9917
H 50.8019 25.2843 8.28586
Au 52.2857 22.8749 11.4135
H 55.3801 27.0605 10.3023
C 39.1902 26.3778 11.751
H 38.4128 26.1514 10.9476
H 39.9998 27.1527 11.5973
Au 42.896 24.9967 10.2039
C 46.0532 24.8373 7.81593
H 38.6926 26.5297 12.6848
H 42.8459 27.4952 7.62505
Au 43.6443 27.7677 12.1017
H 43.3716 28.8674 8.48091
H 44.1467 27.1721 8.7119
S 42.1993 27.183 10.0182
Au 44.5783 30.5263 10.4731
H 41.5531 29.9005 10.7883
C 43.2255 27.8071 8.58501
H 45.0953 24.5798 8.10399
H 46.5178 24.1312 7.11139
H 40.984 31.5102 10.1465
S 46.3159 29.5375 9.31591
H 46.0355 25.8913 7.30092
Au 45.6026 25.6698 11.0611
S 47.1604 24.6736 9.29562
C 47.4645 30.8562 8.84839
Au 46.6764 28.4412 11.6302
Au 48.3738 26.6051 9.51756
S 49.8681 28.5289 9.63449
C 51.1576 28.1521 8.38338
Au 50.4646 27.9215 11.9948
H 50.847 27.3527 7.78144
H 51.1054 29.0268 7.74843
H 48.052 30.4091 8.02412
H 51.2897 31.2692 11.0441
H 52.1518 28.1258 8.80078
H 55.7957 25.3048 10.6173
H 54.3534 25.8267 9.68684
C 54.9639 26.0488 10.5925
H 52.9079 31.1007 10.133
C 52.3509 31.5836 10.9744
H 40.5619 31.0654 11.839
C 41.3366 30.9824 11.0342
S 42.9357 31.7168 11.6011
H 46.9234 31.6369 8.32934
H 48.005 31.1519 9.77004
H 48.604 33.4236 11.3081
H 47.3419 33.6904 9.97012
C 47.5826 33.8185 11.0189
H 50.8873 35.2994 11.8772
H 47.7291 34.8917 11.0746
H 52.4573 32.6606 10.9372
H 11.5217 1.92024 16.4784
H 12.7556 1.87624 15.1946
H 11.4838 3.0862 15.1148
C 12.0945 2.52401 15.8258
S 13.0685 3.71536 16.8844
Au 12.1395 5.71781 16.0395
C 11.0991 7.74357 13.4389
S 11.0748 7.69707 15.3514
H 11.7825 13.4881 16.2784
H 10.8109 8.79042 13.0487
H 12.1145 7.44709 12.9954
Au 12.2617 9.50449 16.0905
S 13.5336 11.4228 16.4193
Au 14.7076 10.7375 18.2414
C 12.3825 12.8825 17.0127
H 17.9566 8.98052 18.531
H 16.4216 7.87212 18.5895
H 21.1473 10.8098 15.1311
H 22.5669 7.86608 19.3932
H 24.0933 12.5824 17.4575
H 24.9036 11.1561 18.1054
H 12.1366 20.2832 17.136
H 10.776 19.0454 17.3549
H 13.0975 13.5783 17.4903
H 11.731 12.6268 17.8161
C 16.1624 15.1837 15.0854
H 16.1773 14.0778 15.1791
H 15.1462 15.5953 15.3043
H 16.4802 15.5438 14.1192
S 17.4348 15.7663 16.2432
H 20.6639 12.3971 14.3141
H 18.9513 18.4607 15.3789
C 21.3028 11.8608 14.9963
Au 21.9562 17.3485 16.1459
S 21.1848 12.7589 16.6871
Au 19.1698 14.0251 16.6279
H 22.3902 12.0472 14.8368
C 25.0853 12.2383 17.899
H 24.6374 16.7335 14.796
C 24.862 16.2477 15.7001
S 23.3311 15.5085 16.3541
Au 23.2229 16.3736 18.7231
H 25.9788 12.4068 17.2615
H 25.6373 15.5001 15.4632
H 25.3494 17.0562 16.2247
H 28.7632 16.5623 18.977
S 33.2667 17.5787 16.1793
S 43.5165 17.8872 15.6392
C 41.8224 17.9863 16.2539
H 41.0823 17.7946 15.487
H 45.4803 17.6185 12.778
H 41.7518 18.9884 16.8109
Au 45.0115 17.4533 17.3901
S 47.6752 17.5804 14.7139
H 48.3619 15.6047 15.9114
H 49.5378 16.9287 16.2042
C 48.9021 16.5469 15.4331
H 49.5474 16.3997 14.4647
S 52.1209 18.6158 15.3425
Au 53.2398 18.7533 17.4698
H 52.7482 18.9498 12.9182
H 53.8619 17.8948 13.988
H 12.5347 18.5742 17.2207
C 11.82 19.3275 17.527
S 16.1656 20.3428 17.5323
H 15.1872 22.6753 17.5372
C 15.0874 21.6468 17.0072
H 15.2911 21.9164 15.9533
H 14.0443 21.3182 16.8848
S 21.0567 19.5983 15.8137
Au 20.255 19.6699 18.2599
H 21.0913 22.5857 15.7614
Au 18.1514 21.6203 18.0631
C 20.376 23.3186 16.0186
H 19.5622 23.0359 15.3237
H 18.7759 20.2589 15.3329
S 19.8329 23.2068 17.7776
Au 21.7929 22.0792 18.5567
H 20.7965 24.3227 15.7851
C 19.4714 19.3965 15.0087
H 19.7218 19.2715 13.9514
H 25.7868 21.9985 17.53
H 24.3918 21.6646 16.6965
C 24.9861 21.2431 17.5171
H 25.2754 20.3423 17.1843
H 31.8471 22.2107 14.9057
S 30.1265 21.2059 16.3204
H 31.5577 23.209 16.3545
H 30.3387 23.3134 15.0717
C 31.0299 22.6313 15.5771
Au 31.681 19.3721 16.201
H 34.3697 19.3728 14.4704
H 35.5471 18.2641 15.3664
Au 39.4189 23.8709 14.0233
S 38.6851 23.0751 16.1051
C 38.2081 21.3184 15.7659
H 37.2453 21.3616 15.128
H 37.8735 20.9014 16.7048
H 39.4688 20.9511 13.0128
H 39.073 20.8717 15.1975
C 34.5313 18.353 14.9453
H 34.4554 17.5627 14.1624
S 41.7474 20.5091 13.7024
Au 43.7577 20.4434 12.5373
Au 44.5046 23.304 12.5138
Au 44.5759 20.2099 15.7057
Au 45.2433 22.9368 15.3017
Au 42.635 22.4804 14.7434
Au 40.6391 23.1227 17.3497
Au 43.1974 22.3082 17.5317
Au 45.3385 24.2815 17.9483
H 41.8048 16.9486 16.7762
Au 46.0411 21.6192 17.8074
Au 46.4357 21.106 13.5917
Au 48.7943 18.9298 13.1192
Au 47.2231 23.8094 13.1559
Au 47.2874 19.5774 16.1612
Au 50.4907 20.4474 15.5066
Au 48.2046 22.1207 15.4089
Au 47.984 23.7179 18.1852
Au 49.2721 22.0762 12.6431
Au 48.9894 20.966 18.0502
Au 50.4786 23.155 16.7602
Au 49.8483 24.3742 14.3678
C 53.2447 18.8215 13.922
H 53.9408 19.6462 14.0928
H 54.9684 24.1365 13.3312
H 55.8513 22.593 13.656
C 55.1337 23.0607 13.0231
S 53.6786 22.1173 13.0605
Au 52.1952 22.9398 14.7504
Au 53.6851 23.6067 17.5005
S 55.8733 22.5703 16.5677
C 56.3885 20.9024 16.9815
H 55.5045 20.2076 17.2004
H 57.0354 20.5449 16.1838
S 60.2468 24.0581 16.2026
Au 57.9344 23.5873 16.3684
H 61.3641 22.3962 14.9467
C 60.7912 23.1746 14.5981
H 61.2545 23.7868 13.8723
H 37.6137 30.9996 15.4806
H 37.0953 25.1487 15.0188
Au 38.2904 28.3578 17.6002
H 36.6267 25.981 16.511
C 36.826 26.1445 15.4712
H 35.9772 26.6241 15.0203
S 38.3092 27.3088 15.4278
Au 42.9472 24.9198 16.2139
Au 42.4715 27.52 17.7072
Au 40.4456 26.4146 16.2825
Au 42.1769 25.2889 13.2473
Au 45.267 25.9494 13.8426
Au 43.8321 29.7063 16.5901
Au 40.9344 29.618 16.4597
Au 42.6466 27.6891 14.7304
Au 43.6108 30.4223 13.6438
Au 45.5507 28.7339 14.4199
Au 45.1228 26.8107 16.511
Au 47.2853 25.0366 15.7036
Au 49.5987 25.8616 16.971
Au 48.0054 26.511 13.1261
Au 47.758 27.6218 15.9075
Au 46.3947 28.7308 18.0829
Au 48.6124 29.4883 13.8019
Au 49.88 29.8428 16.3317
Au 50.4369 27.3027 14.7169
Au 51.4909 29.6182 13.7828
Au 52.141 25.4354 12.8777
Au 51.6262 27.748 17.5735
Au 52.3587 25.4161 15.9543
S 56.5759 26.9352 16.565
Au 54.1748 27.1575 16.913
C 56.9653 27.2567 14.7905
Au 52.8544 29.8608 16.36
H 56.7997 26.4629 14.0895
H 56.5586 28.1413 14.3971
Au 57.4211 28.8254 17.677
S 53.4366 31.1471 12.373
Au 53.6058 28.6485 12.2643
S 54.2625 26.4234 12.2444
S 62.4042 27.9445 16.7716
H 58.053 27.3303 14.7323
Au 61.1832 26.0399 16.5312
C 62.7623 28.7865 15.0028
H 62.2658 29.7192 15.2123
H 59.7669 22.7582 14.3695
H 62.252 28.2505 14.2414
H 63.8195 28.7803 14.9159
S 39.7702 30.8163 14.5748
H 38.2239 32.5158 14.518
C 38.4342 31.7013 15.2745
H 38.6626 32.1321 16.2586
Au 42.2259 31.9584 17.9393
H 40.7236 35.8589 19.6565
Au 41.494 32.3879 14.8806
H 42.0151 35.0952 13.152
C 43.0278 35.1116 13.5388
S 42.8359 34.155 15.1654
Au 44.5602 32.4008 15.7185
H 43.2402 36.1384 13.8283
H 43.8802 34.7794 13.0076
Au 46.9405 30.9011 16.0644
Au 46.6909 31.2371 13.3616
Au 46.5209 34.2938 14.1345
S 46.8356 35.4807 16.2041
H 51.3915 35.551 13.5707
H 49.5351 35.4752 13.1498
C 48.2172 36.6118 15.8526
Au 47.6347 33.3468 17.2496
S 46.2113 33.1737 12.0499
Au 48.9983 32.4436 14.7125
C 50.6075 35.0646 12.9165
Au 50.4379 32.4209 17.098
S 50.4448 33.3001 12.9848
H 49.1944 36.179 15.7231
S 51.2256 34.8841 17.0683
H 48.2541 37.3643 16.7401
H 53.1324 35.9562 17.6908
H 55.5362 32.9877 14.7286
H 53.5672 34.461 17.0302
Au 52.0181 32.4917 14.5301
H 56.1435 31.7275 15.8264
C 52.8844 34.8632 17.7429
C 55.3584 31.9573 15.0417
H 55.2759 31.2109 14.1414
S 53.7789 32.0133 15.9692
H 59.5262 31.7538 17.4096
H 59.1415 32.6003 18.7735
C 58.7182 31.8637 18.0897
H 48.115 37.1064 14.8541
S 10.9793 2.95749 21.0256
H 9.5382 1.20471 20.2399
H 8.877 2.86768 19.796
H 8.83205 2.26249 21.6124
C 9.32916 2.21508 20.6083
Au 12.0641 3.37879 18.9558
Au 10.2513 5.25039 21.2066
H 14.2904 5.97331 24.7525
H 14.0474 5.68659 23.0013
H 15.5977 6.20166 23.4797
H 10.1405 9.01324 19.0905
H 11.3216 7.62461 19.1902
C 10.3061 7.95202 19.3374
S 9.96928 7.59685 21.0698
H 9.6947 7.26281 18.7052
C 14.5834 6.23349 23.7287
S 13.9921 8.02667 23.6244
Au 12.0624 7.84025 22.0469
Au 15.0633 9.09336 21.8427
S 16.1104 9.95896 19.9439
C 17.1265 8.54775 19.2163
H 17.6513 7.84045 19.8418
H 21.7137 8.05857 17.786
S 20.5047 9.06226 19.6095
H 19.6059 7.94358 22.454
H 17.7387 7.94213 22.2287
H 18.5874 6.95481 23.5263
C 18.6653 7.84005 22.9489
S 18.4033 9.16074 24.2097
Au 19.1707 11.181 23.3466
Au 21.9264 9.77631 21.3911
Au 17.9149 11.7177 20.5777
Au 20.6975 11.081 18.2371
C 21.6606 7.7451 18.7964
H 24.5728 8.01055 23.1536
H 23.3331 8.18656 24.494
H 21.3021 6.75975 18.9483
S 23.4317 10.1524 23.1173
C 24.1531 8.65177 23.9705
Au 25.2794 11.6252 22.7936
H 29.2463 10.8022 21.753
C 28.1689 10.8278 21.6858
H 27.8346 10.8268 20.6675
H 27.7202 9.95807 22.1187
S 12.8668 15.6507 24.0869
Au 12.4927 17.8819 23.9195
Au 16.7107 18.4679 22.1679
Au 16.4431 15.8762 18.4798
H 13.8565 13.7694 20.0314
H 12.8785 14.8088 20.9582
H 13.0913 15.2373 19.1814
C 13.5282 14.8276 20.0925
Au 13.8126 17.9173 20.1062
Au 16.3626 15.5603 22.6864
S 15.0449 15.8322 20.4167
Au 19.4577 16.7443 18.7621
Au 21.3171 17.7115 20.3685
Au 18.0825 17.0745 24.1821
Au 20.4616 12.2444 20.8537
Au 18.3088 13.7136 22.6692
Au 20.7068 13.6682 23.6403
Au 18.7359 16.4953 21.4809
Au 21.0664 14.9645 20.8736
Au 21.1551 16.5935 23.1131
Au 18.537 14.1948 19.6123
Au 25.9462 15.2265 19.2229
Au 23.8844 17.3423 24.091
S 25.2952 13.0039 19.4945
S 27.4628 12.3063 22.1718
Au 23.3999 14.1442 22.8554
Au 23.6459 16.3235 21.3294
Au 25.9507 15.516 22.8641
Au 23.0289 12.7758 20.4278
Au 28.4071 16.2879 23.7551
Au 26.5518 18.0805 21.4935
Au 26.7344 18.5588 23.9917
S 26.6344 17.5783 19.032
H 28.9201 18.26 18.8198
H 32.6734 15.2523 23.3741
H 31.1793 14.4943 24.2752
C 31.5704 15.0344 23.3614
C 28.3021 17.4252 18.5206
H 28.4323 17.2747 17.4125
S 30.7182 16.5596 22.7959
H 34.2792 17.1643 21.5542
C 42.7604 16.6348 20.3836
H 43.483 16.1916 19.6501
H 42.9344 16.4245 21.3911
H 41.7672 16.0656 20.0875
S 46.0852 18.0156 23.0464
H 46.3092 16.1685 20.9196
C 45.6322 18.3698 24.7803
S 46.9546 16.7319 18.6338
H 47.923 15.6001 20.6108
C 46.9082 15.7047 20.123
H 46.2697 14.7984 19.8092
H 51.0676 17.3184 19.3499
C 50.6215 16.9538 20.3014
H 49.5151 16.7526 20.2183
S 50.5838 18.066 21.7747
H 51.1789 16.086 20.512
Au 48.31 18.1908 22.4963
H 56.43 18.173 18.472
H 56.1997 17.2512 20.1603
S 54.1857 18.2241 19.5035
C 55.8721 17.4327 19.1344
H 55.6975 16.5244 18.608
H 9.78117 19.8991 22.9699
C 10.6622 20.5142 22.8486
H 10.9872 20.3632 21.7815
H 10.3741 21.5585 23.0199
H 13.0277 24.148 22.588
S 12.0937 19.3461 19.3805
C 13.3247 24.6402 21.6107
H 14.024 25.4595 21.8552
Au 14.4486 19.7941 22.9788
Au 13.1323 21.3421 20.111
S 14.1954 23.4306 20.5024
Au 15.533 22.1754 21.9626
Au 16.0057 19.7322 19.8524
Au 17.3676 20.6665 23.6875
S 11.9388 20.2404 24.0665
Au 17.416 23.4536 23.7982
Au 18.1017 21.4197 20.9414
Au 20.0157 22.8039 22.5108
Au 20.8778 20.732 20.7997
Au 19.565 19.1702 23.0459
Au 18.5523 18.9532 20.0285
Au 22.3501 24.6921 23.1928
Au 22.5574 19.2685 22.4471
Au 22.6058 21.9774 22.834
S 23.9152 21.1003 19.0013
Au 27.1379 21.2588 24.3337
Au 23.8463 18.7844 20.1086
Au 25.0877 22.45 20.4562
Au 24.9968 23.5497 23.8348
Au 25.4208 20.268 22.1822
Au 27.9639 20.5871 21.6701
S 26.171 24.1406 21.7416
S 33.0856 23.4253 19.9845
Au 30.0241 21.4483 18.6323
H 32.8318 18.1608 21.2846
Au 33.8126 21.3071 20.2043
H 29.9034 23.113 22.6443
H 30.7793 23.7443 21.1161
H 29.019 23.8075 21.1375
S 29.9793 21.5102 20.9327
C 29.8944 23.2465 21.4884
C 33.9164 18.1875 21.489
Au 34.1115 18.295 18.2291
H 34.146 18.715 22.4768
C 38.4432 23.4124 23.6566
H 38.9473 22.4284 23.5886
H 38.16 23.4413 24.6837
S 34.811 19.1149 20.284
H 37.7705 19.6987 20.4447
H 39.1992 19.3147 19.5652
Au 38.7929 23.4089 20.2201
C 38.5284 20.1417 19.818
H 37.9743 20.5155 18.9813
S 39.4868 21.282 20.9866
S 42.3727 18.3597 20.1107
H 40.9027 21.5666 25.5871
S 42.8018 20.8028 24.1919
Au 42.796 22.5996 22.4832
Au 42.6237 19.5475 22.2034
Au 44.1274 19.8195 19.0612
Au 41.5577 21.8175 19.7323
Au 44.5968 22.3425 20.2639
Au 45.686 20.0749 21.758
Au 45.7969 22.8027 22.8168
Au 48.9795 23.6323 22.2808
Au 46.9065 19.0911 19.2436
Au 49.7722 20.1035 20.634
Au 47.3806 21.7084 20.4171
Au 48.1709 21.0347 23.087
Au 50.1989 22.9637 19.9308
Au 51.7856 21.1031 18.3362
H 56.9811 20.7318 17.8553
H 54.7171 21.8761 24.4083
Au 56.1452 23.9444 18.8372
S 53.349 21.8199 22.4108
Au 54.0806 20.1574 20.8903
C 54.7915 22.4455 23.4173
H 54.4236 23.5439 23.7269
H 55.7337 22.4831 22.8631
Au 53.1443 23.1119 20.262
H 12.4811 25.0129 21.0703
S 16.9346 25.4901 22.6356
H 21.3571 25.309 20.2191
H 21.1144 27.0612 19.9009
Au 19.247 25.8938 22.5354
S 21.3999 26.6914 22.2462
C 21.7468 26.3013 20.4728
H 22.854 26.2925 20.2945
H 25.3043 26.3399 21.713
H 26.1444 27.4953 24.3368
C 26.0292 25.8409 21.0453
H 27.026 26.4291 21.0646
H 25.8071 25.7548 19.9957
C 34.3363 24.4478 19.0978
H 35.2053 24.6438 19.7848
H 37.684 27.5209 20.6874
S 37.8764 25.4752 19.428
H 37.8867 26.165 21.8238
H 36.3137 26.4008 21.1067
S 39.6775 24.8286 23.4834
H 34.767 23.8681 18.2597
C 37.3631 26.5202 20.8991
H 38.5274 31.444 22.335
S 38.5659 29.5049 19.6705
H 33.8311 25.325 18.8201
H 39.2371 30.3097 23.7998
Au 40.2859 26.027 19.0633
Au 42.4776 27.2204 23.3989
Au 44.099 24.9557 21.862
Au 42.2246 27.2997 20.5589
Au 43.8111 29.5928 19.4163
Au 44.801 26.6464 19.246
Au 42.6397 24.4996 19.4106
Au 41.0434 29.7031 19.312
Au 41.1398 24.7886 21.7045
Au 44.6875 27.964 22.0456
Au 42.4161 29.8556 22.0139
Au 44.8638 31.1365 23.1031
Au 46.3955 30.1491 20.9331
Au 47.0177 29.1724 23.3965
Au 46.6599 24.4822 20.6128
Au 46.7956 26.0529 23.1242
Au 50.5221 25.2276 24.3719
Au 47.1155 27.4456 20.6214
Au 49.1227 25.7738 19.9288
Au 51.3601 25.0243 21.6295
Au 49.3133 29.7476 21.2305
Au 49.2545 27.0499 22.5383
Au 50.7002 29.1319 23.7683
Au 51.1984 30.3293 18.9083
Au 49.1039 28.0846 18.5848
Au 51.2208 27.5085 20.4395
H 55.8928 28.5998 24.3771
Au 51.8739 24.988 18.715
Au 53.7105 28.7009 19.1976
Au 52.232 29.9233 21.5381
S 56.2805 25.0612 20.845
Au 54.1773 25.9255 20.1119
Au 52.5738 27.2054 22.8654
S 54.7349 29.7184 21.1273
C 57.5099 26.4092 20.6117
H 57.0763 26.8811 19.8298
H 57.4183 27.0234 21.5294
H 58.5574 26.0012 20.5004
S 58.7039 30.2197 18.93
Au 60.8028 29.2983 17.7906
H 38.8476 32.0811 24.039
H 36.7187 31.0488 19.6561
C 39.1929 31.2978 23.2672
H 38.1769 31.9516 19.687
C 37.7199 31.0908 19.2275
H 37.761 31.3522 18.121
H 42.8044 33.1724 25.2923
H 40.2499 35.8409 17.8691
S 40.337 33.5016 18.7351
H 41.9941 35.2608 18.2752
Au 45.3404 31.6906 18.1964
S 40.9235 31.6589 22.7903
C 40.9576 35.3184 18.6948
Au 41.0848 32.4922 20.6928
H 42.3243 36.1066 22.1765
H 42.3553 34.537 23.2116
H 41.6616 34.5804 21.5938
C 42.4537 34.9667 22.1485
Au 44.0041 32.2056 20.642
S 44.0207 34.51 21.3482
Au 45.9312 34.262 22.6736
Au 49.6898 35.1553 18.7375
Au 48.2973 31.0548 18.664
C 46.6518 36.553 19.7717
S 48.0227 33.878 23.8655
Au 47.174 33.0943 20.2536
S 47.9211 35.3756 20.4128
Au 47.7916 31.7492 22.8146
Au 50.008 32.5975 20.1815
C 51.8836 35.2025 21.826
H 51.1051 35.3891 22.5409
H 51.7461 35.7451 20.9122
H 46.0141 36.2879 18.9358
Au 51.5444 32.315 23.2693
H 53.0387 34.4968 18.7483
H 52.8073 35.5264 22.2197
S 52.023 33.4963 21.3119
H 55.1726 32.1366 21.3179
H 56.6151 31.3374 20.766
H 55.3638 31.521 19.6397
C 55.5284 31.3199 20.6569
H 57.7211 32.1602 17.692
H 47.1392 37.4188 19.4141
H 46.0051 36.5725 20.6619
H 20.4947 6.17045 27.7334
H 21.3988 6.35797 29.2454
H 13.9779 13.0706 25.7349
H 14.6739 11.815 24.5729
H 13.0232 11.7835 25.3055
C 14.0278 12.0206 25.4642
S 15.0159 11.291 26.8603
Au 22.8565 12.0536 24.7395
Au 17.4382 11.8926 26.5292
Au 20.0008 12.1224 25.9186
H 22.3624 6.17661 27.6506
C 21.4361 6.61556 28.1643
Au 19.8655 8.83261 26.0404
S 21.2805 8.45068 27.8901
Au 25.0984 12.2016 27.432
H 24.9285 8.88393 24.7961
Au 23.4807 8.95854 27.4544
H 27.6861 9.24894 28.1713
C 26.6732 9.30117 28.4451
S 25.6491 9.81267 27.0166
H 26.5485 10.0902 29.2348
H 26.4083 8.31468 28.7959
H 29.0394 11.4162 27.0793
H 30.4604 11.6553 25.9802
H 30.6478 12.1374 27.6495
C 29.8563 12.1172 26.7768
H 12.1409 15.2553 26.5172
H 11.3521 16.5464 30.0799
H 11.3354 15.6411 28.405
C 11.9227 16.2453 29.1353
Au 16.1845 15.7002 29.6299
Au 14.6268 12.5686 28.7312
Au 14.8677 17.726 27.8259
S 12.4441 17.8538 28.2938
H 12.8176 15.6937 29.3223
H 11.2227 14.3512 25.2964
C 11.7027 15.3205 25.5168
Au 14.8488 15.9573 25.1452
Au 15.8575 18.5347 25.0348
S 14.6338 14.1249 30.4936
H 10.7531 15.918 25.5234
Au 17.0997 16.437 26.8101
Au 18.9128 16.1086 29.3006
Au 21.7208 15.4691 27.9985
Au 19.9565 16.4089 26.0139
Au 20.6274 13.5714 29.7774
Au 19.004 11.601 28.7661
Au 18.951 14.0802 27.4599
Au 22.2929 12.6181 27.4353
Au 17.5098 14.4094 25.0011
Au 22.6474 15.2156 25.4574
Au 17.5426 18.4203 28.8107
Au 23.4757 17.542 27.018
Au 26.212 14.1708 29.7964
Au 24.5338 14.9083 27.6576
Au 26.4189 16.7235 28.4453
Au 27.2783 14.0675 27.2124
Au 26.0851 16.1526 25.5869
Au 28.2736 17.4995 26.4194
Au 25.0449 13.6674 24.996
Au 23.4069 13.5525 29.8351
Au 24.0511 16.1784 30.3476
Au 28.2162 12.7962 24.2739
Au 30.6863 17.7934 27.9267
H 31.3555 14.3589 22.561
S 29.342 13.7484 26.1877
S 30.333 16.1387 29.4557
Au 30.8953 17.7852 24.7696
H 46.4446 18.2558 25.4035
H 44.8576 17.6722 24.9932
H 50.9045 19.2812 26.4599
H 45.0674 19.2796 24.9233
H 50.7182 18.8824 24.6809
H 11.9112 22.2752 25.8857
H 12.7196 22.6871 27.235
H 11.5218 23.9075 26.4714
Au 15.2317 22.0733 24.9944
S 13.6915 23.8109 25.4653
C 12.2978 23.1385 26.3664
Au 15.2206 24.1405 27.2486
Au 16.4149 20.3418 27.2851
Au 16.308 20.566 30.4386
Au 13.3228 19.2811 30.0066
H 13.8057 22.5482 30.2931
Au 21.5626 18.7254 25.2338
Au 20.7321 18.1703 27.9813
Au 18.2548 22.0382 26.1263
Au 18.7499 19.2544 25.8868
Au 18.5084 23.6876 28.2639
Au 20.5095 21.2984 24.7721
Au 18.8038 20.802 29.035
Au 21.3673 21.2491 29.8572
Au 20.8688 22.6159 27.4412
Au 20.1493 24.0045 25.2045
Au 22.85 22.853 25.3751
Au 22.6558 20.3676 27.2874
Au 20.3348 23.6217 30.3445
Au 22.9626 18.6991 29.7132
Au 24.1185 20.1648 24.8418
S 28.3164 23.224 25.125
Au 25.9573 19.1164 26.6808
Au 23.509 22.7901 28.5553
Au 25.2513 21.8597 26.4982
Au 25.1149 20.4955 29.2079
Au 26.8994 22.9649 29.021
Au 27.7755 19.1748 28.6966
S 28.6566 21.333 29.346
Au 26.7047 24.7249 25.9219
H 33.5532 19.4157 27.2464
H 33.822 19.8631 25.514
C 33.2968 19.1568 26.2005
H 33.4722 18.2181 25.819
S 31.5376 19.3483 26.3311
H 30.5735 22.9093 26.1187
H 29.3892 22.9608 27.3386
C 29.5531 22.5375 26.3789
H 29.4616 21.47 26.5484
H 37.7945 23.5853 22.7823
H 41.4554 20.024 26.1617
H 40.5722 19.9674 24.7322
C 41.2737 20.6002 25.2592
S 43.1884 23.5304 26.2307
Au 41.3836 24.2705 24.9407
H 43.8854 23.7232 28.427
H 43.0962 25.3893 28.0014
C 43.0429 24.2917 27.9207
Au 44.6985 24.6362 24.6732
H 45.8551 22.5854 28.0574
C 50.2278 19.0981 25.6252
C 46.8763 22.5024 28.4691
H 47.2183 21.5164 28.2247
H 46.9986 22.8444 29.472
Au 47.6986 23.9558 24.8668
S 48.9344 20.3327 25.4279
S 47.9441 23.7502 27.5184
H 49.8351 18.129 26.0064
Au 50.3374 22.2039 25.2398
H 51.6827 23.2086 27.7304
H 52.4612 24.866 27.4098
C 52.4827 23.8048 27.1189
S 52.0929 23.668 25.2536
H 53.4337 23.3538 27.4644
S 16.5874 24.8342 29.0383
C 16.8156 26.5721 28.3907
H 16.9518 27.2846 29.237
H 17.6497 26.6959 27.6787
H 15.1221 26.7821 23.6671
C 16.2482 26.8031 23.7546
H 16.4492 27.8577 23.5077
H 15.8734 26.8001 27.7236
H 21.066 28.9577 26.352
S 20.8045 26.5506 26.371
H 19.3587 28.4737 26.0731
C 20.4021 28.1932 25.8622
Au 20.7862 26.2571 28.6809
H 16.3757 26.605 24.8052
H 20.5028 28.3952 24.7435
Au 23.1363 26.4421 26.0985
H 27.2302 27.9332 25.6855
S 25.0973 24.6249 29.1947
C 26.1821 27.8427 25.3835
H 25.6692 28.7981 25.4992
S 25.4125 26.5634 26.5614
H 40.3099 26.7652 26.6503
H 40.736 28.1604 27.6683
H 42.0504 27.0605 27.0334
S 41.1345 28.4287 25.1997
Au 42.8962 29.9982 25.2533
S 45.4548 27.5365 27.2088
H 42.0936 24.0131 28.3214
C 41.0718 27.5689 26.8593
Au 44.8888 27.8746 24.7523
H 47.2989 28.7823 28.3187
H 45.6397 29.4776 28.8298
C 46.248 29.0768 27.9887
H 46.2758 29.83 27.161
Au 46.7054 25.7262 27.3883
Au 48.4903 27.0033 25.2229
S 49.923 28.0301 27.1586
C 50.0363 26.7927 28.6088
H 49.1284 26.3217 28.795
H 50.7515 25.979 28.3045
H 50.4237 27.463 29.3342
Au 51.8665 27.314 25.9272
S 54.0413 26.8068 24.8755
C 55.0032 28.4076 24.9878
H 52.2166 31.3912 27.3046
H 54.262 29.2763 24.7798
H 55.4268 28.4655 26.0555
C 43.6926 33.1257 25.8439
H 44.2338 34.0492 25.3763
H 43.4912 33.3636 26.9399
S 44.5083 31.5393 25.628
S 50.9848 31.0565 25.2004
C 47.9288 33.5086 25.6417
H 48.389 32.6056 25.9127
H 48.2234 34.334 26.2293
H 46.8853 33.3197 25.8767
H 52.9557 30.0705 26.2104
H 53.3339 31.6733 26.0547
C 52.468 31.0603 26.3084
S 18.6384 10.5876 30.9462
H 19.4486 8.61157 31.9731
C 19.4367 8.92486 30.9917
H 20.5635 9.05728 30.759
H 18.7661 8.27234 30.4368
H 24.2935 9.79784 34.118
H 23.1052 8.75473 33.4209
C 24.1304 9.10857 33.2547
H 24.9718 8.39405 33.4297
S 24.2049 10.157 31.844
Au 26.0899 11.3584 31.4278
H 16.6742 13.2607 31.7131
C 15.6398 13.3564 31.9113
H 15.6928 14.1222 32.7509
H 15.1777 12.4668 32.175
H 15.6464 16.9266 35.0317
C 16.4486 17.6512 34.6996
H 16.2392 18.5079 34.0419
H 17.0005 17.9253 35.6688
Au 19.8978 18.7388 30.593
Au 22.9226 12.0446 32.375
H 21.8916 12.462 35.32
H 20.1543 12.979 35.1092
C 21.2541 13.2336 34.9903
Au 20.1027 12.118 32.0662
Au 21.255 16.2019 30.696
S 17.4332 16.6366 33.5073
Au 17.1964 17.8445 31.3902
Au 19.6354 17.7514 33.8118
S 21.5038 13.7347 33.2185
H 21.3248 14.0991 35.6558
Au 22.4795 18.0464 32.3078
C 22.3781 17.2706 35.7315
S 27.9979 12.6745 31.1744
H 21.9336 16.2485 35.6113
Au 29.0354 17.228 31.0581
H 26.6755 16.7145 33.8286
H 28.0033 12.0795 33.5639
C 27.2446 17.6205 33.9966
H 28.1648 17.5385 34.5618
H 26.6171 18.2899 34.5271
H 32.7178 15.638 29.2016
H 28.0349 13.7889 33.4461
C 28.5348 12.8965 33.0117
H 29.6439 13.1755 32.9415
H 32.4768 16.7017 30.576
C 32.0403 15.8538 30.0365
H 32.2018 15.041 30.723
H 14.7077 22.9868 31.5792
H 13.0204 22.7965 31.8711
C 13.8267 22.3855 31.3494
S 14.2659 20.645 31.7393
H 18.7131 23.9448 35.217
S 21.8885 18.5351 34.4858
H 17.495 23.8357 33.8456
H 19.221 24.5669 33.6164
Au 18.9136 21.1417 31.7411
S 19.1777 22.0642 33.8816
C 18.5517 23.8353 34.125
Au 21.4468 22.2292 33.4529
H 29.8105 20.8443 31.131
H 28.3652 21.46 31.7973
C 29.0589 21.6336 31.0048
H 29.6543 22.6244 31.0924
H 23.5308 17.2419 35.8807
S 27.5953 18.3334 32.3715
Au 25.484 18.5209 31.2806
Au 23.4831 20.5129 31.7969
S 23.7552 22.4336 33.4338
H 25.1889 20.8705 34.9264
H 23.516 21.3761 35.5492
C 24.468 21.736 35.0567
H 24.7965 22.498 35.7471
H 24.3184 24.7528 31.4988
H 18.3506 25.83 31.4198
S 20.7326 25.9327 30.98
H 19.2428 27.3142 32.1989
C 19.1179 26.5632 31.4019
H 18.869 27.1293 30.4267
H 25.6695 25.8626 31.1273
C 25.2569 24.8887 31.0104
H 26.078 24.2034 31.3487
H 22.0857 17.5345 36.7371


Figure 7d: 12.08 ns


H 19.8262 4.42561 9.55797
H 20.8119 5.37271 8.38841
H 20.6636 6.01335 10.0094
C 20.7555 5.1097 9.46684
S 22.1876 4.00066 9.88477
Au 23.7973 5.58731 9.42532
Au 22.7172 3.36525 12.0886
H 26.447 3.78833 12.5906
Au 26.9231 5.91159 10.0263
C 27.1848 3.32785 11.9991
H 26.8752 2.64964 11.2201
S 28.5132 4.55401 11.2044
H 27.82 2.61283 12.5477
H 24.1112 9.25149 9.46729
S 25.3267 7.09931 8.72417
H 24.9685 8.40077 10.724
H 26.0856 9.20626 9.60872
C 25.064 8.67273 9.68882
H 22.6538 11.2679 13.633
H 48.9631 17.5627 13.088
H 47.9855 17.0532 11.6539
H 38.441 25.9532 11.0642
H 40.0255 25.3003 11.5805
H 41.573 20.7138 11.9259
H 42.0774 19.239 10.8586
C 41.9075 19.6661 11.9417
H 40.9791 19.1265 12.2999
S 44.6489 21.6193 10.4468
C 45.7052 21.747 8.8175
H 46.644 21.2128 9.10377
H 45.1625 21.3093 8.0836
Au 45.6706 19.9064 11.7035
H 45.9003 22.8394 8.72734
H 48.4663 19.7047 9.63282
H 48.514 21.5088 9.33401
S 49.5824 21.0952 11.4134
C 49.1003 20.6386 9.65512
H 50.0582 20.4826 9.11553
Au 50.8727 22.9778 11.1313
S 47.4049 25.1018 9.69892
S 20.0042 27.2976 11.9966
C 38.9987 25.396 11.8715
H 38.3588 24.4039 12.007
H 42.3928 26.3948 8.96023
H 40.9274 25.4925 9.62263
H 41.4136 26.9714 10.3165
S 42.8661 25.0951 10.9324
Au 45.2443 25.0944 10.3891
C 41.8219 26.1593 9.82193
C 45.4196 28.747 8.8001
H 45.1797 27.6885 8.94051
H 44.4828 29.2145 8.8416
C 41.7799 29.8991 10.5937
H 46.0509 28.9563 7.91775
H 42.4192 29.0552 10.3716
Au 46.0711 27.6185 12.0403
Au 45.3278 31.0272 11.5613
H 42.1701 30.8646 10.1592
S 46.3782 29.2207 10.3066
Au 48.4054 25.0326 11.8008
H 47.6904 26.8133 7.90949
H 48.2209 27.4333 9.54266
H 49.2085 26.2804 8.65536
C 48.1684 26.6345 8.87742
H 50.0181 32.3264 10.1185
H 52.5661 26.5927 9.85098
C 52.1343 25.6058 9.74421
H 51.0392 25.6833 9.61982
H 48.7315 30.9777 9.72402
C 49.3936 31.471 10.48
H 54.8238 23.991 12.6749
H 52.4074 25.2897 8.75555
S 52.6239 24.5827 11.1192
S 52.2744 28.4832 12.0697
C 53.0592 30.0134 11.4706
H 53.6465 29.7392 10.5383
H 40.7912 29.65 10.269
H 42.71 34.0354 12.9694
H 42.524 32.5279 14.0092
H 50.1117 30.5477 10.6278
S 48.4429 31.938 11.9834
H 52.3541 30.7348 11.1456
H 21.8091 0.860349 14.579
H 24.1778 7.40377 17.5962
Au 22.9024 4.80021 15.0959
C 21.8479 1.92823 14.8044
S 23.3429 2.73406 14.1582
H 21.9119 2.08584 15.8672
H 20.8584 2.43761 14.4715
S 22.2175 6.79205 16.4267
C 23.2867 6.91624 17.9319
H 18.9035 11.1674 16.4352
H 20.3373 11.8506 17.208
C 19.3148 11.673 17.2888
H 19.2257 11.1641 18.2945
H 23.4107 5.92652 18.4409
H 24.0275 11.4755 14.6931
Au 28.1646 6.31052 12.6943
H 22.6886 7.56459 18.6541
Au 23.1207 8.13396 14.7994
S 24.0551 9.42945 13.1715
H 25.3506 11.7597 17.5623
C 24.3046 11.7236 18.0035
C 23.7217 11.1644 13.7045
H 24.2946 11.0244 18.8966
H 24.2668 11.775 12.9222
Au 26.214 8.99006 13.7546
S 28.2075 7.84256 14.3822
H 30.5358 8.53438 13.9853
H 29.5489 9.99126 14.2235
H 30.1142 8.75868 15.6001
C 29.6886 8.93365 14.5233
S 15.743 16.5258 17.1176
C 15.8177 15.1105 15.8945
H 15.6418 15.4802 14.8894
H 14.9364 14.4744 16.0836
H 16.6157 14.3824 16.0054
Au 17.8251 17.3575 16.8253
Au 20.1607 14.5649 16.4387
S 18.535 13.3622 17.5654
H 21.2761 14.3575 13.3688
S 21.768 15.7478 15.2415
Au 23.0993 14.7331 17.09
H 24.5813 17.4232 14.2392
H 26.3123 17.5868 13.9906
H 22.8474 13.8961 14.2154
H 22.7469 15.416 13.1057
C 22.227 14.7249 13.8167
Au 24.2238 17.4342 18.2449
S 25.6936 17.6611 16.4086
C 25.514 17.1257 14.6008
C 39.7503 17.6211 17.4621
H 38.7066 17.5015 17.2057
S 43.824 16.8097 17.3517
H 43.3633 14.8935 15.9657
C 43.7348 15.8718 15.7233
H 44.7907 15.7868 15.3882
H 43.0814 16.3929 15.052
Au 45.6092 15.8113 18.476
S 46.6191 18.1827 13.1976
C 49.905 14.843 17.2981
H 49.6062 13.9049 16.7284
S 50.3165 16.2461 16.2059
H 49.0187 15.0982 17.9221
H 50.7645 14.6444 18.0183
C 48.2334 17.8405 12.4011
H 48.5354 18.6451 11.818
Au 52.0325 15.6646 14.6946
Au 55.6453 15.5661 13.8829
S 53.4727 14.9034 12.9691
H 54.3358 12.7227 13.6344
C 53.4587 13.0843 13.1265
H 52.5781 12.7574 13.7507
H 53.3273 12.7216 12.1052
H 58.6895 15.4013 16.9539
S 57.7162 16.1331 14.8022
H 54.8636 17.6404 18.7033
C 57.6712 15.7206 16.665
H 57.2659 16.5463 17.3098
H 56.941 14.9494 16.6505
Au 57.1293 18.4809 14.972
S 15.4298 21.4138 16.8303
C 13.9962 22.5697 16.7655
Au 14.9356 19.9645 18.6126
H 14.4651 23.4002 16.2057
H 13.6861 22.7745 17.8308
Au 17.4176 22.3824 17.6946
C 19.5968 19.9527 15.2493
H 20.1111 19.8148 14.3019
H 20.049 20.7797 15.8575
H 18.4977 20.2093 15.1717
C 19.9537 24.0282 16.9586
H 21.0069 24.1392 17.051
Au 20.7255 18.8508 18.3829
H 19.5507 23.5126 16.0962
H 22.082 27.4713 13.1501
C 21.342 26.7492 13.1589
H 20.8471 26.7343 14.1752
S 19.8214 18.3157 16.1457
Au 25.0666 19.9431 16.5554
S 24.301 22.0858 17.1166
C 25.5969 23.1942 16.2797
H 24.9977 23.4999 15.4136
H 26.5556 22.7492 15.9208
H 25.8911 24.1286 16.8586
H 25.8021 16.0891 14.5783
H 29.7735 19.0408 17.4068
H 38.1847 20.3363 12.8762
H 39.2342 19.3505 14.0277
Au 38.8075 23.4465 15.6089
C 38.5948 20.275 13.9555
S 39.6209 21.864 14.1097
H 37.7533 20.2316 14.6956
H 36.7203 20.5196 17.9923
S 40.2256 19.337 16.866
Au 45.2555 23.0894 12.3984
Au 44.4109 19.112 17.0175
S 43.1344 19.0181 13.0158
Au 42.3555 24.7014 17.3321
Au 41.7865 19.0559 14.9775
Au 43.8233 21.2374 14.0943
Au 43.4866 24.0716 14.6755
Au 44.1294 22.1765 17.0208
Au 41.5659 22.3141 15.7646
Au 42.049 20.5083 17.8999
Au 46.178 22.4394 14.9345
Au 50.839 23.4542 16.5594
Au 47.7472 22.0004 12.7297
Au 46.8032 19.3169 15.2775
Au 48.9375 19.0183 17.0241
Au 46.6491 21.0787 17.5698
Au 47.924 24.0015 17.1938
Au 49.4803 21.5767 18.3496
Au 48.698 24.4836 14.6085
Au 48.7491 21.7124 15.4936
Au 51.6219 17.8368 17.5494
H 54.7954 19.2609 17.7026
Au 51.2694 20.5067 16.2382
H 51.118 18.6266 13.2517
H 52.5713 19.1192 12.3284
H 56.0956 23.4681 13.7687
H 52.7359 18.2738 13.7919
C 52.1316 18.9496 13.2671
H 56.9648 25.0604 18.7741
S 52.2379 20.6782 14.0144
Au 53.4608 22.9875 17.4432
Au 52.9101 24.6791 15.0519
C 56.5494 24.4495 17.9834
C 55.6874 24.2725 13.1873
Au 54.4221 20.613 14.8112
H 56.4516 24.6041 12.4749
S 56.7932 20.7886 14.6914
H 57.4112 22.6254 16.285
C 57.7284 21.5873 16.2133
H 58.7386 21.4084 15.9609
H 57.3401 20.9754 17.0406
H 16.357 26.5369 15.8032
H 16.2193 28.0846 16.6419
C 15.8691 27.4597 15.738
S 15.9559 28.3254 14.0665
H 14.7879 27.2963 16.046
H 19.5788 25.0609 17.0049
H 21.8166 25.7753 12.8053
Au 18.0079 27.6674 13.0537
Au 17.3271 30.2004 14.546
Au 18.9604 29.9236 17.3554
H 20.8055 31.7597 13.912
S 38.088 25.1848 17.2262
H 37.466 27.3253 16.8952
H 36.9733 26.333 15.4629
C 37.0174 26.4331 16.5385
S 38.9845 29.5531 15.5298
S 38.9468 26.3308 13.4611
H 36.0238 26.3011 17.1188
Au 38.7664 29.113 17.8393
Au 40.1307 26.1824 17.5996
Au 41.3307 28.6236 15.9782
Au 45.2623 27.7174 17.6893
Au 43.7379 29.8905 16.685
Au 42.4853 27.8403 18.4481
S 41.6572 30.0045 12.3934
Au 45.2524 24.9777 16.8579
Au 43.578 26.9417 15.5224
Au 40.211 28.331 13.1076
Au 41.0137 25.9347 14.7851
Au 43.5969 26.3802 12.8311
Au 43.8383 29.2104 13.7433
Au 46.1592 25.3789 13.8565
Au 46.0999 28.3512 14.9566
Au 46.3971 30.4868 17.3542
Au 51.1782 28.5127 18.0033
Au 48.0634 29.9571 13.4989
Au 47.6502 26.6086 16.4593
Au 48.5888 27.1733 13.7792
Au 51.0337 25.4255 13.0197
Au 48.93 29.3993 16.122
Au 50.5848 28.9915 13.748
Au 50.576 26.5117 15.6981
Au 51.2612 30.9235 16.3794
H 57.3304 23.9109 17.3917
Au 52.4432 25.8997 17.5964
Au 52.6236 28.3234 15.7927
Au 53.7615 27.0908 13.2404
S 55.0471 25.5183 14.4384
C 56.0085 28.7882 16.1195
H 56.7939 29.474 16.0327
S 54.5374 29.7549 15.5183
H 56.2733 27.866 15.533
H 53.7708 30.528 12.2334
Au 54.0515 31.0987 17.4307
H 55.9498 28.4577 17.2027
C 20.726 31.2077 14.8104
H 21.4581 31.4803 15.5068
H 20.7249 30.1124 14.5182
S 19.0524 31.5078 15.4615
C 39.2389 31.3813 15.4956
H 38.3015 31.7874 15.4417
H 39.7137 31.595 16.4802
H 44.0383 35.9756 17.983
H 39.9342 31.7395 14.7684
H 42.3443 36.0624 17.4499
Au 44.0599 32.6034 18.362
H 43.6107 36.3844 16.1857
C 43.4149 35.8445 17.1199
S 44.7648 32.7885 13.0161
S 43.4448 34.0723 16.5056
H 42.5472 32.4965 12.1098
C 42.8984 32.9889 13.0274
Au 45.4735 31.1832 14.8393
Au 45.6484 33.9665 15.7413
H 46.8682 36.4394 17.5692
H 47.9002 34.268 13.0208
H 47.0929 35.8152 13.4936
H 48.7618 35.6237 13.6599
C 47.806 35.0641 13.7285
S 48.0008 34.4517 15.5311
Au 48.2931 32.1591 15.9943
Au 50.2037 32.2714 13.5815
C 52.7547 33.9104 18.4491
H 52.4847 33.4945 17.4516
H 53.3375 34.8056 18.4107
S 51.927 32.9134 14.9541
H 54.0585 32.0519 14.1431
C 53.456 32.9501 13.9195
H 53.1167 32.995 12.8832
H 54.1727 33.8063 14.1689
H 15.6675 9.90517 23.7869
H 13.6894 10.5605 20.7621
C 14.3694 10.5701 19.9163
H 14.9463 9.55723 19.9472
H 13.6857 10.7258 18.9849
S 15.3885 12.051 19.7136
Au 17.1188 11.66 21.231
H 20.0601 9.18271 22.7665
H 18.5047 8.86584 21.6616
C 19.3071 9.54239 22.0484
H 19.952 9.6929 21.1035
S 18.8002 11.093 22.725
H 23.5446 11.3757 17.372
C 24.5753 9.87919 21.7199
S 24.0449 10.5411 23.3037
H 24.4489 10.6869 21.0057
H 23.7891 9.10576 21.4914
H 25.5606 9.35918 21.8258
H 11.5242 19.4659 18.6532
H 11.9185 14.5845 22.4294
H 11.0066 18.2246 19.7084
Au 14.9941 18.114 20.9906
S 13.385 18.1952 19.2721
C 11.8012 18.9637 19.6357
H 11.3959 16.3614 22.3144
H 12.2217 15.5136 23.8858
Au 14.7007 14.1048 20.8647
C 12.1188 15.6024 22.7289
S 13.7788 15.9334 22.0898
Au 15.6117 15.988 23.8161
Au 16.1561 13.1619 23.2748
Au 16.5414 15.5509 19.089
Au 21.4195 14.887 24.1269
Au 20.4298 12.8396 22.1092
Au 17.4866 17.3537 22.0808
Au 22.2947 18.0099 22.1153
Au 19.5398 14.2003 19.5013
Au 18.9234 16.9259 19.6315
Au 18.5333 14.6703 23.9698
Au 17.6114 14.6092 21.4106
Au 19.8441 17.2672 23.6176
Au 20.6229 15.5897 21.5281
Au 22.0135 16.5617 19.4695
Au 22.4593 13.6003 20.3868
Au 23.2114 12.7345 22.9881
Au 24.7903 17.0961 24.6006
Au 26.77 18.5656 22.9985
S 24.0442 13.3664 18.7184
Au 24.8894 17.618 20.8706
Au 27.8059 17.7215 20.1373
Au 26.5237 15.8518 22.9408
Au 25.9395 14.3676 19.6263
Au 23.5567 15.5006 22.2879
S 27.7341 15.479 20.9459
H 28.9447 13.5606 21.091
H 30.04 14.9097 21.2254
C 29.2089 14.5429 20.68
H 29.4495 14.3857 19.5807
H 40.9221 17.3352 22.914
H 39.835 17.5136 18.5045
H 40.2902 16.8322 16.9301
H 43.9889 16.4398 20.6662
H 42.5005 17.2227 21.2902
H 43.0484 15.493 21.7314
H 45.8533 12.3533 19.4268
C 43.368 16.5306 21.542
S 44.532 17.2217 22.7407
H 47.2157 12.2482 20.6306
C 46.45 12.881 20.139
H 45.8372 13.2325 20.9223
Au 48.2157 15.9809 20.5057
S 47.1963 14.2543 19.0662
C 50.9325 17.2192 22.0774
S 49.2083 17.6423 21.6307
H 50.8686 16.4558 22.8544
H 51.4633 18.0926 22.2794
H 51.2656 16.8616 21.1143
H 11.776 19.692 20.4612
Au 16.7444 21.8912 23.4865
Au 13.2813 20.5439 23.6172
S 14.4451 22.1571 22.4065
Au 15.8079 19.0093 23.5167
C 13.7181 23.7801 22.8589
H 14.1889 24.6136 22.3523
H 13.1192 22.2716 16.1276
H 12.6053 23.7926 22.814
Au 17.2265 20.0082 21.3292
Au 21.6574 23.117 23.221
Au 19.2632 22.0771 22.3201
Au 20.0611 19.4611 21.152
S 19.2998 23.3297 18.5074
Au 20.934 21.4912 18.9221
Au 18.665 19.6181 23.8556
Au 22.4135 20.9989 21.5714
Au 18.1913 19.6902 18.637
Au 19.1798 24.4036 24.0981
Au 19.5848 24.6261 20.5798
Au 23.1668 19.4505 19.4589
Au 26.3137 21.5677 23.9836
Au 23.9948 19.4782 23.7707
Au 25.4217 20.315 21.3725
Au 24.5726 22.0581 19.5233
Au 24.3757 22.9133 22.1338
Au 27.056 22.6856 21.5017
Au 26.3406 24.2453 23.7772
S 28.0331 24.3775 20.2774
S 28.1905 19.8943 19.0986
H 31.4753 19.2312 22.3111
H 32.8475 20.5754 22.2736
C 31.9474 20.0978 22.8244
H 30.3672 20.6948 18.1245
Au 28.7736 20.0687 21.5274
S 30.5673 21.2277 23.0119
C 29.8704 19.6934 18.3065
C 29.8448 23.9519 20.0261
H 30.5404 19.1248 18.9674
H 30.1968 23.3183 20.8288
H 37.5021 21.24 22.3742
H 36.0239 22.1214 18.2293
H 39.5157 16.909 21.8759
H 39.1794 20.6362 22.5524
H 38.0265 20.8086 24.0638
S 38.8571 23.0317 23.0367
C 38.3862 21.1963 23.0277
S 38.1432 22.2105 19.3144
H 37.4519 22.0826 17.1295
Au 39.368 20.399 19.9927
C 40.1961 17.6946 22.176
C 36.9472 21.6006 18.048
Au 40.2673 23.0753 18.3725
H 39.5882 18.4528 22.6476
Au 42.8696 22.244 23.6583
Au 45.3354 23.8506 23.8858
Au 43.5411 19.1204 23.8075
S 40.8344 18.5722 20.6903
Au 42.2789 20.4949 21.1077
Au 41.0985 23.0237 21.6073
Au 42.9326 23.0018 19.5732
Au 44.8837 22.014 21.7053
Au 44.548 20.572 19.4565
Au 45.5359 19.1276 21.7081
Au 45.7868 23.3123 19.0807
Au 45.7437 20.9522 24.1299
Au 46.4637 18.5601 18.9398
Au 50.6139 24.3936 22.0454
Au 50.7489 22.3537 23.8192
Au 48.5449 23.7923 19.9086
Au 47.4293 20.8884 20.4536
Au 47.8174 22.4333 22.6751
Au 50.0463 21.7803 21.1424
Au 51.3998 23.6607 19.3395
Au 49.5428 19.1975 19.7012
S 52.9273 18.8217 19.2399
H 55.2285 19.2719 19.4538
C 54.6811 18.727 18.6494
S 55.415 23.3394 18.9731
H 56.7265 21.2791 21.8838
H 55.903 22.774 21.4283
H 56.7341 22.6817 22.9658
Au 52.2216 21.0932 19.1333
C 56.1098 22.1301 22.2733
Au 52.9453 22.5779 21.4942
S 54.5265 21.4652 23.0856
H 13.8392 23.9381 23.9331
H 16.5103 24.3438 22.1658
H 16.2384 25.87 21.5012
Au 22.3223 23.5799 20.306
S 22.7213 25.4794 18.8758
H 19.4786 30.201 20.489
H 16.362 25.6443 23.3498
C 16.7221 25.3786 22.3382
S 19.0793 28.4472 19.112
S 22.228 27.2206 23.5568
Au 20.9938 26.9422 19.0823
S 18.4839 25.8187 22.3443
C 24.2613 26.2277 19.5597
S 27.8419 27.6558 23.6848
Au 23.4441 25.1506 23.6367
H 24.0725 26.6604 20.5726
H 25.0359 26.6898 18.8737
H 29.522 29.0066 22.646
Au 28.1026 26.0042 21.9165
H 24.6819 25.1878 19.7584
H 30.1785 28.1508 24.1733
H 29.1152 29.6052 24.2532
H 29.785 23.3256 19.1258
C 29.3139 28.676 23.6983
H 30.4584 24.8476 19.9516
H 37.194 26.0192 24.8095
C 37.57 26.513 23.8948
H 37.5887 25.8659 22.9822
H 37.0119 27.3745 23.625
S 39.2633 27.137 24.3049
C 37.5665 27.163 20.2245
H 37.979 26.5781 21.091
S 38.2273 28.8577 20.3123
H 37.6316 26.5929 19.3031
H 36.4409 27.1662 20.3052
Au 39.6337 29.3248 23.6111
Au 40.6252 28.2868 20.4181
Au 40.9753 26.1114 22.7556
Au 41.535 25.5832 20.1322
Au 42.9806 28.8657 24.1172
Au 42.2176 30.4518 21.5577
Au 44.9846 29.8295 22.4262
Au 45.2459 26.9808 23.2472
Au 44.1436 25.7407 19.3216
Au 43.1865 27.6763 21.5981
Au 44.1294 30.0264 19.4907
Au 45.9823 27.9833 20.3447
Au 43.3696 24.766 22.0729
Au 41.3715 30.3047 18.4243
Au 47.0467 30.5436 20.5448
Au 50.0036 30.2208 23.757
Au 47.7222 28.6963 22.5805
Au 46.2216 25.1522 21.1885
Au 49.0515 31.1072 18.4846
Au 48.1607 28.2491 18.605
Au 49.9236 29.1419 20.7387
Au 50.5705 27.173 22.8616
Au 48.6489 26.521 20.8916
Au 47.9713 25.2209 23.5639
Au 49.7135 25.8981 18.2731
Au 51.5857 26.6635 20.2781
Au 52.5075 28.9563 22.1603
Au 53.6501 28.5156 19.1677
S 55.3642 25.5587 23.4374
H 55.9562 25.2202 17.4178
Au 53.7999 24.952 19.8147
Au 53.1607 26.1179 22.5709
S 56.1377 28.5973 19.8369
Au 55.7669 26.9484 21.7026
C 56.5063 30.1893 20.5809
S 54.1027 30.6 23.0486
H 55.8406 30.3678 21.4209
Au 51.6918 31.2504 19.857
H 56.429 31.0278 19.9251
H 57.5251 30.0821 20.8875
H 20.0269 28.6634 21.3478
H 18.3329 29.086 21.3023
C 19.2822 29.169 20.7679
H 39.1345 33.079 19.8867
H 38.5766 31.6781 18.7217
C 38.981 32.6971 18.8813
H 38.5052 33.3556 18.1934
H 41.5694 32.3334 24.5155
S 40.1348 31.2918 22.7015
H 45.8345 35.3838 24.5881
S 40.7681 32.6268 18.346
C 40.5178 32.5906 24.1057
Au 42.0348 33.3084 20.209
H 43.3242 36.3442 20.9419
Au 44.8564 32.5844 20.9802
H 44.9747 35.8824 21.1829
S 43.2067 34.2043 21.9991
H 43.919 36.378 22.6716
C 43.98 35.8351 21.6376
H 45.5652 36.1448 18.845
S 47.3308 33.8865 23.7167
C 46.6128 36.3095 18.6415
Au 46.8223 33.0332 18.6538
Au 47.1313 31.6614 23.0658
Au 47.4032 34.4259 21.5209
S 47.839 35.101 19.2178
C 50.3888 35.0814 22.8058
Au 49.2536 31.945 21.1726
S 50.9634 33.7875 21.6289
H 51.2322 35.7661 23.0717
H 49.9497 34.4622 23.5857
H 49.5809 35.6809 22.3463
H 51.7404 34.1542 18.9342
S 53.6028 32.49 19.2214
Au 52.5526 32.439 22.5244
H 46.7882 37.2854 19.1462
H 16.6518 9.77121 30.5658
H 16.1106 8.90264 29.0803
H 14.1461 9.63463 24.763
C 14.5965 10.2996 24.0706
H 13.7659 10.3597 23.2566
S 14.8824 11.9316 24.832
C 16.3087 9.82411 29.5607
Au 16.3855 11.6197 26.6212
S 17.5149 10.9059 28.5319
C 20.7412 9.94647 27.0742
H 20.2589 10.0617 26.0705
H 20.1021 10.5474 27.8081
H 20.7451 8.85369 27.2551
S 22.3508 10.7995 27.1108
Au 22.2382 11.6704 29.2748
Au 26.7249 12.1306 28.0928
S 27.7595 11.7628 25.9705
Au 25.832 11.3138 24.5629
H 29.3996 10.1052 25.0632
C 29.0194 10.4339 26.05
H 29.8687 10.7197 26.6564
H 28.4695 9.52547 26.4116
H 12.17 13.7616 27.8272
H 13.1942 14.3874 29.0121
S 12.2199 16.13 27.4818
Au 16.2577 16.9508 30.3867
Au 15.899 17.5071 27.738
Au 16.7453 14.6892 26.1598
Au 12.8665 18.0977 28.6153
C 12.2273 14.562 28.4857
Au 14.1505 16.0214 26.1087
H 11.4971 14.6117 29.2363
Au 22.0825 17.8201 25.0377
Au 19.0461 13.2117 26.3306
Au 21.7995 13.02 26.314
Au 21.9567 18.2763 27.7553
Au 17.4142 17.3287 25.2729
Au 22.9025 15.5111 26.2982
Au 17.8041 13.0748 29.1785
Au 20.1171 15.8955 26.3928
Au 17.9501 15.8213 28.3262
Au 20.1363 17.0753 29.442
Au 20.508 14.2961 28.8079
Au 28.3845 17.5622 25.3948
Au 26.4621 15.4632 26.3514
Au 24.8787 14.1756 24.4641
Au 27.4108 17.5077 28.0967
Au 24.3452 13.6129 27.6091
Au 24.6848 17.5644 27.5983
Au 25.9159 15.2426 29.1241
Au 22.962 15.7815 29.1483
Au 28.69 13.8523 25.4768
Au 25.6692 17.6961 30.4788
C 31.2986 15.6475 26.406
S 30.012 15.7658 29.6794
H 30.9739 15.9742 27.3266
H 32.1153 16.203 26.1068
H 31.6164 14.5436 26.4778
S 30.0611 15.7447 25.0369
Au 30.1443 18.0893 29.771
H 31.8485 15.7214 31.2242
C 31.1885 14.9955 30.7902
H 30.9018 14.3796 31.6921
H 45.5779 17.1654 26.104
H 46.3991 17.6169 24.5165
H 47.3965 17.2835 26.0083
C 46.4306 17.7022 25.6755
C 10.7274 19.2395 25.4554
H 9.94305 18.5781 25.2152
H 11.0245 20.5363 28.6862
H 10.5257 20.1387 24.8382
H 10.7958 19.5063 26.4874
H 12.2122 21.9664 28.6078
C 11.8217 21.1324 29.2513
S 12.2867 18.6276 24.5311
S 13.2465 20.032 29.8687
Au 15.1214 20.192 28.4821
S 14.6544 23.6892 27.5531
Au 16.4984 22.5162 26.3172
Au 16.9498 19.8053 26.4841
Au 16.053 23.3872 29.4097
Au 14.439 19.0561 25.9173
Au 17.878 18.778 29.0723
Au 18.5949 21.3973 28.153
Au 19.7278 18.8256 26.2924
Au 21.3349 21.0493 27.208
Au 20.3286 19.8032 29.9724
Au 19.143 21.9626 25.471
Au 20.7004 23.1921 28.8379
Au 21.3508 23.6842 26.0033
Au 21.5306 20.5587 24.3847
Au 18.5919 24.3651 26.8524
Au 22.8223 20.734 29.5527
Au 23.5201 22.9216 27.72
Au 23.8948 20.3222 26.4964
Au 25.8821 19.9411 28.7281
Au 26.2907 19.3473 25.6993
Au 26.2313 22.0092 26.8032
Au 23.8316 22.6609 24.8799
Au 25.1189 22.2564 29.9827
Au 28.5236 20.0556 27.2899
Au 27.8734 23.8075 28.0706
S 26.6741 24.1956 29.962
Au 25.4579 24.6034 26.489
Au 28.9424 20.2251 24.5196
S 29.3996 24.1934 26.4616
C 31.5078 20.9983 28.915
H 31.9326 21.5093 29.7799
S 29.9176 20.305 29.4626
H 32.2409 19.6661 23.7507
H 32.1452 20.2454 28.4436
H 31.1893 21.8032 28.1331
H 31.052 25.9656 26.4884
H 31.5331 24.6559 27.6269
H 42.7843 19.5454 27.2385
H 44.1812 20.4939 26.4777
H 42.7464 21.3749 27.2088
Au 40.363 23.6682 24.7025
C 43.05 20.4198 26.6764
S 42.0695 20.5219 25.1372
S 41.8261 24.4411 26.2612
H 39.8304 25.3721 26.8997
H 45.9922 23.3809 28.304
H 46.6171 21.6666 28.3815
S 46.4036 19.4899 26.0632
H 47.0456 22.7175 29.7596
C 46.7772 22.6694 28.6871
Au 47.8633 23.0661 25.3773
S 48.3429 22.9993 27.7114
Au 48.6397 19.9758 25.4988
S 50.9443 20.1844 24.7582
H 52.9273 20.3932 26.1218
H 51.3305 24.066 27.8555
H 51.8622 19.091 26.5696
H 53.142 23.5415 27.7223
H 51.3733 20.6733 27.1675
H 52.9461 25.2326 27.9954
C 51.8467 20.1231 26.3728
C 52.4612 24.3966 27.5122
Au 53.5254 23.0704 24.4248
C 14.7952 25.3918 27.2015
H 15.0808 25.2813 26.1579
H 15.6395 25.883 27.7439
H 13.868 25.956 27.3586
H 17.3748 27.7895 26.8072
H 17.8898 27.4145 28.533
H 18.4961 28.8765 27.4644
C 18.1998 27.7499 27.5406
S 19.4987 26.5676 27.2185
Au 20.785 26.7152 25.2939
Au 23.1877 25.9468 28.9027
H 20.8772 26.706 31.3107
C 20.4849 25.6858 31.0622
S 21.8858 24.7439 30.324
H 20.4094 25.0704 31.9539
C 26.0942 27.733 28.091
H 26.8365 27.0226 28.4011
S 24.7557 26.7924 27.3943
H 22.2196 29.5137 24.041
H 25.7042 28.3035 28.9079
C 23.1038 28.765 24.1428
H 26.5546 28.5296 27.5155
Au 28.4337 25.8012 25.1336
H 23.9213 29.0086 23.4713
H 23.3627 28.7383 25.1529
C 30.691 25.2578 27.2803
H 30.3393 25.8323 28.1033
H 39.9928 29.9225 26.0195
H 40.3677 24.3355 28.1691
H 41.1335 26.0532 27.9536
Au 43.1874 25.7524 24.7506
H 40.331 29.483 27.7288
S 42.4123 29.5138 26.364
H 40.1866 28.2751 26.5708
Au 43.7117 27.6168 26.9957
C 40.6226 29.3505 26.7094
S 45.309 26.0121 27.8065
C 40.6473 25.1446 27.5061
H 45.7285 26.4588 30.0862
C 45.4141 30.3709 28.0582
H 46.2008 30.823 28.6943
C 46.4124 26.5941 29.1897
H 46.6585 27.6487 29.1701
Au 50.3704 24.9721 24.9503
Au 46.2997 28.9596 25.1721
Au 48.8257 25.2723 27.5472
Au 46.549 26.3341 25.7838
Au 48.8847 27.6288 25.032
S 49.4366 27.5225 27.5116
C 51.1705 27.8763 27.8605
H 51.2934 28.959 27.8393
H 51.4598 27.4468 28.7922
S 50.5041 31.3151 25.7973
Au 48.1535 31.3846 26.0209
H 51.8054 27.3972 27.1254
S 52.6161 24.8185 25.7343
H 53.416 31.0943 25.5378
C 55.8038 26.7007 24.9075
H 56.5076 26.0652 25.3417
H 56.3271 27.6242 24.6122
H 54.8028 26.9304 25.4104
C 54.084 30.3731 25.0119
H 53.584 29.393 25.0776
H 40.2955 33.4963 23.5865
H 45.4678 29.2833 28.1794
H 39.8642 32.4728 25.0134
H 44.8884 34.3085 23.4905
H 44.4305 30.6682 28.3732
H 45.2753 33.9555 25.2758
S 45.8016 30.9952 26.3673
C 50.8682 33.1202 25.8195
H 51.9458 33.1584 25.4019
C 45.6927 34.3535 24.3341
H 50.2895 33.8625 25.2955
H 55.0776 30.4721 25.4218
H 50.8384 33.3066 26.8702
H 15.3518 10.4264 29.6464
H 16.9986 12.7885 35.2702
C 22.1804 10.9022 32.6001
H 23.1802 10.4482 32.4809
S 21.7181 12.3521 31.4807
H 21.4337 10.0952 32.639
H 22.257 11.2689 33.6204
H 26.5984 10.2967 31.9896
C 27.2608 10.7978 31.2318
H 27.971 11.4521 31.6941
H 27.8766 10.0894 30.6697
S 25.8685 11.6365 30.2358
H 18.596 11.9371 34.9258
C 13.152 16.0618 31.5346
H 13.2252 15.5388 30.6649
S 14.9073 16.3385 32.1347
H 12.8127 17.1257 31.3658
Au 16.1408 14.2801 32.5282
H 12.372 15.7151 32.2952
S 17.3641 12.3778 32.9248
Au 19.5434 12.4978 31.9546
H 17.0824 11.15 34.9432
C 17.5653 12.0807 34.7102
Au 21.3796 15.7398 31.4658
H 21.0414 15.9282 34.6483
C 21.6293 15.0757 34.5315
Au 18.7278 17.9016 31.7255
H 21.1137 14.1518 34.2037
Au 18.726 15.0649 31.0333
H 22.2407 14.8823 35.4364
Au 22.7747 18.2352 30.6353
S 22.8762 15.2048 33.129
Au 23.6286 17.3937 33.4443
Au 25.94 13.6268 31.3569
S 26.3983 15.554 32.6387
C 27.4473 14.9915 34.2028
H 26.8519 14.3737 34.9287
H 28.2577 14.3836 33.8547
H 27.1267 18.5773 33.5254
H 27.7219 15.919 34.862
Au 28.1138 15.9788 31.1759
H 31.7923 14.3355 30.0596
H 11.3502 21.5301 30.1451
H 16.1772 19.969 34.7187
H 15.5993 18.3249 34.4421
C 15.7246 22.9558 32.5689
H 15.0527 22.2303 32.1129
H 15.3642 23.933 32.8686
H 16.1657 22.3621 33.41
S 17.2191 23.3553 31.5167
C 16.1427 19.1489 33.9864
S 18.0448 18.4588 33.9233
Au 18.5382 21.4995 30.8971
H 15.8289 19.3448 32.971
Au 19.4546 20.4646 33.6758
S 21.0548 21.9925 34.1193
Au 22.2142 21.0901 32.1999
C 21.7807 21.4852 35.8038
H 21.2763 22.2733 36.418
H 21.3868 20.524 35.9916
H 22.9006 21.6018 35.8521
H 26.7029 18.4052 35.2979
H 27.185 20.0913 34.4487
C 26.6246 19.0802 34.3726
S 24.8417 19.4245 34.0423
Au 24.6354 20.0246 31.6007
C 27.9447 23.6482 31.1123
H 28.2132 22.5686 31.184
H 27.5946 23.9766 32.09
H 28.8831 24.1866 31.0661
H 19.5541 25.7506 30.4834
H 47.2417 25.959 29.4734


Figure 7e: 17.40 ns


H 43.9652 16.8116 4.84153
H 43.8759 18.456 5.40029
H 42.8182 12.4313 9.75444
H 38.3508 16.6896 9.16816
H 37.0278 17.5468 9.94277
H 37.3502 15.9315 10.4707
C 37.8415 16.8499 10.1559
S 38.934 17.4314 11.4856
H 41.3231 12.5966 10.4888
H 41.361 13.391 8.94909
C 41.9709 13.116 9.8388
C 43.5238 17.4403 5.63407
S 42.4976 14.6821 10.6195
Au 40.6854 15.8551 11.2373
Au 43.2795 15.7752 8.7404
S 44.3438 17.1619 7.20825
H 42.3952 17.2322 5.7345
H 39.4046 21.1008 13.9356
H 38.764 22.0773 12.5737
Au 40.4369 19.0654 10.7534
H 40.5782 25.1812 10.1448
H 42.2182 22.1398 8.00656
S 42.0295 20.5546 9.82359
H 40.9552 22.6075 9.11544
H 40.6206 21.1482 7.894
C 41.3922 21.7784 8.59812
Au 43.2103 18.9469 8.43976
Au 47.7614 22.74 11.6458
H 47.2431 22.5388 7.21994
H 47.4731 21.3118 8.61932
H 45.9736 22.1684 8.44049
C 47.0557 22.2471 8.26087
S 47.7111 23.5538 9.37955
H 39.4495 26.1731 11.0201
C 40.7807 30.2737 10.6501
H 41.8482 30.1004 10.5387
C 40.1455 25.4082 11.157
Au 43.3652 26.8649 11.3817
C 44.6272 28.0453 8.06403
S 45.1497 27.38 9.8003
H 45.3634 27.8138 7.30895
H 43.6556 27.5341 7.9575
H 44.6029 29.1353 8.17326
S 44.1087 31.0056 9.71465
H 40.2983 30.8896 9.73547
H 50.7026 24.4379 9.73488
Au 46.2397 25.3541 9.63855
Au 49.1466 27.6011 11.674
Au 46.7913 29.2047 11.5259
Au 49.3698 30.5941 11.4735
S 50.2962 26.9865 9.61326
C 48.9344 30.197 7.94265
H 48.1493 29.3701 8.15603
C 51.2859 25.4996 9.67696
Au 51.6917 28.8159 10.2574
H 49.9347 29.7386 8.07539
H 51.8727 25.4434 8.77702
H 51.9474 25.5702 10.5492
H 54.675 27.2569 11.3232
H 54.7174 25.3414 11.0973
C 54.1298 26.3126 11.1605
H 53.4681 26.4581 10.2718
S 53.0577 30.5895 10.9939
H 40.2739 29.3148 10.8375
Au 44.4678 31.6539 12.1292
H 44.1823 33.3741 8.90407
H 43.2664 32.3993 7.98241
H 42.6523 32.9125 9.49094
C 43.5288 32.6073 8.94098
Au 41.9214 33.0373 12.2319
S 43.2657 34.9322 12.0002
H 46.5442 34.0806 9.1444
H 45.4396 35.4594 9.62625
Au 46.4909 31.4109 9.64349
H 48.5683 30.7281 7.02679
Au 46.1675 36.4006 12.8793
S 48.8056 31.4565 9.30271
H 47.1339 35.8226 8.94318
C 46.4462 35.1345 9.5201
S 47.3687 35.3155 11.1534
H 51.3742 36.1351 11.7268
C 50.7193 37.0903 11.8634
H 50.1899 37.2704 10.9693
H 53.1248 31.9151 8.98245
H 51.4313 31.6883 9.75982
C 52.5112 31.8484 9.9184
H 52.71 32.8385 10.4049
H 41.2837 36.1947 11.858
H 51.5133 37.9274 12.0497
H 24.4307 5.77096 16.1843
Au 17.1464 11.4858 16.7965
H 13.1387 12.0424 17.9324
H 16.9175 10.9913 13.0157
C 18.8518 5.98439 18.2206
H 18.0852 6.7245 18.3971
H 18.5024 4.90546 18.1169
S 20.4699 8.93556 16.318
Au 22.5242 8.39247 17.0358
C 20.6336 8.98826 14.5008
H 20.6713 7.95773 14.1618
H 21.4564 9.59346 14.071
Au 20.5761 11.2138 17.2809
H 19.6419 9.37445 14.2744
S 18.3955 11.7338 14.8435
H 26.0493 6.57755 15.9918
H 25.7151 5.40011 17.2836
C 25.2623 6.18335 16.6806
H 24.106 9.99917 15.7896
C 28.0787 9.35187 18.5539
H 27.4653 9.06215 17.7415
C 24.7414 10.4221 15.0308
H 24.2856 10.4551 13.9433
H 28.451 10.4211 18.4601
S 24.7377 7.6658 17.7547
H 25.7935 10.1499 14.8596
H 28.9577 8.65435 18.5852
H 16.3094 17.1334 16.2576
C 15.3255 17.1667 16.6405
H 15.1123 18.2239 16.8536
H 14.5661 16.8324 15.9125
H 16.4607 12.555 13.8209
C 17.2945 11.9224 13.3706
C 14.1849 12.0605 17.5785
S 15.3405 16.1102 18.0877
H 14.103 11.2857 16.7319
C 20.0213 17.0041 14.9389
H 20.3937 17.9638 15.2427
S 20.6598 15.7544 16.1643
H 17.8299 12.3916 12.5511
H 20.2866 16.4216 14.0694
Au 22.9271 15.7962 16.0432
Au 19.5588 13.7027 15.6542
H 18.8495 17.1191 14.9359
Au 26.4821 12.5719 16.8456
S 28.269 12.9333 18.2703
Au 25.5083 16.8918 18.109
H 25.0374 17.8205 14.0411
S 24.625 12.2338 15.4289
S 25.1631 16.0636 15.8543
C 25.3143 17.764 15.1261
H 26.3728 18.1158 15.1702
Au 23.2798 12.3018 17.4088
H 28.3801 15.3343 17.8609
C 29.0653 14.4889 17.6695
H 29.4468 14.4344 16.6578
H 29.9954 14.5825 18.2844
H 35.379 18.549 13.5302
H 34.05 19.8403 13.5044
H 16.5647 21.6478 18.4145
H 23.0722 21.4771 17.1674
C 22.2111 20.7795 17.4879
H 21.3436 21.1269 16.9952
H 22.5658 19.8227 17.1471
H 24.7273 18.4718 15.7063
H 29.3914 20.5659 17.501
S 31.2824 21.8 17.1797
C 30.2663 20.3319 16.9829
Au 33.4381 20.7937 16.4694
H 30.7308 19.478 17.5049
C 34.4461 18.9361 13.995
H 33.6401 18.1736 14.1118
S 35.0695 19.3002 15.7102
C 39.0639 22.1165 13.6525
Au 36.6833 20.9696 15.4881
S 38.0313 22.7468 15.023
Au 39.5228 22.4324 16.9455
H 40.016 22.6987 13.7324
H 41.207 20.8377 14.1288
C 42.2776 20.7468 13.928
Au 42.431 24.1325 13.549
S 42.9835 22.2658 14.6966
H 42.6833 19.8756 14.6207
H 42.4827 20.3192 12.9255
Au 44.3772 24.8622 17.5407
S 41.05 21.8746 18.6355
Au 45.39 22.288 14.4865
H 43.8764 19.3644 19.098
H 44.1678 18.3392 17.6601
C 44.0454 19.4189 17.9534
Au 45.5915 22.4985 17.2719
H 48.5102 19.9305 13.4301
H 47.4297 19.8718 14.9348
C 47.6541 20.3033 13.9515
Au 48.4347 23.057 16.0387
S 47.7247 22.0571 13.8946
H 46.8139 19.9307 13.326
C 49.8072 18.8833 18.124
H 49.1446 18.7438 18.9132
Au 51.163 21.6336 16.1784
S 45.6873 20.1723 17.6966
H 50.6274 18.1183 18.3474
S 52.2359 22.5538 14.362
C 54.0415 22.4798 14.7404
H 54.3728 21.4144 14.88
H 54.4419 22.9882 15.6075
H 54.4482 22.9999 13.8529
H 39.6531 24.5078 11.647
Au 39.5266 27.4697 17.6967
H 37.3867 29.1458 16.678
H 37.3116 28.7821 14.943
H 37.715 30.5212 15.3924
C 37.7652 29.407 15.6604
S 39.5322 28.9833 15.8167
Au 40.307 27.5346 14.0636
Au 44.9326 24.9813 13.2484
Au 41.7347 25.7584 16.0478
S 41.3004 26.0492 12.4191
Au 40.9063 30.8418 16.6549
Au 41.9164 30.4248 13.7234
Au 44.1852 26.742 15.1657
Au 42.8565 29.245 16.1979
Au 44.2033 28.8459 13.4428
Au 45.6692 29.2608 16.1517
Au 47.5267 25.4868 12.2673
Au 46.5141 25.3474 15.4683
Au 46.6768 30.9726 13.7207
Au 46.6971 27.6808 13.7913
Au 47.9538 27.7771 16.5304
Au 49.1382 29.0972 14.251
Au 45.729 27.1532 18.0924
Au 49.1612 26.0186 14.4462
Au 49.6252 25.4842 17.2808
Au 51.139 27.623 15.8437
Au 51.687 30.965 13.0406
Au 49.7461 29.3208 18.1334
Au 51.7894 28.0204 13.1153
Au 52.5196 29.436 17.9839
Au 51.6684 24.7202 15.2244
Au 53.5047 26.6693 17.274
S 55.619 25.8505 16.3076
S 55.4942 30.4955 14.6078
Au 54.5168 26.2628 14.3353
S 53.0966 26.0055 12.5435
C 56.1902 29.3881 13.0798
Au 53.4266 29.4024 15.2949
H 55.3896 28.6821 12.7292
H 56.394 30.0353 12.2754
H 56.3524 28.1286 16.9661
C 56.8413 27.2204 16.6078
H 57.0484 28.8935 13.4382
H 57.6114 26.771 17.3026
H 57.2259 27.4494 15.5855
S 40.3945 31.2175 12.1543
H 39.5314 33.6294 12.9732
Au 39.2946 33.2518 17.211
S 40.0147 34.5671 15.1921
H 38.198 33.2605 14.1794
C 38.8759 34.0348 13.7986
H 38.4591 35.0751 13.6038
Au 41.8483 34.3367 18.408
Au 44.1706 31.4235 14.9693
Au 43.0123 31.9667 17.933
Au 42.0814 33.3075 15.4146
Au 44.3456 34.2515 16.8462
Au 44.796 34.0803 13.8895
Au 45.7934 31.8029 17.752
H 41.8818 36.1706 13.6346
H 42.7974 37.2144 12.4554
C 42.182 36.2184 12.5766
Au 48.094 30.6963 16.2533
Au 46.3942 36.1486 16.011
Au 47.1522 34.4798 18.118
Au 46.8744 33.2313 15.4287
Au 51.0369 30.7714 15.8849
Au 49.1888 36.5126 17.5278
Au 49.5306 33.5314 16.7216
Au 48.9531 34.7397 14.1445
Au 49.3283 32.0267 13.9551
Au 51.2112 36.6843 14.9389
Au 47.0178 33.2395 12.2941
Au 51.6416 33.6063 14.9546
Au 51.8245 34.7943 17.7779
S 55.6416 33.0859 17.0937
H 56.8393 34.8642 15.9607
S 52.9013 34.0528 12.8126
Au 53.3983 32.1764 16.9081
C 56.0702 34.1187 15.6831
C 53.9478 35.5412 12.9897
Au 54.0838 32.2397 13.6209
H 56.5961 33.4072 14.9621
H 54.9145 35.2575 13.4624
S 53.2451 36.5323 16.4613
H 53.3686 36.2925 13.6126
H 54.1722 35.8104 11.9823
H 55.236 34.7759 15.3536
H 42.099 37.2158 16.7886
C 41.2255 37.4852 17.5358
S 45.2117 37.6739 14.5513
H 41.3839 38.4441 17.9998
H 43.9145 39.3223 16.7551
H 45.3289 40.3803 17.042
H 43.7139 40.7702 17.8503
C 44.4264 39.9837 17.4652
H 46.8333 39.1003 13.3471
H 46.4709 39.7464 15.0722
S 49.602 36.9028 13.3265
C 46.0875 39.3216 14.1128
H 45.3478 40.018 13.6357
Au 47.3663 38.7612 18.1516
H 49.0877 40.9116 16.5968
H 50.5848 40.0269 15.8749
H 48.8754 39.5507 15.5141
S 49.626 38.8593 17.7843
C 49.5746 39.9342 16.2956
H 52.5606 38.755 17.1533
H 53.8669 37.9143 18.346
H 52.097 37.5731 18.2226
C 53.0059 37.8779 17.6537
H 15.9683 4.46876 23.0613
C 16.8952 4.20088 23.629
H 22.7067 2.17945 24.9961
H 17.3682 3.42854 23.0489
S 18.0037 5.60324 23.6716
H 25.7071 6.32821 21.7491
H 25.289 5.55799 23.2739
C 25.1075 5.4893 22.1932
S 23.3378 5.4748 21.7432
H 25.4098 4.56092 21.6852
C 9.91129 10.8294 21.7322
S 11.2368 9.96131 22.766
H 8.86499 10.5308 21.9318
H 10.1458 10.642 20.6975
H 14.7009 7.88115 18.8695
H 13.5169 7.01307 19.7991
S 15.556 11.3029 18.554
C 14.2107 7.86576 19.7939
H 13.6927 8.87339 20.0164
S 15.5873 7.36609 20.9662
Au 14.6145 7.69311 23.1279
Au 12.9693 11.3594 23.4409
Au 15.7406 10.3826 23.3396
Au 17.2117 9.16449 21.2932
Au 19.1939 5.61971 21.6593
S 20.2173 5.90383 19.4577
Au 17.4707 11.8185 21.5591
Au 21.8424 11.0473 24.1746
H 19.4631 6.28963 17.3469
Au 21.0313 8.17432 19.5215
Au 17.7229 8.02259 24.1498
Au 19.8029 8.56888 22.0151
Au 19.2695 10.3763 19.7675
Au 18.7813 10.8717 23.8074
Au 22.375 10.592 19.4341
Au 21.7829 6.9056 22.9787
Au 22.7652 9.03368 21.6467
Au 20.6787 11.6433 21.6377
Au 27.3969 12.1804 24.3681
Au 23.4428 8.76718 24.3232
Au 23.7972 6.69879 19.7097
S 27.1316 8.97373 20.1697
Au 24.9925 10.2442 20.3059
Au 24.3548 11.1126 22.9349
Au 28.2538 10.2932 21.8256
H 31.2021 12.9279 23.2041
C 30.2509 12.6945 22.7018
H 29.6101 13.6246 22.895
H 28.5178 6.02155 24.2353
S 29.5191 11.2843 23.5257
H 9.8474 11.9292 21.8741
S 10.6176 15.2092 24.3109
H 14.5058 13.0408 17.3541
Au 15.1019 15.6766 24.6149
S 12.8538 18.0717 21.468
Au 14.1903 17.1329 19.728
Au 11.573 16.604 22.7433
Au 15.0833 13.1747 22.8173
Au 15.7981 13.3467 20.0363
Au 16.0155 15.4719 21.7026
Au 17.3535 15.9998 19.3399
Au 21.8029 18.2034 19.5527
Au 17.3783 17.0814 23.5613
Au 22.5248 13.4313 22.8532
Au 19.237 17.1451 20.8772
Au 20.2857 15.8909 23.5006
Au 22.0012 15.7624 21.1301
Au 18.3351 13.0111 18.9117
Au 20.2598 15.8921 18.7159
Au 17.6996 14.0426 23.4693
Au 19.4345 14.1339 21.2848
Au 21.1892 13.2471 19.2853
Au 25.8512 16.8993 23.5641
Au 26.3737 14.1876 19.519
Au 25.0423 13.8807 23.9974
Au 23.123 16.1008 23.9704
Au 24.2344 17.9799 21.1049
Au 23.4669 15.0626 18.7939
Au 27.9882 17.6479 21.0941
S 26.1547 18.4708 19.7427
Au 28.6992 18.3448 23.7965
Au 26.3659 12.5615 21.7514
Au 23.9058 12.8988 20.3739
Au 24.7548 15.2752 21.46
H 32.1049 17.2661 22.5706
H 30.2572 12.5609 21.6392
C 31.3895 17.388 21.7766
S 29.7434 16.645 22.3593
H 31.7654 16.8294 20.8811
H 31.2735 18.5123 21.5313
H 10.7703 19.1164 20.7156
H 11.81 20.1814 21.7427
H 12.1302 19.8325 20.056
C 11.798 19.4456 20.9745
Au 14.4753 18.9598 22.9753
H 15.0743 22.0349 23.1756
H 15.385 20.3591 18.7691
H 14.5541 22.2695 24.8722
C 16.5074 20.61 18.6608
Au 16.6623 18.3681 21.2745
H 17.0391 20.0376 17.8643
S 17.2971 20.5114 20.3619
C 19.7475 23.6843 23.2604
Au 19.1044 19.0468 22.6505
H 18.9216 24.4198 23.399
Au 19.6399 20.1419 19.8473
H 20.4861 24.1315 22.6288
S 21.7976 20.5995 19.282
Au 21.5367 20.9268 24.1455
Au 21.7587 18.5174 22.3226
H 23.9433 23.2052 21.6526
H 25.4684 24.2591 21.8422
S 25.5002 22.3927 23.3871
Au 23.7839 18.8228 24.0258
C 24.6066 23.718 22.3402
C 26.5618 20.211 19.2093
H 26.2791 20.4127 18.1743
H 26.2771 20.9616 19.9797
H 27.6566 20.0774 19.1727
H 23.9289 24.2688 23.0393
H 29.9972 20.1438 15.9282
Au 31.9373 21.8543 19.4539
S 32.6098 21.7706 21.7051
Au 32.3028 24.0387 21.5221
C 34.4042 21.4399 21.721
H 35.0572 22.3658 21.5948
H 34.6024 20.8279 20.829
H 34.6188 20.7134 22.466
H 39.1089 21.7555 20.1014
C 40.2042 21.8328 20.2229
H 40.5044 20.9521 20.8651
H 40.5287 22.7231 20.8206
H 39.4188 24.5103 24.1493
H 44.5386 20.1795 22.4344
H 42.8106 20.4835 22.3452
C 43.7904 20.8307 22.7896
H 43.2428 19.9556 17.475
Au 41.7923 24.0889 18.3376
Au 42.7928 24.2939 22.989
S 44.0926 22.599 22.1004
H 43.8279 21.0345 23.8882
Au 45.2809 23.2759 20.0182
H 49.6564 18.6643 17.0947
H 46.7005 18.8918 22.8416
S 50.6896 20.6074 18.3198
Au 49.197 22.4712 18.5287
Au 45.7389 23.5181 23.6964
H 48.3513 19.4934 23.728
H 46.8467 20.5668 23.6002
C 47.4449 19.7875 23.1468
Au 46.8049 20.5842 19.6428
S 48.3851 20.3968 21.6381
Au 47.7464 22.8804 21.2283
Au 47.1518 24.4168 18.3245
H 53.2842 22.368 24.3036
Au 51.8333 24.2424 18.1618
C 53.4446 22.5515 23.2361
S 54.2255 23.2274 18.464
H 54.7798 21.5403 19.9885
C 53.7706 21.8373 19.6073
H 53.1834 22.089 20.4954
H 53.4321 20.9855 18.9432
H 19.2911 22.7781 22.8019
H 27.8402 27.5713 24.3516
H 33.8567 27.3035 21.4998
H 33.5566 26.9262 23.18
H 32.5935 28.2785 22.293
Au 30.0723 25.6333 23.2656
C 32.9844 27.251 22.2271
S 31.5498 26.1777 21.5189
H 39.4234 26.1196 25.0074
H 36.7606 30.452 22.8432
H 36.3824 27.2898 19.6954
C 37.323 27.2316 20.1935
S 38.603 26.1282 19.4275
H 37.7629 28.2476 20.0667
H 37.1309 26.8811 21.2191
H 38.201 31.2636 22.2121
C 37.7986 30.8469 23.0776
S 38.891 29.4017 23.2271
C 40.0599 25.3072 24.6338
Au 43.2185 31.249 20.6869
Au 40.2614 26.1895 21.115
Au 42.603 27.0116 18.1915
Au 41.3917 29.5214 19.1404
S 41.2619 25.9813 23.4064
Au 44.4464 29.5151 18.6674
Au 40.6822 29.8942 21.8373
Au 44.7175 26.54 23.0644
Au 44.1096 25.8311 20.3045
Au 44.506 29.559 22.8898
Au 42.7041 28.0046 21.0062
Au 48.4752 29.7242 20.5282
Au 49.6225 29.713 23.022
Au 48.776 24.942 22.9363
Au 47.6634 27.6621 22.8654
Au 51.3888 26.9436 19.0893
Au 51.4213 29.8265 20.7831
Au 49.6729 24.9699 20.2001
Au 48.2633 27.305 19.3195
Au 45.8678 28.2074 20.6793
Au 50.2479 27.3131 21.7056
Au 46.7728 25.542 21.0604
S 53.4418 24.4116 23.0805
Au 52.0056 25.3425 21.3814
Au 52.3351 28.3535 23.0569
S 55.3834 26.7442 21.4616
Au 53.7484 28.1234 20.3593
Au 54.8743 25.0419 19.8195
Au 54.9086 30.0912 22.5951
C 57.0466 26.9485 21.155
H 57.1604 27.3479 20.0801
H 57.6574 26.0047 21.19
H 57.5185 27.7649 21.7709
C 37.1519 33.1144 19.727
H 36.2003 32.9365 19.2166
H 37.5668 34.0866 19.4837
H 37.0158 32.9447 20.8071
S 38.3762 31.8852 18.9938
H 37.8102 31.5352 23.94
S 40.8091 36.2861 18.889
H 41.9523 35.789 24.1537
S 41.3319 33.5071 23.5537
C 42.0117 34.8627 24.8003
Au 42.2496 36.6429 20.5714
Au 42.5333 33.8286 21.38
Au 44.9562 32.6085 22.6574
Au 45.3631 35.5136 21.8322
Au 44.6299 34.0539 19.6055
Au 45.3644 36.5045 18.757
Au 40.5134 32.1395 19.984
Au 42.6261 31.5879 23.6066
Au 46.0506 31.0607 20.5003
S 43.678 37.2136 22.494
Au 49.5697 32.7717 24.28
Au 47.5296 31.4884 22.9515
Au 46.9097 34.0354 24.2674
Au 47.808 36.6056 20.2857
Au 47.3042 33.8163 21.036
Au 49.3111 35.2908 22.4927
Au 49.8137 32.2475 21.4486
Au 49.6075 34.4217 19.5172
Au 48.4676 31.8986 18.7084
Au 51.215 31.8769 18.529
S 51.208 36.4054 23.3016
Au 52.2633 34.5077 23.976
Au 51.994 33.7453 20.6011
Au 52.4261 31.6772 22.4785
S 53.5143 35.7468 20.4685
Au 53.7194 31.4263 19.8633
Au 54.6857 34.6198 18.7976
S 55.9319 31.1139 20.7463
C 56.7835 32.7114 21.0157
C 54.7847 35.8992 21.903
H 57.5555 32.486 21.7286
H 54.6459 34.9382 22.4944
H 57.2289 33.1216 20.1382
H 54.3529 36.7117 22.5047
H 56.1435 33.4668 21.4905
H 40.3109 37.5188 16.8149
S 45.141 39.0229 18.9638
H 42.9315 39.3973 22.5736
H 44.5461 39.3032 21.6363
C 43.9741 39.0139 22.5051
H 44.5817 39.3169 23.3868
Au 47.2617 37.3471 23.6155
S 47.6777 38.4545 21.7731
H 49.8355 39.1437 21.182
H 49.8569 38.3132 22.7682
C 49.2929 39.1044 22.1924
H 49.2825 40.1078 22.5198
H 55.7985 36.0867 21.5703
H 16.5822 3.90898 24.6418
H 12.2468 5.75194 24.7947
C 16.5387 6.10277 29.3011
H 17.4382 5.96484 29.8726
Au 20.0797 5.04448 24.7579
S 22.0392 4.3011 25.9726
H 16.0516 7.07912 29.5142
H 23.6994 3.46023 24.3295
H 24.0648 2.97555 25.9561
C 23.2367 3.12068 25.1946
C 26.9505 5.74607 29.816
H 27.9101 5.42261 29.305
S 25.6839 5.42738 28.4369
H 27.197 6.79676 30.1113
H 26.7971 4.99759 30.6289
H 29.3991 7.64619 23.9809
H 11.1351 7.1784 24.5859
H 6.79263 10.7775 27.8187
Au 10.0931 10.0327 24.8001
H 7.25337 12.1845 26.712
S 8.96829 10.2452 26.8602
C 7.33108 11.1307 26.8602
H 6.6733 10.6517 26.0483
Au 10.3469 11.7841 27.8207
Au 14.967 12.2925 25.3556
H 15.7702 5.30531 29.3673
H 13.5649 9.09016 28.4984
S 14.1651 10.8886 30.006
C 12.0532 6.76933 25.168
H 11.7928 6.84757 26.2305
S 13.4093 7.87186 25.1965
Au 15.3751 11.8079 28.0363
Au 15.4727 7.19406 26.217
C 12.9721 9.84493 29.1404
H 12.2728 10.4304 28.4879
Au 16.8695 10.0755 25.9062
S 17.1305 6.07744 27.5185
Au 20.4856 8.34281 24.8194
Au 18.4377 8.07173 27.1675
Au 21.2886 8.51232 27.4265
Au 19.7066 8.75963 29.7565
Au 20.6048 11.1955 29.0417
Au 19.9757 10.5932 26.3521
Au 17.8372 10.6489 28.799
Au 22.5989 11.3104 26.9862
Au 22.9821 6.62944 26.059
S 27.6851 10.9031 28.031
S 26.9343 7.90612 24.605
Au 22.8948 9.77375 29.5842
Au 23.8868 6.9296 29.1703
Au 26.3525 6.66259 26.6237
Au 25.1657 11.0193 25.6357
Au 24.2177 8.82889 27.1264
Au 25.1077 11.2249 28.3659
Au 27.4571 9.32404 26.368
H 28.0066 9.67104 30.1429
H 29.0965 11.0268 30.0232
C 28.6395 10.2367 29.4872
H 28.1541 7.03824 22.7515
H 29.4318 9.57377 29.1573
C 28.4281 7.07679 23.8235
H 11.3513 16.7028 26.2137
C 10.4398 16.1924 25.8166
H 9.91825 15.6457 26.6032
S 11.0734 13.7382 28.8929
H 9.79509 17.0563 25.5418
C 11.0904 13.8969 30.7968
H 10.273 13.2824 31.1711
Au 16.7302 17.2607 26.3609
Au 12.7836 14.0139 24.5745
Au 15.4063 14.1752 29.846
Au 15.7355 14.5667 27.0298
Au 14.3174 16.5801 28.3846
Au 13.0663 14.1052 27.7145
S 13.426 18.6831 28.2705
Au 17.2155 16.4475 29.0453
Au 18.0924 13.5003 28.9126
Au 21.3384 16.2486 26.5867
Au 19.9731 15.6715 28.9561
Au 18.7441 15.448 25.831
Au 20.5283 13.5412 27.404
Au 19.151 18.3023 27.5064
Au 21.5975 18.0953 28.9949
Au 17.7217 12.7254 26.1135
Au 20.5948 18.5073 25.067
Au 20.3357 13.3452 24.6021
Au 22.7466 13.9425 25.6443
Au 19.1124 18.0914 30.3776
Au 23.179 18.3364 26.7247
Au 25.4087 13.7735 26.829
Au 23.2017 14.8391 28.2661
Au 25.2207 16.4572 26.3453
Au 27.5254 15.0529 25.0233
Au 24.4616 17.388 28.9666
Au 25.2976 14.535 30.0228
Au 28.3507 13.1142 27.6203
Au 23.1125 12.5974 29.7736
S 27.2308 13.6381 31.2121
S 28.833 15.2605 27.076
C 30.5234 15.2821 26.3641
H 30.5875 15.4472 25.2933
H 30.9931 16.2053 26.8411
H 31.0651 14.3933 26.7322
H 28.9088 19.929 27.772
H 28.5601 14.0204 33.2025
H 16.2608 22.4823 24.4478
Au 14.5788 19.5501 26.552
C 15.4183 21.9725 24.1757
S 15.5926 20.2159 24.5964
C 14.0405 19.6003 29.73
H 16.9753 24.2921 29.0515
H 13.4218 19.1304 30.4856
C 17.507 23.4984 29.5636
H 18.1949 23.8623 30.3736
H 16.6316 23.1724 30.149
S 20.6638 23.1578 24.7424
Au 17.905 19.5241 25.1735
Au 19.3071 22.742 26.658
S 18.192 22.0823 28.6126
Au 21.1387 20.3274 27.3879
Au 19.8579 21.2498 29.9016
H 21.8784 23.0705 28.8414
H 22.7759 24.3439 27.9764
C 22.8183 23.3362 28.4211
S 23.0989 21.8958 27.3954
Au 27.0898 23.6889 24.4033
H 23.5784 23.2322 29.2654
Au 25.7768 19.4711 25.8101
Au 24.2107 22.0877 25.214
Au 24.6576 20.589 28.5516
S 28.0897 19.743 25.5246
H 27.3687 18.8677 28.8701
H 30.1577 19.3479 26.5637
C 29.1586 19.2648 27.0312
H 29.1095 18.1449 27.347
S 31.7449 24.5383 30.2166
Au 34.0502 24.5686 29.4735
H 44.0011 24.607 25.816
H 49.7001 23.1033 25.8658
H 48.0683 23.0842 26.9364
C 48.5396 22.9924 25.9388
H 48.0884 22.0822 25.5076
S 47.612 24.3747 24.9954
H 52.6474 22.2325 22.5636
H 54.4876 22.209 22.874
S 28.6904 25.2897 25.1175
H 26.6366 26.6606 24.7309
C 27.6999 26.8621 25.1104
H 27.8679 27.3741 26.1007
S 36.2725 24.9774 28.625
H 35.3373 26.5083 26.9951
H 40.6589 24.7483 25.4067
H 35.6307 27.332 28.6139
C 36.0912 26.6609 27.8376
H 37.0583 27.1533 27.4129
Au 37.3323 25.7917 30.6435
H 40.7728 28.435 27.8677
H 39.851 29.7945 28.4413
H 41.5231 29.467 29.0682
H 44.7551 25.2349 27.2137
H 43.74 31.226 29.1936
H 43.1585 25.733 26.8352
C 44.1318 25.5153 26.4228
Au 40.273 29.9508 25.0662
C 40.8535 29.4656 28.2021
S 41.6945 30.4057 26.9353
S 44.7192 26.8938 25.5411
Au 43.3431 28.8068 26.0629
H 40.7234 26.2356 31.735
Au 46.4735 27.897 27.0747
H 49.7723 29.4982 28.9626
H 52.547 27.0348 27.1047
C 48.7169 29.7953 29.0534
Au 49.5315 27.4461 25.0352
S 47.6136 28.2468 29.0483
Au 47.705 29.6995 25.1182
S 50.4789 25.8432 26.4017
H 48.4489 30.3814 28.1562
H 55.9372 27.4234 24.1697
H 55.8872 28.2764 25.7122
C 51.594 26.8272 27.6169
C 55.2956 27.7673 24.965
H 50.9456 27.6712 27.9883
H 51.9489 26.3092 28.5735
H 54.8269 26.8247 25.3816
Au 51.9632 25.2995 24.6798
S 54.023 29.0332 24.4954
H 45.3424 31.7917 29.5535
H 44.9953 30.2553 28.4963
H 41.3947 35.0603 25.6598
S 44.8713 32.3684 27.2609
H 43.0448 34.6336 24.9743
C 45.1635 36.5612 26.3742
Au 45.0409 30.9587 25.187
C 44.7286 31.2864 28.8254
H 45.1623 37.6789 26.5288
H 45.0975 36.0427 27.2791
S 46.8306 36.1089 25.6639
Au 47.1638 32.581 27.1933
H 51.3195 34.3913 27.3895
H 49.7729 34.4979 28.3386
H 50.1055 35.2787 26.6623
S 49.5232 32.7896 26.8974
C 50.1785 34.4254 27.3557
H 50.3709 37.0406 25.5391
S 53.3332 32.6191 24.555
H 55.3376 33.9869 24.7842
C 55.1019 32.9429 24.6496
H 55.522 32.6075 23.7136
H 55.6381 32.2962 25.468
H 44.1735 36.2789 25.7656
H 51.9633 37.7206 25.2428
H 50.3608 38.4171 24.4215
C 50.9603 37.5213 24.7347
H 21.4533 8.17215 32.5695
Au 16.0168 9.4928 30.8179
H 12.2825 9.34883 29.8315
H 16.8885 9.2421 34.5731
H 16.007 7.78152 33.9511
H 23.3006 7.76764 32.618
H 17.6926 7.69412 34.5917
C 17.0185 8.33178 34.0012
S 17.6833 8.44242 32.2544
Au 19.1596 10.2169 32.5185
S 20.5855 12.0075 32.7317
S 22.0312 7.59934 30.4349
C 22.2516 7.49141 32.2629
H 19.4194 12.7432 34.4781
Au 22.7913 11.3578 32.3042
H 22.0985 6.44309 32.5306
S 24.8904 10.0617 32.7116
H 25.6563 9.45233 34.9976
H 23.9344 10.1323 34.9993
H 12.0178 13.5745 31.2601
H 11.114 14.9664 30.7997
H 13.6024 14.8323 32.5134
H 14.3758 14.306 34.1775
H 13.9163 12.9862 32.9149
C 14.2593 14.1022 33.0581
S 15.8447 14.1586 32.2049
Au 16.6433 16.3109 31.9142
H 20.7808 13.9364 34.1049
H 21.0467 12.4691 35.2147
C 20.5217 12.9024 34.3072
Au 20.452 13.4201 30.5657
S 21.5493 16.5276 32.8286
H 17.1188 18.8872 34.1328
Au 22.5124 15.3648 30.9974
H 18.423 19.9206 33.4287
H 25.2551 11.2055 34.7692
C 24.9049 10.1948 34.5492
Au 26.0672 11.7366 31.8553
H 23.8296 16.9303 33.4556
H 23.1496 15.7048 34.6365
C 22.9194 16.6563 34.0188
H 22.8388 17.4903 34.7026
C 27.7539 14.6183 32.6509
H 28.0864 15.5691 32.3
H 26.8091 14.7858 33.2906
H 15.1127 19.4827 29.9204
S 17.3187 18.6176 31.8231
H 13.8326 20.7111 29.5958
H 18.8572 18.2789 33.8033
C 18.0125 18.9305 33.4912
Au 21.4109 18.733 31.9038
H 20.5354 21.4351 33.7138
C 21.2103 21.9818 32.9624
S 21.6591 21.0617 31.4229
H 20.6346 22.8934 32.593
H 22.1753 22.2844 33.4403
H 28.1632 18.6947 30.4879
H 27.7459 20.2448 29.9483
C 27.4718 19.1927 29.888
S 25.5142 19.1146 30.3324
H 29.5972 20.4154 34.9525
Au 32.547 22.3556 30.5524
H 30.5004 21.9905 34.6998
S 33.3742 20.0953 30.8181
C 30.3097 21.1256 35.2594
S 31.8891 20.1166 35.2221
Au 32.5936 20.1621 33.0213
Au 33.2594 21.724 36.3141
H 35.686 20.9325 31.5709
C 35.2182 20.1539 31.0053
H 30.0063 21.3444 36.3185
H 35.6195 19.1766 31.2209
H 35.5643 20.3571 29.9872
Au 36.5497 23.2084 35.861
S 38.2159 22.5234 34.36
C 39.5693 22.0822 35.5559
Au 38.3256 24.7067 33.4626
H 39.154 21.6311 36.4715
H 40.5407 27.739 32.5721
C 40.0652 27.1288 31.846
H 30.8225 25.0958 32.4209
H 32.6607 25.1022 32.3562
H 31.7529 26.4965 31.6289
C 31.7338 25.3864 31.835
H 34.1454 25.2795 38.0106
H 32.7835 24.2341 37.8403
C 33.7384 24.5364 37.3828
H 33.5435 24.9368 36.2811
S 38.3377 26.6903 32.3796
H 40.0135 27.7102 30.9366
H 48.531 30.3649 29.8975
S 34.851 23.0778 37.4437
H 40.1092 22.9854 35.7309
H 40.0774 21.3388 34.9718


Figure 7f: 47.68 ns


H 26.0556 10.8372 12.7677
H 36.6387 23.3875 11.4155
H 37.9148 22.8464 10.5778
C 37.679 23.147 11.6002
H 41.8466 22.0336 6.85823
S 38.7263 24.6654 11.8789
S 44.1292 20.9006 11.8688
H 40.6604 21.7052 8.10351
H 43.2876 19.0279 10.5009
H 42.3782 20.6699 10.1337
H 40.2095 22.3616 6.65059
C 40.9414 22.3441 7.35054
C 42.8754 20.0648 10.8516
H 42.1275 19.8015 11.6251
Au 44.9281 22.8397 10.6494
H 46.0058 22.9173 6.8138
C 46.4451 22.954 7.8146
H 46.4792 21.9378 8.2529
C 49.2732 22.7505 10.8234
H 49.8879 21.8813 10.6215
H 49.8821 23.6575 10.8833
H 48.5705 22.8862 9.9864
Au 40.1491 24.554 9.97514
S 38.988 29.447 11.9975
H 38.2214 30.7868 10.1443
C 39.1745 30.2321 10.3794
H 40.0834 30.8317 10.2851
Au 43.4224 24.2047 8.32866
S 45.6954 24.175 8.96358
S 41.1768 24.1617 7.82731
Au 42.6345 24.8722 11.625
Au 44.2378 27.5206 11.416
H 42.1488 27.471 8.32508
H 41.4284 28.3482 9.7572
H 41.685 29.3311 8.29651
C 42.0377 28.4037 8.897
S 43.7851 28.7969 9.49646
Au 43.8315 30.9359 10.3853
H 47.3802 23.4762 7.65562
Au 46.9916 26.5688 11.529
S 47.5521 28.489 10.203
C 48.0491 28.2753 8.33673
H 47.157 27.9556 7.86114
H 48.864 27.5422 8.28642
H 48.3573 29.1607 7.77608
Au 49.5483 28.5263 11.4225
H 52.6658 29.4715 10.8372
H 53.7723 28.5267 11.8815
H 52.5742 27.6727 10.7791
C 52.8124 28.5956 11.4077
H 39.1375 29.4689 9.59673
H 39.4696 35.279 12.2115
H 39.7271 33.7165 12.7026
S 43.7425 33.1975 10.8185
C 43.7965 34.038 9.21247
H 41.0088 34.5916 11.8297
H 44.2008 35.0829 9.28057
C 40.2702 34.6081 12.6079
H 42.8697 34.071 8.72759
H 44.3546 33.3682 8.51559
Au 46.0825 33.2746 11.5326
H 49.928 33.4263 10.9798
H 48.8566 32.2538 10.146
C 49.3154 32.5609 11.0691
H 49.968 31.7862 11.4956
S 48.2324 33.2769 12.3335
C 19.785 9.21067 17.7592
H 19.4229 8.90366 18.7607
S 19.5235 10.9889 17.5101
H 20.8322 9.1001 17.8096
H 22.2497 9.60837 15.2732
C 22.941 9.07034 15.8916
Au 21.2318 12.1422 16.2842
H 24.8632 11.3515 13.9035
H 28.8556 5.95262 17.7568
H 27.2793 5.97585 18.5305
H 22.7325 8.02573 15.7053
H 23.8769 9.28799 15.4628
C 28.2079 6.49944 18.3908
S 23.1943 9.05472 17.8088
Au 25.6359 8.82683 17.7626
Au 23.3615 11.6317 18.0037
S 27.2183 11.0533 14.8036
Au 26.1138 11.5614 16.7781
S 27.8667 8.20543 17.7398
H 28.6609 6.59595 19.3871
H 30.3462 9.9345 16.0063
C 31.1422 10.6514 15.7305
H 30.5912 11.3793 15.1362
S 32.0334 11.0413 17.3067
H 31.7033 10.0071 15.0964
H 16.3093 13.9816 18.2019
H 16.6704 18.5807 16.1794
H 16.2058 17.8343 14.508
C 16.9315 18.332 15.1666
H 16.5707 13.0569 19.5317
H 20.3891 13.5193 13.4228
H 21.3799 14.8148 12.7425
H 20.6613 15.0423 14.2518
Au 18.235 16.2412 17.4832
S 18.1872 16.9184 15.1486
C 21.0814 14.3076 13.6191
Au 22.9249 15.0886 16.4683
S 22.432 13.5975 14.6539
H 26.0786 12.5098 13.2466
C 25.8694 11.4848 13.5724
Au 28.4155 18.6097 17.93
S 25.3747 17.4716 13.6334
Au 27.3616 16.3049 14.6083
Au 24.9114 17.3614 16.1861
Au 26.9713 16.2331 17.8011
Au 25.1753 13.9635 17.8973
Au 28.2579 13.3261 17.8921
Au 28.4702 13.0812 14.9305
S 29.3862 15.2544 14.6465
H 29.9127 16.5269 12.6906
H 29.3244 15.0535 12.2083
C 30.0096 15.5121 12.8406
H 31.0432 15.2984 12.7533
Au 29.6264 16.0654 17.4069
S 32.917 15.3657 15.7128
Au 32.2535 13.3646 16.7649
C 34.7617 15.351 15.6418
H 35.1003 16.3437 15.9235
H 35.119 14.4516 16.2597
H 35.0528 15.2418 14.5175
C 45.1881 17.1261 15.7256
H 44.5474 16.2043 15.7102
H 40.2306 19.3197 13.2932
H 45.0454 17.5296 14.7364
H 48.3099 18.3162 15.6398
H 46.262 16.8665 15.8157
H 17.2246 23.8719 17.8392
H 17.3683 19.1548 14.5217
H 23.6294 24.8058 14.3493
H 19.9972 20.9886 15.7809
H 21.3552 21.4771 16.8632
C 21.0412 21.1818 15.8664
H 21.226 21.9203 15.0752
S 21.9043 19.6049 15.6597
Au 22.7232 18.7896 17.7103
Au 20.145 18.1677 15.4462
H 25.2708 25.2623 14.1805
C 24.349 25.5054 14.7263
H 24.3962 25.4191 15.8296
H 25.5694 19.381 12.333
Au 26.5128 21.4915 17.6319
H 24.9863 19.8194 13.9202
H 26.7811 19.3239 13.6555
C 25.7167 19.23 13.3595
S 28.0607 20.503 16.3631
H 29.2361 22.6042 15.9282
C 29.5812 21.5822 16.2274
H 30.1837 21.6116 17.1834
H 30.3379 21.1934 15.5503
H 37.7517 22.2496 12.2292
H 38.639 19.2542 17.8636
H 39.4515 18.3067 14.4841
H 38.7314 19.9827 14.0696
Au 37.4765 23.118 17.2289
C 39.623 19.3954 14.2091
Au 40.2284 24.5896 13.6686
Au 40.0814 24.5947 16.4533
Au 42.4659 18.9768 16.1941
S 44.5218 18.0113 17.0905
Au 45.6417 23.5319 15.242
S 40.4039 20.0058 15.6534
Au 40.9457 22.2672 15.0467
Au 43.402 22.1762 16.395
Au 43.2531 22.7741 13.2357
Au 45.21 20.2197 16.8061
C 49.2291 18.919 15.4856
Au 47.6207 21.7843 15.7968
Au 46.8414 24.0058 12.4757
S 49.3184 20.339 16.6226
Au 46.0563 22.6824 17.9651
Au 49.534 23.5459 13.9898
H 50.1154 18.3165 15.7446
H 49.1473 19.3838 14.5393
S 48.3911 22.1857 12.3004
H 17.128 24.974 16.4147
C 17.6319 24.1302 16.8455
Au 22.0559 27.8781 14.9409
H 18.1182 28.7359 13.9102
H 19.7431 29.09 13.1397
S 20.0446 28.9005 15.7049
C 19.1311 29.2978 14.0356
Au 19.5068 26.8161 16.5406
H 18.7675 30.3253 14.0847
S 19.4432 24.6254 17.1577
H 17.7713 23.3214 16.1606
S 24.05 27.2235 14.1585
Au 25.8641 28.3028 15.5538
S 27.5296 29.5145 16.7602
Au 26.6235 28.6533 18.7055
H 29.2205 28.2005 15.5511
H 29.1041 27.6508 17.2367
H 29.8566 29.11 17.0114
C 28.9951 28.5085 16.5724
H 33.7991 24.5165 17.11
H 33.1035 29.4696 14.2838
H 33.964 29.529 12.6639
H 35.2258 24.8812 18.0664
H 34.5421 26.0596 16.7312
H 34.6108 28.3361 13.8863
C 34.7225 24.9927 17.06
S 35.8942 24.1791 15.8928
C 34.1174 29.3941 13.8088
S 35.3181 30.7161 14.3957
Au 37.3145 30.0522 13.351
Au 37.7009 25.9918 15.6079
Au 37.8006 28.8711 15.9297
Au 35.5411 30.3544 16.6646
Au 38.9224 27.2328 17.7881
Au 43.7672 29.7186 13.0955
Au 42.6942 24.6849 15.2228
Au 40.0653 27.0742 15.0874
Au 44.6917 25.4599 13.3734
Au 42.4518 27.1156 13.6682
Au 40.9752 29.5055 13.3834
Au 40.3844 29.5718 16.4744
Au 44.1441 30.5435 18.0985
Au 42.6102 30.9626 15.399
Au 43.0366 28.3959 16.1974
Au 45.422 27.879 14.2436
Au 44.9966 26.0976 16.2187
Au 41.85 26.2989 17.8212
Au 47.9565 24.6459 16.6101
Au 45.9155 30.2798 15.6688
Au 47.3807 26.0077 14.2601
Au 48.0919 28.6802 14.0943
Au 47.2081 27.5487 16.7131
Au 49.7944 26.5852 15.7822
Au 49.1668 29.5356 16.5781
H 51.8922 25.2573 13.2733
S 51.0323 24.5823 15.431
H 52.9441 25.7329 14.6243
H 53.4233 25.9172 16.4038
H 53.0829 24.0231 14.2275
C 52.3793 24.8846 14.2511
S 51.5808 28.3466 12.7419
Au 38.2841 31.5769 17.014
S 37.5097 33.8617 16.7439
C 36.2479 34.1472 15.3899
H 36.2569 35.2657 15.2015
H 36.2804 33.5748 14.4962
H 35.2568 33.9306 15.8629
Au 39.4191 34.5567 15.6971
Au 44.821 32.0341 13.8129
Au 41.1821 31.9596 17.5982
Au 42.4144 33.6985 14.9403
S 40.9981 35.3677 14.0863
Au 44.5943 36.6085 16.0743
Au 44.8235 33.0719 16.4668
S 42.4279 36.7756 17.0077
S 50.671 35.7123 19.0947
H 46.3673 35.6126 12.9917
Au 47.808 31.3887 13.8524
Au 49.3821 34.0601 18.0419
Au 47.1493 34.6132 16.293
Au 47.6773 32.1331 16.9614
H 45.9945 37.308 13.1244
S 46.8451 36.6475 15.1893
Au 50.1402 32.0199 15.8459
C 46.7384 36.5348 13.3794
H 47.7386 36.6161 12.8706
C 51.3974 36.6381 17.6713
H 52.1628 36.0306 17.3054
H 50.5212 36.597 17.0293
H 51.8249 37.6073 17.9634
Au 51.2107 30.4107 13.7463
S 51.94 32.5877 14.3279
H 54.0687 31.4833 15.0036
H 53.4986 32.5917 16.1768
H 54.1412 33.2985 14.7051
C 53.5691 32.4955 15.1106
H 45.6894 39.6954 19.2693
H 41.2094 38.9693 16.262
H 42.8062 39.2355 16.7498
C 42.1857 38.5662 16.2523
H 42.4319 38.4951 15.2103
H 44.9663 38.447 18.1072
S 22.8027 6.71198 24.731
H 26.1247 5.65695 20.1924
H 19.3987 8.46306 17.0312
H 17.2922 9.07488 21.885
H 17.6603 7.36393 22.1591
Au 20.4 11.8787 19.7099
H 17.8212 8.3558 23.5375
C 17.9806 8.39586 22.4634
S 19.7032 8.65263 21.8203
Au 20.6707 10.7471 22.525
Au 20.984 7.42824 23.3086
C 25.1688 6.19271 20.0806
H 25.2627 6.83617 19.1247
H 24.3554 5.50161 20.0088
S 24.619 7.10853 21.5375
Au 25.3362 9.42681 21.4883
Au 23.6492 11.5825 20.7395
Au 23.5051 11.047 23.7027
Au 26.3642 6.59395 23.0907
Au 28.1291 9.71361 22.4763
Au 25.9754 12.0149 22.4868
Au 26.185 11.6212 19.6289
Au 28.1014 9.5393 19.7468
Au 28.5674 12.1956 20.8335
Au 32.6873 11.7818 24.7509
Au 30.3918 11.5172 18.8759
H 30.7561 7.24991 20.7243
H 31.8011 6.26432 21.8164
H 32.2817 6.81947 20.0708
C 31.7862 7.05002 21.0583
Au 32.5106 8.67651 24.1209
S 32.5129 8.62267 21.7358
Au 30.6568 10.128 21.3307
Au 30.0573 10.3571 24.1817
Au 35.2097 11.3521 23.4667
S 35.1661 11.7021 21.1115
H 35.7679 13.7952 19.9634
S 16.7212 12.3376 22.575
H 15.1772 14.3282 19.4585
H 13.7451 17.8029 23.7845
H 14.0688 17.8185 22.0222
C 16.2876 14.1089 19.2622
C 14.2216 17.282 22.9792
Au 16.3345 14.5252 22.9291
Au 21.0918 16.4758 18.33
Au 19.0803 13.2621 22.4871
Au 17.5129 18.0887 22.3888
S 17.415 15.5945 19.6389
Au 22.26 14.0103 19.0327
Au 20.2635 17.9756 20.4423
Au 21.6781 13.5601 21.801
Au 21.6594 18.1708 22.9359
Au 19.8984 15.8332 22.4333
Au 19.6137 14.5094 20.0387
Au 22.3214 16.1766 20.9218
Au 25.5351 18.6765 18.7154
Au 27.5799 17.5001 22.8087
Au 24.0458 16.6934 23.0759
Au 23.8013 13.9158 23.5894
Au 23.9182 16.3967 18.763
Au 24.4969 14.3031 20.9047
Au 27.1327 14.5459 20.1533
Au 26.4074 14.8331 22.9966
Au 25.904 16.9081 20.8857
Au 28.323 12.848 24.0936
Au 31.1155 15.0697 24.4678
Au 32.9373 12.5105 20.9575
Au 30.819 12.5874 22.7523
Au 29.2002 16.6977 20.2099
Au 32.6496 16.4653 17.7766
Au 33.3931 17.3997 21.4692
Au 33.8509 13.9836 23.91
Au 30.5155 17.1792 22.8441
Au 29.0107 14.8032 22.2468
Au 30.4146 14.3241 19.7469
Au 32.0017 14.8968 21.8449
H 37.1343 13.061 20.9424
H 36.5124 12.3433 19.2943
C 36.2149 12.869 20.2985
S 34.5265 16.5204 23.3881
H 36.4657 17.8969 22.8069
H 36.9933 16.4433 23.5413
C 36.3009 16.8444 22.7952
H 36.2553 16.4963 21.7633
H 42.1609 16.1672 20.2351
H 42.9603 17.6997 19.6393
H 41.2986 17.5637 19.2881
C 42.0546 17.2547 20.0433
H 47.2754 16.6409 20.4738
H 46.8562 17.381 18.8531
C 46.6688 17.3927 19.9776
H 45.6177 17.4122 20.1355
H 17.8114 19.4464 18.7282
S 22.6295 22.0669 24.8087
C 17.5223 19.9327 19.7175
H 16.6151 19.2206 19.922
H 17.0086 21.0192 19.6165
S 18.6714 19.7025 21.1342
H 21.3643 23.2716 23.0854
C 21.6639 23.5006 24.1442
H 22.3976 24.3884 24.1985
H 20.7676 23.8261 24.7123
H 26.4685 24.4881 20.0143
Au 25.2349 21.0616 20.7348
Au 27.9068 22.7885 21.9645
Au 25.3507 19.1595 22.6379
Au 27.4929 19.3726 20.6839
C 25.7184 24.4085 19.2071
S 25.092 22.6881 19.0663
H 26.2689 24.7846 18.2347
Au 23.1181 20.7392 22.7341
H 24.8968 25.074 19.3507
Au 23.1875 18.9971 20.4754
Au 29.0407 19.9332 22.7584
S 29.6793 23.0442 20.4588
Au 31.1857 21.8295 21.8155
C 33.7383 19.4524 18.7761
Au 31.8161 19.4472 24.0114
H 33.4601 23.0481 25.1713
Au 30.6304 19.2807 20.7141
S 32.8212 21.5428 23.4663
H 33.9386 20.0544 19.6062
H 34.6097 18.8338 18.5177
H 33.4161 20.2028 18.0327
C 30.118 24.7818 20.4142
H 31.0736 24.9486 19.9165
S 32.4705 18.2785 19.4387
S 37.4665 23.4987 22.8028
Au 38.1753 22.4594 20.7856
C 38.0113 19.9275 18.5534
S 38.7453 21.6738 18.6739
H 38.1434 19.5125 19.5628
H 36.9753 19.939 18.4009
H 35.1113 22.8433 22.3741
Au 41.0834 21.9443 18.1099
Au 41.6672 20.5087 20.833
Au 43.3481 24.5267 22.684
Au 41.2508 22.4993 22.8431
Au 41.8165 23.4626 20.3461
Au 43.884 21.8768 22.0143
Au 43.6017 21.6926 19.2247
Au 43.2406 18.5822 23.0514
S 41.4904 18.2555 21.4892
Au 45.8048 23.3006 20.6574
Au 48.1216 19.8393 18.4591
Au 45.7543 23.2973 23.562
Au 45.9756 20.5583 20.2076
Au 48.4464 23.4467 19.2142
S 50.6648 23.2321 20.2115
S 47.5281 18.9495 20.5771
H 51.2815 20.9483 19.5408
H 51.6158 22.148 18.1948
C 51.5802 21.9316 19.2872
H 52.5566 21.9814 19.8818
H 18.3088 26.7164 23.1589
H 21.0554 29.4684 18.858
H 20.8063 31.1474 19.4491
H 17.5714 26.6722 21.4989
C 21.4791 30.3327 19.3823
H 17.7875 25.1488 22.3011
C 18.1975 26.1734 22.1814
Au 19.6642 25.2464 19.4276
S 19.9173 25.8433 21.6896
Au 20.8711 27.9671 21.5089
S 21.9981 29.9508 21.0443
Au 24.2034 28.9117 20.8993
S 26.2702 28.0118 20.9219
C 27.4583 29.2282 21.7857
H 26.9066 29.929 22.3233
H 28.2944 29.3152 21.1013
H 29.3806 25.2886 19.7361
H 27.8152 28.5774 22.6705
H 30.1292 25.1934 21.4481
C 33.6515 30.4729 19.4905
H 32.9512 30.0498 18.7717
H 33.6086 31.5279 19.583
H 33.5069 29.9423 20.4492
H 35.4052 24.5177 21.7765
H 35.2636 24.3272 23.4635
C 35.6756 23.7941 22.5451
Au 39.7969 24.9967 19.2556
S 35.3305 29.9303 18.9781
S 36.189 29.2129 23.0929
Au 39.5083 30.0115 19.0325
Au 38.6138 25.29 21.9046
Au 38.2536 29.6732 21.9217
Au 39.3207 27.5823 20.3658
Au 45.7758 31.084 21.1192
Au 43.8136 24.3705 18.1521
Au 40.7165 25.2745 24.0202
Au 42.0606 29.7799 24.0048
Au 44.7004 27.6719 18.3091
Au 40.2961 27.6958 23.007
Au 40.9067 30.1668 21.4788
Au 42.9246 27.0677 23.4712
Au 41.854 26.3284 20.8218
Au 44.0686 28.952 20.7378
Au 42.0057 28.6973 19.0141
Au 44.6314 26.1348 20.9495
Au 45.6758 29.207 23.2328
Au 48.2827 25.1355 24.2478
Au 46.7294 29.737 18.431
Au 45.5809 26.3936 23.583
Au 47.3628 25.2942 21.5668
S 50.2958 26.4719 23.7002
Au 48.393 30.3167 22.2378
Au 51.1887 28.2965 17.9103
Au 48.9883 26.4794 18.7847
Au 49.4599 27.1201 21.5209
Au 46.7432 28.0102 20.5994
Au 46.4919 25.351 18.9039
Au 49.218 29.3133 19.6601
H 51.1309 24.2415 22.8873
H 52.6506 29.7934 20.6421
H 53.9064 30.7447 19.8839
H 51.5503 24.594 24.506
Au 51.4245 25.4128 19.5724
H 54.5351 25.2521 17.6233
C 51.4639 25.0844 23.5161
H 54.7398 27.0374 17.1369
S 52.9942 26.9497 18.7447
C 54.0082 26.2091 17.3309
H 22.3041 30.5607 18.7347
S 33.8146 33.19 23.1004
H 35.7173 34.9102 23.2222
C 34.6391 34.8757 23.3873
H 34.0151 35.4992 22.7029
Au 38.4986 32.5141 23.0729
Au 35.2104 31.3853 23.4314
S 38.2862 33.1285 20.8008
Au 36.9196 31.5421 19.8017
C 37.7246 34.8633 20.5077
H 38.2778 35.3292 21.3311
H 37.9604 35.2295 19.5082
H 36.6382 35.0467 20.7122
S 41.0925 36.8585 21.468
Au 42.492 34.9945 21.6923
Au 41.6682 32.4914 22.9255
Au 44.7177 33.5501 21.7761
Au 44.2522 31.6299 23.8323
Au 43.1728 31.6681 20.4209
Au 40.708 32.9223 20.1182
Au 42.0173 37.1121 19.2991
Au 45.9256 33.1127 18.9979
Au 43.0677 34.0219 18.9017
Au 44.8615 35.8165 19.8079
H 48.5043 35.5074 22.1548
H 48.271 36.0556 23.741
Au 48.5233 36.6614 19.447
H 49.9402 35.7894 23.3103
S 49.0365 33.5637 23.7123
Au 50.7318 31.1973 18.4184
C 48.9158 35.4224 23.1439
Au 48.3978 31.943 19.9146
Au 46.8971 32.786 23.0632
Au 50.3954 32.6368 21.9533
S 51.9199 32.0561 20.2539
C 53.109 30.7727 20.6287
H 53.4797 30.8571 21.6608
H 40.6501 39.0453 22.1398
C 41.5273 38.4016 22.2842
H 42.4965 38.833 21.8426
H 41.671 37.981 23.3138
C 45.8387 38.7666 18.6881
H 46.6925 38.9818 17.9731
S 46.4525 37.5409 19.9399
C 22.0445 5.88124 26.1854
H 20.9859 6.22668 26.349
H 21.829 4.87186 25.984
H 22.6093 5.92887 27.0546
H 28.5407 5.03786 26.3796
H 28.3484 3.71098 25.1624
S 28.34 6.02606 24.1541
H 27.6187 6.69565 28.9389
C 27.9894 4.72939 25.4419
H 26.9426 4.71494 25.7108
H 26.5615 5.33479 28.662
C 26.633 6.29953 29.1568
H 33.4648 6.68542 27.8115
H 29.9869 6.68067 30.6406
C 16.3748 11.6305 24.2108
H 16.8008 12.0134 25.1923
H 15.2512 11.6342 24.3114
H 16.7535 10.5645 24.1901
Au 21.2003 10.1425 25.2485
H 17.4676 8.55568 26.1836
H 19.1351 8.0116 26.0742
C 18.4464 8.66127 26.6594
H 18.538 8.32543 27.6371
S 18.9882 10.345 26.455
Au 20.4938 10.5917 28.1499
S 21.3697 11.2809 30.1705
Au 23.1497 12.4355 28.9425
Au 25.4904 9.30943 29.8966
H 26.5544 6.15716 30.1646
Au 23.6922 8.76913 25.4475
S 25.2314 7.31631 28.6499
Au 25.9269 11.5845 27.9518
Au 23.4013 11.0179 26.617
Au 26.0445 8.96453 27.0337
Au 28.0134 10.8434 26.1846
Au 28.4818 8.30689 25.0902
Au 28.4653 9.5992 28.6182
Au 25.9771 9.59964 24.3644
H 31.8425 5.97683 27.181
H 31.2191 7.56258 29.5884
H 33.2303 6.20123 26.1456
C 32.7109 6.67238 27.0104
Au 29.093 12.3565 28.5955
C 30.6354 7.6042 30.4899
S 29.6174 9.10035 30.6885
Au 30.7191 9.83716 27.0333
Au 31.2219 10.6353 29.7519
S 32.678 8.3889 26.4629
Au 34.0939 11.6958 27.2794
S 32.9791 12.2502 29.2034
C 37.1387 11.844 26.0615
H 34.8207 11.4966 30.8194
S 35.6069 10.744 25.6982
H 37.6853 11.2685 26.8687
H 37.7933 12.0433 25.1559
H 16.1067 13.6746 27.9672
H 16.8302 15.0655 28.9122
H 13.7527 16.2843 23.0053
S 16.0224 16.8263 23.5616
H 19.7717 18.3735 29.8872
Au 21.1146 12.8572 24.438
H 16.4376 15.4198 27.229
C 16.794 14.5685 27.8599
C 20.8377 18.498 29.5611
S 18.3679 13.9455 27.1598
Au 21.7286 15.9491 24.7879
S 21.5581 16.8015 29.0406
Au 19.8992 15.3931 28.0463
Au 19.5017 17.705 24.6033
Au 19.1533 14.8094 24.9513
Au 22.8921 13.8488 26.3702
Au 23.3947 16.546 27.183
Au 25.6513 12.3984 25.2446
Au 25.6909 16.6284 29.3807
Au 25.2125 14.1566 28.1628
Au 27.8655 14.842 29.3223
Au 27.5024 16.7098 27.2667
Au 26.1385 18.1385 25.074
Au 25.3839 15.3677 25.6377
Au 27.6193 13.7989 26.5516
Au 28.4816 15.7998 24.8306
Au 28.7077 18.6826 25.4508
Au 30.415 12.6236 26.1513
Au 30.1016 16.1573 30.0994
Au 31.454 14.1431 28.993
Au 31.1746 17.4421 25.7271
Au 32.8211 14.5614 26.5787
Au 32.4022 16.6876 28.4787
Au 29.8818 15.6065 27.2608
H 35.2758 17.4417 29.762
H 36.7808 12.7952 26.396
C 35.6628 17.5301 28.7274
H 35.9025 16.5944 28.1661
S 34.1449 18.2309 27.8796
H 36.363 18.3903 28.5565
Au 34.1091 17.3757 25.5198
H 40.6899 15.6079 27.631
C 41.2652 16.3731 28.2046
H 41.207 16.1686 29.2364
H 41.2184 17.4429 27.9284
Au 44.0484 15.9435 29.8385
S 42.8938 15.5672 27.7
Au 43.9098 17.1523 26.2803
H 17.3961 23.5255 28.2196
C 16.6327 24.0113 27.8195
H 17.1262 24.7456 27.1426
Au 15.0324 23.2046 30.5271
H 15.3771 20.0408 30.8567
H 17.4875 19.8268 27.567
H 17.0989 19.4903 25.6891
H 17.5973 21.0728 26.1259
Au 20.9398 20.5786 25.4632
C 17.6761 19.9708 26.4499
S 19.3614 19.2062 26.3402
H 20.7894 19.0276 28.6083
H 21.0346 26.093 29.6523
H 27.2787 23.1878 26.2475
S 26.6312 22.8635 23.9662
C 27.5842 23.6825 25.2507
Au 26.9115 20.5902 24.3642
S 26.3432 20.3529 28.5086
H 28.5771 23.6724 24.8628
Au 24.9116 18.8501 27.476
C 25.5877 21.6383 29.6061
H 24.9494 22.3213 29.041
Au 23.2852 18.4898 25.1528
H 27.2938 24.756 25.4276
H 26.4249 22.044 30.1254
Au 27.3133 18.8223 30.039
H 24.8955 21.1851 30.2578
H 33.1084 21.0353 29.5262
H 31.6701 22.1355 29.5128
C 32.063 21.2216 29.1139
S 30.8907 19.988 29.7703
H 31.8431 22.2623 25.493
H 32.116 21.2268 28.0086
H 31.9283 23.6592 24.457
C 32.4949 22.7937 24.793
H 32.305 24.6453 28.5056
H 32.2222 25.6809 30.0746
Au 29.5451 18.6135 28.1082
H 36.1948 22.5875 28.0515
C 36.7353 23.5588 27.7871
H 42.2896 22.3808 25.8607
H 36.2217 24.2345 27.0848
H 40.4881 19.0037 30.7298
C 40.5002 19.9637 30.2286
Au 38.4046 22.6908 30.4263
H 40.9545 22.1137 26.9864
H 41.544 23.7695 26.6391
S 44.8222 18.8076 24.7539
S 40.008 23.0875 24.956
C 41.3472 22.7571 26.229
H 46.4081 18.6779 22.9535
H 46.9324 20.6407 29.6055
C 46.3114 18.1234 23.9244
H 46.2679 17.0693 23.7832
H 39.8035 19.9965 29.3839
H 47.1179 18.283 24.6582
H 47.9594 21.7112 30.6093
C 46.9149 21.5441 30.2846
H 46.4467 22.4552 29.8891
H 46.9888 22.6074 27.375
H 47.1999 24.5538 27.0411
C 46.8191 23.5172 26.6711
S 47.5333 23.0426 24.9887
H 45.7236 23.6035 26.5039
S 15.8216 24.915 29.1445
H 15.9851 23.3804 27.2377
Au 17.6459 25.6117 30.4907
H 21.7434 25.4697 31.1852
C 20.837 25.6197 30.5844
H 26.4133 27.3353 26.4774
C 27.3904 27.7725 26.3547
H 27.324 28.4991 25.5769
H 28.165 27.0205 26.0556
S 27.9057 28.8592 27.8291
Au 27.0022 28.0621 29.822
H 30.7087 25.2343 29.1407
Au 30.0969 28.0522 28.1691
C 31.7783 25.4876 29.0773
S 32.0419 26.9103 28.0196
Au 33.561 28.2893 29.2419
H 31.5019 31.2788 28.4242
H 37.713 23.1391 27.415
Au 39.2476 25.6742 28.8457
H 35.8922 28.7907 25.4107
S 37.2932 24.4363 29.3456
C 36.6636 28.4301 24.702
H 37.6545 28.6796 25.1542
H 36.3695 27.3998 24.4576
H 43.2228 25.7463 28.0785
H 43.0107 26.7259 29.6119
S 41.1388 26.8218 28.0662
H 42.1688 25.1151 29.4447
C 42.5804 25.9792 28.9047
Au 44.0833 28.7667 25.4723
Au 41.412 29.1286 28.4863
Au 41.2896 27.3352 25.7514
H 46.1108 28.578 28.8896
S 45.3767 27.331 26.9602
C 45.3835 27.8788 28.7763
H 44.4102 28.3198 29.0984
H 45.6197 26.8554 29.1687
H 51.0765 29.7845 25.1893
Au 47.3433 28.318 25.7813
S 48.7551 29.8232 24.6658
C 50.2754 30.4669 25.5768
H 50.4079 31.5264 25.2056
H 52.4213 25.4884 23.1246
H 31.4129 30.7156 26.7935
H 29.9066 31.3445 27.5974
C 31.0087 31.5078 27.4565
S 31.39 33.2289 27.0507
Au 33.4417 33.665 28.0486
Au 32.647 33.0504 25.1026
S 35.578 33.9152 28.9721
H 36.8218 32.3525 25.5255
C 37.5827 32.6117 26.2014
H 37.6965 33.6815 26.4651
S 39.0256 31.8884 25.2767
H 37.5361 31.9522 27.116
H 34.4671 35.2444 24.4514
S 42.3607 35.0684 24.9521
H 39.9245 31.4875 29.8891
H 40.4054 33.1655 29.2011
C 40.3623 32.0178 29.0313
H 39.7005 31.8932 28.2502
S 42.0113 31.2884 28.6708
Au 40.8725 33.4778 25.3562
Au 42.6684 31.4043 26.0728
Au 44.1391 33.6442 25.8095
H 42.5845 35.9148 27.2894
H 46.4035 32.5465 29.5408
C 42.3556 36.2916 26.3113
H 43.0445 37.1639 26.0617
H 50.0634 30.4492 26.6811
H 45.2029 31.5683 28.6546
H 44.8279 33.174 29.1665
C 45.6447 32.5566 28.776
S 46.0168 33.0838 27.0445
Au 46.953 31.3146 25.7101
H 41.3057 36.6034 26.4923
H 20.3654 13.1853 31.489
C 20.0358 12.5594 30.6149
H 19.1748 12.0288 31.0476
H 26.9347 10.6891 33.2725
C 25.9104 10.348 33.1048
H 25.9365 9.2717 32.9819
S 25.2573 11.0285 31.476
H 25.2303 10.4522 33.9089
C 34.1441 12.3546 30.6554
H 33.4755 12.3358 31.5349
H 31.1892 7.58809 31.4625
H 21.399 19.0976 30.331
H 19.7309 13.3352 29.928
H 23.1945 16.6142 33.7194
Au 22.8462 15.7903 30.651
H 22.4375 14.9271 34.1642
C 23.3671 15.5089 33.909
H 24.1165 15.5226 34.6473
S 24.1045 14.8132 32.336
Au 26.1642 15.9232 32.0428
S 28.1242 17.1423 31.5981
Au 26.75 12.5635 30.5101
H 28.8659 14.7254 34.248
H 29.0222 13.2568 35.1991
C 28.6987 17.9313 33.1164
H 30.2622 14.2724 35.3388
C 29.561 13.9404 34.6445
Au 29.4372 13.3088 31.1376
S 30.6061 13.2139 33.1816
S 33.4263 16.8974 32.2912
Au 31.7956 15.1161 32.2074
C 33.3336 17.8665 33.8402
H 34.7307 13.2306 30.4896
H 34.2197 18.5044 33.923
H 29.7817 18.0323 32.9734
H 28.476 17.259 33.9083
Au 32.3411 18.5197 30.8684
H 33.3187 17.1385 34.6497
H 32.4047 18.4435 33.7142
H 46.6797 15.4859 31.7998
S 44.4972 16.628 31.9929
H 46.2329 15.7241 33.5773
C 45.875 15.4747 32.5083
H 45.423 14.4992 32.5114
Au 45.2886 18.7353 31.6484
H 13.9529 19.4738 31.7285
H 13.6637 20.4674 30.2997
S 14.3542 21.776 32.1741
C 14.3415 20.2124 31.0972
Au 16.5179 22.0107 33.158
H 19.8236 21.2438 32.9305
S 18.4662 22.738 34.3558
C 19.709 21.4407 34.0352
H 19.4158 20.6129 34.6258
H 20.6051 21.8404 34.4685
Au 19.043 24.6334 33.0671
H 23.8275 23.2882 34.4325
Au 27.0029 22.2571 33.0642
C 23.6405 22.6694 33.5441
S 29.0055 21.6749 34.0084
S 24.9536 22.8558 32.2907
H 22.5794 22.9097 33.2046
H 28.3618 19.0401 33.2951
Au 29.7743 21.0031 31.8154
C 29.6763 23.3133 34.4981
H 30.5871 23.2187 35.0347
H 29.954 23.863 33.5914
H 29.2163 24.0382 35.1933
H 41.4737 20.2134 29.9783
S 39.4288 20.8121 31.5332
S 45.9394 20.9459 31.7661
Au 40.9825 22.2897 32.5472
Au 44.2025 22.2128 32.51
S 42.6893 23.5245 33.7188
C 42.8848 25.0107 32.7611
H 42.9225 25.7746 33.5181
H 43.846 24.8958 32.171
H 20.5063 24.633 30.261
S 19.4937 26.3617 31.558
H 23.6897 21.661 33.887
Au 25.7308 25.1639 32.1701
S 26.0455 27.4419 31.9475
C 27.1773 27.7682 33.5067
H 27.5246 28.8455 33.5437
H 26.4021 27.4092 34.1797
H 28.0199 27.1676 33.4233
Au 35.3702 31.5888 29.6757
S 35.0799 29.5018 30.5441
H 37.42 28.8212 31.1561
C 36.6035 28.4323 30.3978
H 36.9966 28.528 29.3712
H 36.3667 27.3786 30.4997
H 42.0592 25.3122 32.1124
H 35.0069 34.2335 31.3469
C 35.2406 35.0012 30.5898
H 36.1769 35.5239 30.8731
H 34.4444 35.6869 30.3888


Figure 7g: 50.73 ns


H 25.3131 14.9589 11.2311
H 26.5599 14.1575 12.2923
C 25.6674 14.7634 12.3374
H 21.9737 19.9823 14.7106
S 32.928 23.2236 11.0795
C 34.6076 23.553 10.321
H 34.9427 22.5208 10.0258
H 35.2815 23.964 11.012
H 40.2612 24.2257 11.3933
H 41.8402 24.0057 10.6011
C 41.3633 24.523 11.4081
H 41.9259 24.0634 12.2566
Au 44.0863 25.8925 11.6063
S 46.2846 25.4456 12.253
H 51.3294 26.8073 11.9246
S 40.5917 30.3388 10.7358
H 42.5575 29.7819 9.52793
S 41.849 26.2879 11.3373
H 41.7806 30.9572 8.44278
C 41.9452 30.6545 9.51763
H 42.6094 31.3757 10.0272
Au 44.8796 31.0303 12.3467
H 46.5107 27.4755 10.8346
H 47.3236 25.9691 10.2365
C 47.0816 26.6085 11.0611
S 45.6057 30.3783 10.1116
H 51.9311 25.0783 12.4736
H 48.0621 26.9056 11.4655
Au 47.535 29.6707 11.1617
S 49.7861 29.2544 11.5828
C 50.9062 30.5936 10.7369
H 50.2002 31.0903 10.134
H 51.4899 31.0419 11.4994
H 51.5662 29.9032 10.0464
H 38.1211 36.4818 11.9817
Au 40.1194 32.5429 11.5074
H 37.5877 34.9535 11.4151
H 43.7684 35.9358 10.9995
H 45.2401 31.4808 8.05519
C 43.5093 36.4288 11.9376
H 43.2749 37.5938 11.7094
H 42.7327 35.8329 12.3505
C 46.0215 31.5368 8.81222
H 46.184 32.5931 8.99446
H 47.0048 31.3061 8.2821
S 48.2938 33.4646 11.838
H 49.3173 35.243 10.8033
H 19.4127 7.22633 16.9697
H 21.0097 8.1124 16.5425
C 20.5508 7.33159 17.1412
H 21.1371 6.48117 16.8637
H 25.4781 5.95786 14.8216
H 23.8744 6.5446 14.2349
H 24.0981 6.05088 15.7989
C 24.5835 6.55575 15.0198
S 25.0767 8.34456 15.5328
Au 25.1247 7.81271 17.7744
H 30.4854 9.29722 17.3607
H 31.3397 7.72809 17.5654
C 31.1896 8.74812 17.9712
H 32.1629 9.35955 18.1074
S 14.8569 12.951 17.1179
H 13.4657 14.7733 16.259
C 13.7813 13.7939 15.8518
H 12.7651 13.2902 15.7402
H 14.2857 13.9707 14.8523
Au 16.7986 13.7776 16.0647
H 22.8956 11.3874 12.8262
S 21.1633 10.5999 14.4508
C 21.7499 11.1495 12.8247
H 21.2267 11.9859 12.3937
H 21.6031 10.3138 12.1578
Au 21.585 12.4277 15.9469
Au 22.8467 14.491 17.3422
Au 20.1057 14.6949 16.5563
S 18.6176 14.4034 14.6391
H 26.0332 15.8078 12.5984
Au 23.1297 9.61696 15.0018
Au 25.1476 14.4314 15.6203
Au 27.4551 13.8949 17.1811
Au 25.0821 12.5335 17.7443
S 24.427 14.1274 13.4382
H 27.4167 11.5376 14.6881
H 28.969 10.8539 15.5573
Au 25.437 15.3359 18.2208
C 28.4991 11.5636 14.9164
H 29.0995 11.2755 14.0231
H 34.1366 12.6949 16.0291
Au 30.809 12.6211 16.9143
S 29.038 13.3047 15.4376
S 32.8287 12.2561 18.182
C 34.1642 12.1232 16.9483
H 35.1185 12.3298 17.5229
H 34.2259 11.1172 16.5863
H 15.5648 18.9052 17.3761
H 17.0911 15.9583 13.6706
C 18.9929 21.0037 17.2209
H 18.1222 20.7785 17.8996
H 18.808 21.8341 16.5449
H 23.1866 19.2664 13.7439
H 18.7071 16.5483 13.2534
H 18.1633 16.9111 14.8319
Au 21.6191 17.4798 16.6418
C 18.0892 16.1136 14.0265
S 21.3966 17.6112 14.3178
Au 22.9854 15.9959 13.7242
C 22.1096 19.2794 13.8577
Au 21.3775 19.4616 18.802
H 23.2696 22.2212 16.8367
H 26.5714 17.4424 12.3593
H 21.773 19.6329 12.928
H 26.6165 19.1932 12.6463
Au 25.53 19.2289 16.1041
C 26.0356 18.2556 12.8092
H 24.9857 18.4511 12.4429
S 25.9736 17.5487 14.5697
Au 28.1614 17.0329 15.3452
H 30.3751 19.1821 15.916
H 31.6274 18.5692 16.9921
H 31.7759 18.5107 15.268
C 31.0448 18.3453 16.0901
S 30.2808 16.7154 16.302
C 39.5133 15.7128 18.6839
H 35.4359 22.4038 15.5604
H 39.5008 15.8682 17.5759
H 35.2944 20.879 16.4611
H 44.6861 18.0291 18.6309
H 42.8003 21.2501 15.6353
C 44.3014 18.6242 17.7323
S 43.1868 19.9472 18.2528
H 40.2732 15.0577 19.0177
H 43.6998 18.0132 17.1327
H 45.0915 19.0176 17.1928
H 47.9041 21.8081 13.0268
H 49.5932 21.8115 13.5356
H 19.2933 20.1764 16.5929
S 20.4675 21.5289 18.3424
H 24.5514 23.4807 17.3412
S 25.6359 21.2083 17.5238
H 24.7519 22.7237 15.8255
C 24.4167 22.4319 16.8839
H 29.0427 24.1199 14.6529
H 28.2996 25.5908 15.4255
H 28.2794 23.8081 16.1373
Au 31.8 23.305 15.4942
H 29.669 22.4991 19.4195
Au 31.3683 26.0977 14.5876
C 28.8477 24.6276 15.5603
S 30.3522 24.9488 16.3767
Au 33.1446 22.0549 13.2009
Au 32.3786 25.2991 11.94
S 33.0758 21.3362 15.3913
H 37.078 25.8793 13.295
H 38.9017 25.2765 13.3114
H 37.5942 24.2976 13.9527
C 37.9689 25.2936 13.8345
C 34.7381 21.7749 16.1452
H 34.6467 22.3402 17.0867
H 34.5784 24.2351 9.43444
H 43.0854 20.5141 14.0368
C 42.678 21.3739 14.4971
S 43.6964 22.8002 14.019
Au 45.8197 22.9448 14.9558
Au 43.1342 24.717 15.5438
Au 45.5504 25.2877 16.933
Au 40.7137 25.9941 15.9451
Au 42.2921 25.4534 18.1835
H 41.6144 21.7456 14.3247
Au 48.4445 21.6681 17.5065
H 52.9708 26.6134 12.4196
C 48.5686 21.4726 13.8176
S 48.1826 22.6323 15.3467
S 51.6806 23.4161 17.5663
Au 48.3397 25.399 16.6573
Au 51.4214 25.1334 15.8341
C 51.9323 26.2523 12.611
H 48.2573 20.4769 14.1643
C 53.5841 23.5806 17.7272
H 53.7616 24.4619 18.3451
H 53.8087 22.6407 18.3571
S 32.2477 27.3806 12.9066
H 33.59 28.9128 14.1903
H 34.5995 28.0303 13.0675
H 34.1699 27.1218 14.5552
C 33.7621 27.9389 13.8314
S 38.3168 25.9927 15.4896
H 37.3119 30.3271 12.7789
Au 38.188 28.2545 15.2208
Au 39.2988 29.2521 17.7822
S 37.9324 30.6483 15.0343
Au 37.1411 31.0183 17.2945
H 35.6718 30.5776 13.7994
C 36.7449 30.8475 13.6063
Au 40.2577 31.4737 14.5123
Au 41.3093 28.8119 15.5903
Au 43.6585 27.3662 16.7246
Au 41.9915 29.803 12.677
Au 42.1166 26.7934 13.6898
Au 45.1192 30.3256 16.7507
Au 44.0006 28.9573 14.3971
Au 41.7464 31.0164 17.0297
Au 43.1269 31.7359 14.4515
Au 45.7094 32.2957 14.7335
Au 46.096 26.5373 14.4776
Au 46.6363 28.0223 16.7168
S 51.4894 26.8827 14.2836
Au 49.6277 27.6577 17.9633
Au 46.723 29.2818 14.0698
Au 49.0734 27.6634 15.1274
Au 50.7468 29.818 16.4004
Au 49.4918 30.2703 13.8715
Au 47.9128 30.8713 16.2084
H 56.5667 28.3655 19.7012
Au 53.2325 28.3959 14.9633
H 56.2174 29.5758 13.5233
H 56.8908 28.5212 14.8661
S 54.7997 27.2048 18.6277
H 57.0854 30.2984 14.8647
C 56.3802 29.4898 14.6115
S 54.9902 29.6328 15.787
H 36.7877 31.9187 13.3687
H 37.5659 36.5296 16.6567
S 39.9998 34.7818 12.4522
C 38.4301 35.5834 11.4699
C 38.2544 35.8557 17.2837
H 39.2611 36.1871 17.1876
S 38.0668 34.242 16.6577
H 38.8382 35.8536 10.4923
Au 39.2539 32.933 18.1798
Au 39.2018 34.3134 14.6655
S 44.8103 36.3689 13.2184
Au 41.685 33.6586 16.0143
Au 42.6545 35.6935 17.4132
Au 44.2917 33.2719 16.9436
Au 43.7011 35.0397 14.779
Au 45.6914 35.8131 17.1081
C 49.503 34.77 11.8022
H 49.3984 35.4971 12.5915
Au 46.3427 34.8885 12.3572
H 51.7013 38.6328 17.1907
H 50.5048 34.2624 11.8579
Au 50.3443 32.6415 16.1121
Au 48.4916 32.84 14.1107
Au 47.4156 33.6458 16.5629
H 54.4818 35.5141 13.2763
Au 53.7579 31.6496 15.1398
S 51.6638 36.4436 18.0661
H 55.7279 33.5763 19.1531
C 55.5391 32.6379 19.6462
Au 52.2686 34.9618 16.4304
H 55.33 34.097 13.781
Au 52.3216 32.2252 17.928
S 53.0316 33.8675 14.5194
C 54.5739 34.7981 14.1622
H 55.8598 32.6126 20.6377
H 54.904 35.4053 15.0288
C 47.0131 38.5494 15.6529
H 47.7996 37.7743 15.6661
H 41.3511 39.8029 17.5565
H 46.6133 38.9096 14.6681
S 45.5482 38.1234 16.7498
C 50.8986 37.873 17.2597
H 47.3912 39.4156 16.202
H 50.1978 38.293 18.0254
C 18.1363 -2.23346 18.7055
H 18.2857 -3.26383 19.1039
H 17.1091 -1.75855 18.7953
H 18.3527 -2.36931 17.6021
Au 22.5244 -4.1231 22.4279
H 23.7835 -4.04067 18.8123
S 23.4032 -2.62729 20.9125
C 24.3181 -3.68132 19.6443
H 24.4854 -4.56363 20.2076
H 25.2172 -3.11401 19.4168
H 23.1889 -7.69665 24.6008
C 17.3692 2.59091 23.1878
H 16.7842 2.55363 22.1848
H 16.8941 2.78764 24.1674
Au 21.2828 -2.07229 19.9172
S 18.0506 0.885319 23.3134
S 19.4118 -0.862008 19.2921
H 23.4095 -0.517966 24.1856
C 23.2266 0.530194 23.9581
Au 18.7158 -0.0399102 21.3999
Au 20.0266 1.30105 24.3296
S 22.1873 1.65254 24.9838
H 22.8573 0.42235 22.9207
H 24.1393 1.1138 23.7198
H 15.67 9.7233 18.8323
H 15.1336 9.76897 20.4881
C 15.7481 10.2571 19.7519
H 20.9231 5.35998 21.8251
C 20.2552 5.84354 22.5009
S 20.6995 7.55512 18.9534
H 19.969 5.03739 23.1228
H 19.4603 6.40908 21.8774
S 21.009 7.16229 23.6329
Au 19.0135 9.08289 19.754
Au 21.9641 8.92251 22.0476
Au 22.6226 8.89624 19.1107
H 24.4374 5.12395 20.0178
H 25.8937 4.80801 19.1262
C 25.4858 5.23034 20.0626
H 25.9658 4.85787 20.8856
Au 23.2529 6.2054 24.2312
S 25.8492 7.06899 20.0238
Au 24.7715 8.53393 21.7715
Au 26.4687 9.44203 24.2434
Au 28.1017 7.79494 19.4921
H 29.2023 5.23663 22.6949
H 29.8193 5.19115 24.5331
C 29.4012 5.72976 23.6227
Au 28.5177 8.61551 22.6238
S 30.3604 7.22914 23.2085
S 30.3637 8.35812 19.5828
H 15.4667 11.2756 19.5942
H 12.406 14.0755 21.9797
H 13.28 14.7355 23.3483
H 14.0103 13.4031 22.4672
C 13.3874 14.2925 22.351
Au 14.6272 13.9828 19.2204
S 14.5065 15.2136 21.2564
Au 16.7439 14.6111 21.5887
Au 17.1452 9.85837 22.8051
S 17.395 10.5164 20.5362
Au 20.8916 10.8968 23.5162
Au 20.8394 11.1984 20.7701
Au 18.4923 12.6961 20.5748
Au 20.7962 13.6978 18.9627
Au 18.434 13.2114 23.4227
Au 21.6346 13.4722 22.3493
Au 18.1544 14.7242 18.7933
Au 22.6967 11.7015 18.5397
Au 19.5185 15.0791 21.1949
Au 23.0828 12.4535 24.5009
Au 27.4519 15.2073 20.183
Au 23.78 9.63681 24.0383
Au 26.956 10.6575 21.4524
Au 25.6539 11.9886 23.6445
Au 24.9901 10.3261 19.3825
Au 23.6669 11.4222 21.8322
Au 28.4187 11.2568 23.9128
Au 27.3301 11.9995 19.2183
Au 25.7709 13.1565 21.066
Au 23.2876 14.188 20.3396
Au 24.4148 14.5531 22.9465
Au 27.166 14.6153 23.3321
Au 28.9844 12.776 21.6539
H 34.318 11.3582 21.0196
Au 30.2518 13.6769 24.1789
Au 33.8016 12.5534 23.8568
Au 31.5971 13.8783 21.2493
S 33.6679 10.2501 23.1751
Au 29.6804 10.4932 20.5915
Au 31.272 11.3563 22.8578
C 34.2622 10.3077 21.4288
Au 32.7389 14.5081 18.8193
Au 29.6427 13.8628 19.1012
H 33.7255 9.60872 20.7769
H 35.3498 9.9494 21.4338
H 35.4986 15.9543 23.1147
H 43.5862 15.6017 23.7286
C 15.1762 18.4628 18.2325
H 14.2185 18.8453 18.5994
C 12.5778 18.5197 23.3398
S 16.4208 18.8905 19.4738
Au 15.5102 18.7053 21.601
H 12.1646 18.3672 24.3211
H 12.1035 19.5263 22.8932
H 15.1765 17.413 18.1274
Au 17.3281 16.8977 23.0747
Au 19.6548 16.1779 24.0735
Au 20.1921 16.4969 18.9079
Au 20.1561 18.0519 21.3755
Au 18.307 19.5377 23.0807
Au 21.4601 18.4807 23.7553
Au 17.5676 16.9854 20.2357
Au 21.9181 16.1173 21.9256
Au 27.8706 20.2445 23.0898
Au 23.4763 20.4244 23.9826
Au 24.4522 19.898 19.1911
Au 25.3745 19.4252 21.7725
Au 22.7028 19.088 21.2888
Au 24.9459 16.5052 20.8217
Au 25.9209 19.2754 25.0904
Au 26.6613 17.8833 18.9833
Au 27.0702 17.4616 22.9966
Au 24.1344 17.3522 23.3778
Au 28.65 17.7999 20.814
Au 23.0861 16.9527 18.9057
S 33.6976 19.4913 22.249
Au 32.9302 19.2601 24.3674
Au 31.5668 16.8521 20.7905
S 33.2603 16.6945 18.9874
Au 32.1214 16.0244 23.5881
Au 29.5406 15.5602 22.2043
Au 30.3491 18.1759 23.0625
Au 29.2408 16.5466 18.2985
Au 31.6137 20.6708 21.8869
H 28.879 20.9571 19.4735
H 35.0674 17.7222 20.337
C 35.0044 16.9058 19.5893
H 35.3228 15.9954 20.1198
H 38.5703 15.1956 18.8444
S 39.4067 17.3672 19.4089
Au 40.5186 17.0101 21.4816
S 41.8785 17.2791 23.352
H 35.6634 17.1096 18.7623
H 42.0823 14.7616 23.5156
C 42.5316 15.633 23.9913
Au 41.3716 18.6473 19.1544
H 43.2227 19.6327 23.7686
Au 43.8319 20.9176 20.3108
H 41.7795 20.672 23.4005
C 42.8373 20.6524 23.6747
H 47.1928 20.0257 19.711
H 47.9195 20.3824 21.429
H 48.2174 18.8822 20.5451
C 48.0296 20.0081 20.4102
H 16.6921 22.3398 20.9929
H 16.329 22.713 22.8906
C 17.0658 22.728 22.0106
Au 19.5087 21.8002 20.5792
S 18.5047 21.898 22.6852
H 17.3689 23.8028 21.8452
H 22.2914 23.8839 23.4717
Au 26.4346 22.4581 24.875
H 22.9417 23.6559 25.1388
S 24.4551 22.5829 23.4648
H 23.6278 24.7539 23.9717
H 28.058 22.465 20.0377
C 23.172 23.8036 24.0855
C 29.0112 21.8898 20.0511
S 29.4387 21.7178 21.8133
Au 29.8369 23.9696 22.2494
Au 31.5571 26.5408 24.1204
S 30.0283 26.3294 22.3935
H 34.9598 21.1288 23.3589
C 34.8768 20.7567 22.273
H 35.8166 20.3606 21.8499
H 36.8436 22.7721 26.3292
H 34.6421 21.6346 21.6117
H 37.866 22.5212 18.7151
H 37.4037 21.289 20.0388
H 37.371 23.2144 20.3193
C 37.8267 22.3262 19.7844
Au 39.4271 22.7415 22.7902
H 36.774 26.9398 21.6588
S 39.6915 22.2524 20.4886
H 37.7285 25.4633 21.348
C 36.9334 26.1185 20.9474
Au 39.7956 26.4397 18.9361
H 35.8931 25.672 20.9927
H 42.8099 20.9953 24.6937
S 43.8013 21.8002 22.544
Au 43.3949 24.1786 22.1849
Au 41.0188 24.1066 20.1999
Au 45.5538 25.5282 23.5811
Au 44.5713 24.8646 19.5497
Au 40.7382 25.3055 23.0469
Au 46.7163 23.5443 18.5087
S 49.3491 20.8809 19.5582
Au 45.9065 22.2754 23.4555
S 48.1495 22.2882 24.2013
Au 48.866 23.154 20.341
Au 46.5867 24.2454 21.4485
Au 50.175 25.1242 18.8286
Au 48.8501 25.5349 21.6967
Au 48.2317 24.758 24.3324
H 53.9809 23.6677 16.761
H 54.4441 24.6639 24.2574
Au 51.6465 25.0806 21.8434
Au 54.1941 25.7332 20.5062
H 55.6515 23.6352 23.48
S 53.9635 23.956 21.974
C 54.9961 24.4611 23.3965
H 55.5652 25.2872 23.0532
H 27.8469 28.4819 23.706
S 27.5302 30.9338 23.5507
C 28.406 29.3732 23.2545
C 30.7232 26.7617 20.6749
H 31.2053 25.9013 20.1671
H 29.947 27.2835 20.0884
H 28.5562 29.2464 22.1916
H 29.3136 29.3719 23.8556
H 31.5686 27.3986 20.895
H 34.3783 31.006 20.9361
S 37.3504 26.5818 19.3098
H 37.6169 29.3471 23.1693
H 36.5595 30.4404 23.8601
H 34.1138 30.6963 19.1704
C 34.5911 31.354 19.8932
S 36.5054 31.0856 19.7321
Au 36.8709 28.8199 19.3278
Au 40.3119 28.5123 20.8355
Au 43.6821 30.9224 19.1656
Au 43.0253 26.9543 23.567
Au 42.2596 26.4824 20.8596
Au 45.3198 28.6026 23.9152
Au 44.8158 28.3354 19.0364
Au 43.2677 29.2612 21.4737
Au 45.2768 27.1493 21.4105
Au 45.8302 30.3329 21.0485
Au 40.6054 31.0008 19.7014
Au 40.8825 30.6137 22.4739
Au 40.4019 27.9762 23.4715
Au 41.9706 28.6534 18.6638
Au 44.7561 31.3961 23.7091
Au 50.5653 27.0661 23.5282
Au 48.3719 31.5296 21.1113
Au 47.8866 27.5211 23.7971
Au 50.2916 29.5931 22.2431
Au 50.6818 27.2561 20.6453
Au 47.3817 26.4518 19.3182
Au 47.4605 30.4431 23.4469
Au 47.9173 28.3193 21.1829
Au 47.633 29.7494 18.831
Au 50.458 29.8788 19.3689
Au 46.2059 32.1946 18.7035
Au 52.8719 28.1287 22.3474
H 55.0 29.1375 20.1405
S 55.0316 28.3096 23.3118
C 55.6412 30.0545 23.1567
C 55.6123 28.7048 19.3068
H 55.2672 30.3902 22.2092
H 55.6879 29.3451 18.479
H 54.914 30.5406 23.6877
Au 52.4363 28.1436 17.9907
H 56.7088 30.2 23.3884
H 32.457 33.9533 22.0159
C 32.3269 33.6138 23.0068
S 30.7358 34.3233 23.5626
H 33.2341 33.9492 23.5359
H 32.3299 32.5794 23.1844
Au 29.1626 32.5339 23.6911
H 37.6222 35.6249 23.7099
S 39.3517 34.3626 22.9589
C 37.659 34.9074 22.8755
H 37.5548 35.5645 21.914
H 37.9844 35.8978 18.3964
H 36.8483 34.1869 22.9708
Au 39.325 32.3626 24.2196
H 34.3596 32.379 19.7517
S 42.0318 37.54 18.7317
Au 40.0754 33.3687 20.8843
Au 43.4632 34.9376 22.3926
Au 44.5271 34.0131 19.8657
Au 41.9565 33.379 18.7433
Au 42.9613 32.3025 21.4142
Au 45.9918 33.1129 22.0525
Au 43.9339 36.671 20.0812
S 43.5548 36.9692 23.8833
H 41.1765 37.0522 24.5975
C 41.7833 37.7607 23.9716
Au 49.1321 32.3399 18.5304
Au 46.187 35.9294 21.3961
Au 47.2024 33.3557 24.4326
Au 50.9513 32.1848 20.9301
Au 48.5733 34.182 21.7026
Au 50.1291 34.7679 18.931
Au 50.1349 32.3548 23.5638
Au 47.3417 34.6496 19.2661
S 48.3974 37.1704 21.7741
Au 50.7259 36.5422 21.9197
H 48.3294 37.5157 24.3082
S 53.7375 32.1293 19.809
H 53.778 37.6972 21.4702
Au 52.939 34.0083 21.3423
H 55.8277 31.8387 19.0623
C 54.1499 37.0516 22.2299
S 52.7954 35.8609 22.6897
H 54.9628 36.4687 21.9598
H 54.2347 37.5152 23.3068
H 41.357 37.8862 23.0155
C 42.3466 39.366 17.981
H 42.8278 39.7795 18.7869
H 43.1256 39.2028 17.205
Au 44.5915 38.2009 22.1693
C 44.6967 41.1055 21.0798
H 45.0339 41.8949 20.3391
H 43.6349 40.8487 20.9522
H 44.8432 41.4395 22.0866
H 49.1156 38.8395 23.5085
C 48.2467 38.1318 23.3822
H 50.3063 37.5187 16.3783
S 45.8188 39.6925 21.0298
H 47.2792 38.7552 23.3309
Au 45.7932 38.8015 18.9634
S 21.738 -5.88029 23.8435
H 22.1732 -5.49016 30.1892
C 21.8522 -5.79545 29.1758
H 21.1115 -6.58303 29.3474
H 22.689 -6.21291 28.5502
S 20.8897 -4.57743 28.2538
C 23.2118 -6.96693 23.759
H 24.1034 -6.31219 23.91
Au 21.2195 -5.22156 26.0808
H 23.1441 -7.44102 22.7968
H 24.6146 -1.5159 28.5033
H 24.5155 -1.07489 30.3338
H 18.1478 3.30452 23.1037
Au 22.2456 0.571988 27.1122
Au 21.9074 -2.6674 28.851
H 25.1488 0.0518848 28.9778
H 25.3989 3.72694 26.394
S 22.6125 -0.489653 29.1059
C 24.4567 -0.791163 29.2843
H 24.3162 3.24984 24.9903
H 17.2496 7.33764 26.0835
H 17.4816 7.38377 24.3213
C 17.6915 7.85207 25.2368
H 19.8342 5.88338 28.1976
H 20.4611 6.05232 26.4342
C 20.7325 6.13325 27.5233
H 18.8759 7.9488 25.4418
H 21.3686 5.15293 27.5527
S 21.8519 7.38291 28.2141
Au 20.149 9.13536 28.3175
S 25.333 5.43938 24.4778
H 26.0017 3.05025 24.83
Au 23.1715 8.31274 26.4001
C 25.2576 3.70143 25.298
Au 26.1793 6.90707 26.0629
S 26.8845 8.18799 27.7632
Au 25.1111 8.80308 28.9906
H 27.7175 8.21196 29.9583
H 27.6657 6.61498 29.4247
C 28.0437 7.57988 29.1057
H 28.4586 6.02498 24.0067
H 33.0403 10.6662 27.4515
H 29.1011 7.66172 28.8152
Au 30.5701 8.56288 25.1014
H 15.1188 15.1905 28.9308
C 15.4997 15.877 28.1089
S 15.7715 15.0774 26.4334
S 17.0241 9.58094 25.0298
Au 20.7374 15.2222 27.4205
C 18.7262 11.221 30.5231
Au 18.1383 14.8443 26.1281
Au 20.6369 13.5959 25.1416
Au 21.2416 13.508 29.5792
Au 19.5027 12.4527 27.671
S 18.4109 10.6801 28.7683
Au 21.5931 10.6056 26.2033
Au 18.906 11.1031 25.3127
Au 24.1254 14.0837 29.5863
Au 27.7931 13.2686 25.8495
Au 25.0525 13.9756 25.7127
Au 23.2774 11.4596 29.3967
Au 25.9111 12.3256 28.0019
Au 24.4867 10.6359 26.5756
Au 27.5219 10.4067 26.7415
Au 28.6641 12.8578 28.268
Au 22.8894 13.1522 27.2214
Au 31.5633 13.9848 29.7743
Au 33.4947 15.1244 26.8532
Au 30.5706 14.3807 26.9272
Au 30.1923 11.4486 26.0199
H 33.1422 9.3886 26.2308
S 30.9675 9.54697 27.2967
C 32.8337 9.61071 27.2182
H 33.2217 8.95548 28.045
S 33.9904 14.7725 24.6257
S 33.5241 15.2158 29.2394
H 34.9152 13.1475 29.6816
H 42.2732 15.6257 25.0399
C 35.5762 15.6465 24.1393
H 36.4113 15.024 24.4812
C 35.0736 14.2257 29.6181
H 35.799 14.4061 28.8216
C 16.412 20.7401 27.3636
H 16.7329 21.7476 27.7326
H 15.6537 20.3412 28.0785
Au 15.2739 16.878 25.0692
H 16.4125 16.3424 28.4627
H 16.2647 20.9675 26.3318
H 14.6858 16.7161 27.9202
H 12.33 17.6968 22.5812
S 14.3715 18.6948 23.6578
Au 20.8782 17.7143 26.2895
Au 18.0419 18.1793 25.5304
Au 22.1756 18.1379 28.5298
S 17.6686 19.365 27.5408
Au 19.7645 20.4845 27.4226
Au 26.3243 15.2907 27.9569
Au 22.5551 15.5608 24.8286
Au 26.1 16.4847 25.5108
Au 25.4491 17.8887 28.0214
Au 23.6525 15.9233 27.3289
Au 23.526 18.3505 26.037
S 25.6307 20.0954 28.7703
Au 28.5917 18.7692 25.502
S 28.5465 17.5591 29.9449
H 25.3922 21.2607 30.8001
Au 29.0123 16.0491 24.9833
Au 23.4338 20.9784 28.2705
H 27.1071 20.8682 30.4789
Au 28.9573 16.4383 27.8054
Au 31.0882 17.5441 26.0445
S 32.8477 19.0667 26.691
H 31.7133 20.4223 28.3774
C 32.024 20.6454 27.3707
H 35.4845 16.575 24.6711
H 38.3149 16.8131 26.5436
C 37.9224 17.7806 27.0215
H 37.7885 17.5987 28.0873
H 37.1648 18.2769 26.4661
S 39.5008 18.6688 27.1944
Au 40.554 18.0294 25.1008
H 43.6279 20.9342 27.1826
H 48.7585 22.4945 26.6494
S 21.4604 22.0807 27.3541
H 21.8207 23.915 28.8965
C 20.8813 23.4265 28.6417
H 20.1183 24.065 28.1897
H 20.4352 22.7933 29.4278
C 26.0382 20.4913 30.4517
Au 27.2746 20.9856 27.2928
H 28.5211 23.7676 27.5265
H 26.0249 19.669 31.1339
H 30.1026 23.8465 26.6821
S 28.7146 22.1045 25.7149
C 29.0443 23.6945 26.573
H 31.1384 20.8052 26.7979
H 32.8092 21.3901 27.3663
H 28.6482 24.5628 26.0319
S 32.9598 26.758 25.8767
Au 31.0271 27.2343 27.1586
H 34.9268 27.8613 25.2787
H 36.9712 24.4606 25.9216
S 38.8033 23.0677 25.0707
C 37.0303 23.5128 25.4988
H 36.3932 23.3354 24.5776
Au 39.1795 20.822 26.101
Au 40.0666 24.8275 25.7312
S 44.1203 23.0358 26.1718
H 41.9254 25.68 29.044
S 46.4879 25.8006 29.3257
C 43.2077 21.9096 27.4506
H 42.1556 21.966 27.3329
H 43.5429 21.9935 28.4227
Au 42.7635 24.5998 24.9914
Au 45.0338 24.5623 27.7958
H 49.1573 23.801 28.5328
Au 49.2693 26.9838 26.3088
H 47.4275 21.364 26.331
H 50.5868 24.0973 29.4804
C 48.3308 21.7936 25.9439
C 49.8689 24.6052 28.8404
H 49.0125 21.0042 25.8969
S 50.7115 25.3367 27.2761
H 49.4152 25.3701 29.4008
H 25.1592 30.659 29.5271
S 25.4007 29.543 27.3943
Au 26.459 30.3036 25.444
C 25.1755 30.9947 28.5045
H 25.9257 31.8329 28.4591
H 24.1636 31.3279 28.1657
Au 27.4935 28.5877 28.1574
S 29.4063 27.1548 28.6153
C 34.0402 28.2642 25.6645
H 34.1036 28.7157 26.691
H 33.5137 28.8808 24.8687
H 29.7379 27.1674 30.9609
C 30.1758 27.7948 30.1843
H 40.1953 25.934 29.0588
Au 37.4101 31.4754 27.2269
S 38.3162 30.4144 25.3927
Au 39.7081 28.6631 26.2917
C 37.2416 29.6255 24.1019
H 34.8824 33.5075 27.8645
H 36.5482 28.8322 24.5729
Au 42.6291 29.691 24.4619
H 41.3677 27.3845 29.2475
Au 44.2709 30.1495 26.4902
Au 43.5846 27.0524 26.4451
C 41.1626 26.3799 28.8605
S 41.1444 26.8335 27.0248
Au 45.1181 27.6126 28.8723
C 44.8458 30.6708 30.216
S 43.7893 29.5379 29.0315
H 44.6043 31.7247 29.8921
H 45.9012 30.4022 29.9473
Au 49.6223 29.4108 25.1237
Au 46.2047 26.5095 25.7947
H 49.0927 28.641 29.1985
Au 47.1954 29.055 26.534
C 48.8492 29.6637 29.4046
S 48.0345 30.7094 28.022
Au 49.6286 31.8037 26.7746
H 48.0477 29.5844 30.2085
H 49.6364 30.3338 29.7614
Au 52.3445 26.7305 28.0027
Au 54.4365 27.9809 25.6442
C 53.9959 29.4508 28.869
H 53.0046 29.7416 28.5064
S 54.3639 27.8436 28.0635
H 54.652 30.2564 28.4525
H 53.9625 29.3392 30.0179
H 29.9124 31.7951 29.3231
H 29.1979 31.7467 27.721
Au 30.7723 33.8281 25.7994
S 31.063 33.2935 27.966
H 28.7793 33.0787 28.8104
C 29.5334 32.4843 28.4961
Au 31.0196 35.5466 28.8703
H 34.5529 33.6674 29.578
C 34.9446 33.0252 28.819
S 36.6506 32.3785 29.2364
Au 37.8135 34.414 29.1114
S 38.5666 36.624 29.1604
Au 36.6533 37.4577 28.2277
H 40.5031 34.7437 26.6338
H 41.5458 34.7809 28.0473
Au 42.3562 32.8008 24.0732
H 42.2345 35.4476 26.5055
S 42.2857 33.0254 26.7827
Au 44.5828 33.2001 26.5475
H 42.04 38.6609 24.571
C 41.5094 34.6979 26.9939
H 47.7823 35.3633 28.3469
H 47.9238 35.9259 26.6724
C 47.2929 35.4585 27.3908
S 46.8496 33.6704 26.8555
S 50.9335 33.4014 25.5062
H 46.366 35.9287 27.6362
H 53.0684 34.2947 25.973
C 52.7487 33.3728 25.5368
H 53.1873 32.6098 26.1618
H 53.2322 33.3035 24.5336
S 31.2275 37.6018 29.7331
Au 33.0967 38.0031 28.4493
H 36.1799 40.3822 27.1405
H 34.6235 40.8711 26.4309
H 34.861 40.7823 28.1517
C 35.135 40.2859 27.2155
S 34.8601 38.4738 27.0747
S 23.5435 9.50057 30.5807
H 25.3234 9.95221 32.3857
H 18.309 12.2376 30.4746
H 22.3529 14.3665 33.0034
C 21.3401 13.9733 33.2473
H 21.4156 12.9381 33.46
S 20.2263 14.2727 31.7234
H 20.8191 14.5199 34.0577
H 19.7708 11.1686 30.7666
H 18.0343 10.6027 31.0501
H 23.7875 10.7909 32.4961
C 24.2451 9.85429 32.2511
H 23.8534 9.09414 32.9048
H 25.0823 13.2073 33.031
H 26.2023 12.7993 31.6548
H 26.7543 13.8304 33.0322
C 25.9337 13.5499 32.3835
H 29.2817 10.5275 30.88
H 35.4533 14.6109 30.5902
H 30.5822 11.1849 31.8748
C 30.139 11.2184 30.8818
H 30.7913 10.9029 30.0573
S 29.6161 12.9556 30.5578
Au 20.8078 16.4867 31.16
S 21.688 18.567 31.012
H 21.0748 20.7701 31.2608
H 19.9206 20.0961 30.1606
C 20.4876 19.9032 31.0615
H 19.767 19.6769 31.949
Au 26.7944 16.1537 30.7267
S 25.0841 14.9058 31.6079
H 30.2134 18.4384 31.5398
H 29.476 17.0212 32.1279
H 30.6578 16.841 30.7429
C 29.8869 17.4875 31.2284
C 45.8859 25.2231 31.0863
H 45.6798 26.1343 31.6626
H 46.6202 24.4934 31.4435
H 44.8534 24.8065 30.9531
H 30.0737 28.8873 30.4786
H 31.2798 27.6955 30.1883
H 44.3689 30.5637 31.2449
H 34.1261 32.2222 28.7287
H 39.1001 36.3998 31.4114
H 37.4149 36.8954 31.2398
C 31.6324 37.3945 31.5112
H 30.6782 37.214 31.9623
H 32.0189 38.3585 31.8878
H 32.3378 36.5678 31.8262
C 38.3945 37.0491 30.8439
H 38.6682 38.1409 30.8872


Figure 7h: 55.66 ns


Au 17.503 18.9918 5.76318
C 20.7175 19.3935 4.90587
H 21.5081 19.7874 4.29822
S 19.1481 20.3928 4.61578
H 20.5313 18.4493 4.51668
H 21.6316 14.4193 11.6855
H 15.0084 18.6982 9.02026
H 13.8093 18.2309 7.8132
C 14.7662 18.6763 7.91471
H 14.9089 19.74 7.55317
Au 17.4148 17.1799 8.63859
S 15.9822 17.6848 6.94629
Au 17.0537 18.7253 11.0487
H 17.4528 23.6168 8.33714
H 22.3477 24.1267 13.8048
S 18.7981 17.2427 10.5631
C 20.1438 18.5056 10.3326
H 19.6885 19.3066 9.93066
H 20.7263 18.827 11.1547
H 18.7652 24.5945 9.10924
H 20.7716 19.4803 5.99211
Au 19.1579 22.4605 5.72708
H 20.8515 18.095 9.59626
H 22.9014 19.2331 10.7748
H 24.3628 19.845 10.2501
C 23.956 18.9501 10.7266
H 23.0972 22.364 9.66693
H 24.0616 18.0175 10.2313
H 41.7609 21.4498 10.7108
H 43.11 22.3537 11.2161
H 45.6271 18.6904 12.2939
H 46.8081 19.7989 12.9668
H 51.092 18.501 11.9789
H 17.4026 25.5008 8.45015
C 18.0096 24.5904 8.27491
S 19.0394 24.6491 6.74045
Au 21.2302 24.4552 7.34642
S 23.2696 24.3997 8.35345
H 19.4652 28.0086 12.303
Au 22.3673 25.4545 10.3065
H 24.8407 22.581 9.05888
C 23.741 22.6083 8.77424
H 23.5315 21.9258 7.94324
H 39.4742 27.7206 11.5395
H 41.7074 23.3023 11.0857
C 42.0747 22.3176 11.341
C 44.5395 26.4504 10.7848
H 39.9767 26.138 12.5266
H 44.2226 27.539 10.8606
C 47.9288 23.5417 11.0033
H 48.0214 22.8155 10.1963
H 46.9104 23.4307 11.4342
H 48.0742 24.5251 10.6197
H 55.1527 22.2214 11.7453
C 54.3436 22.4754 11.1083
H 54.6849 22.4786 10.0438
H 53.6729 21.6086 11.0326
S 53.4929 24.061 11.3453
H 23.7667 31.5224 11.1968
C 23.7511 31.4986 12.2452
H 22.7319 31.5415 12.6689
H 45.0802 26.1075 9.79593
H 43.5818 25.8362 10.8693
H 17.5779 10.5059 17.3392
H 17.1217 10.3382 15.6372
C 17.3164 11.0465 16.401
H 16.4623 11.6827 16.7231
Au 20.7953 9.13258 17.7309
S 22.4491 9.78039 16.1849
H 24.0669 8.39602 15.156
H 24.0658 8.19834 16.8778
H 22.6717 7.4879 15.8067
C 23.4339 8.29918 15.9777
S 27.3684 10.6668 17.1885
H 29.8284 10.1047 17.5655
C 29.1349 10.3436 16.6846
H 29.1252 9.60128 15.9274
C 15.4352 15.9923 15.7784
H 15.1133 15.2591 15.0618
H 13.5263 14.0149 17.5791
H 15.2635 15.4843 16.6906
S 18.8565 11.9093 16.0027
Au 19.9471 12.5884 17.9752
S 17.2131 16.1852 15.3905
H 20.6347 13.5898 12.9294
H 20.2283 15.3351 12.4904
Au 18.2226 14.1358 15.6377
C 21.0082 14.5171 12.6009
Au 21.1536 15.4539 15.9544
S 22.2232 14.9107 13.9746
Au 22.4962 13.4207 17.6816
Au 23.8118 10.8266 18.088
H 26.2669 14.9062 12.5275
H 27.1164 13.4135 12.9542
Au 23.5267 16.8471 13.3481
Au 26.57 12.5156 15.9297
Au 25.0982 13.9085 18.2138
H 27.7021 14.9747 13.6176
C 26.8254 14.4143 13.2792
S 25.6049 14.1501 14.6381
Au 25.8852 15.8247 16.1336
H 29.5411 11.1706 16.1342
C 32.5568 13.1206 17.8571
H 32.5272 12.4892 18.795
H 33.9138 17.7613 20.3413
S 30.7394 13.3763 17.5476
H 29.2893 18.2628 13.576
Au 30.7536 15.3575 16.2729
H 32.8041 12.4617 17.0089
H 33.158 14.0724 17.8553
H 43.476 15.5991 14.9271
H 41.5934 15.3502 14.7048
H 42.4977 16.9045 14.1601
C 42.4304 16.0776 14.9434
C 47.217 16.1661 17.8103
H 47.0826 16.7852 16.9757
H 48.1648 16.1725 18.2086
S 15.1833 20.0701 11.7803
Au 15.9955 19.9876 13.8687
H 12.8938 19.3973 12.2642
S 16.8318 20.4747 16.0972
C 13.574 19.1783 11.4329
H 13.1782 19.5328 10.46
H 13.8543 18.0928 11.4154
H 14.9217 16.9254 15.7638
Au 19.1319 19.9702 16.5264
C 22.084 23.0848 13.8194
Au 21.8482 20.4453 16.058
S 23.1011 22.1829 15.0326
H 22.1187 22.6416 12.8624
Au 18.3638 16.8078 17.4349
Au 21.0228 17.8952 16.7675
Au 24.0239 20.2372 14.0103
H 26.3349 22.1815 13.9329
S 26.6796 21.9354 16.267
H 28.1206 21.6729 14.3845
C 27.1907 22.2908 14.573
Au 23.2368 19.1085 18.3205
H 27.4885 23.2963 14.7053
Au 26.1256 19.6652 16.4491
S 24.7273 18.5835 12.3974
Au 23.8566 17.881 15.8656
Au 28.2212 17.622 16.8056
H 30.9336 17.9955 13.2591
Au 25.8407 17.5814 18.1931
Au 28.9389 21.6466 17.216
H 32.6918 22.4097 15.9792
S 30.3812 17.5142 15.459
C 30.0515 17.5232 13.733
H 29.7768 16.6041 13.181
H 33.4562 16.1899 19.6064
C 33.2263 17.2988 19.6029
H 36.3027 20.3279 14.0992
C 36.0506 21.0897 14.8408
Au 38.5074 20.5125 16.9789
H 35.624 20.5665 15.724
S 37.6196 21.9984 15.4141
Au 43.9611 16.9612 17.7382
Au 43.3682 20.595 13.8696
Au 42.1928 19.4883 16.5457
S 44.96 18.9999 14.5997
S 41.6334 21.9613 13.0888
Au 41.2233 21.9292 17.8198
S 42.1197 17.0902 16.4684
H 46.8812 15.2045 17.3679
H 46.7743 18.1233 13.5279
Au 47.3414 21.5916 18.4518
C 46.113 18.9222 13.2018
Au 46.127 20.5563 16.224
Au 49.4919 20.9369 13.2242
Au 50.3469 19.3749 16.1264
Au 48.6549 21.7165 16.1229
S 49.6262 18.7631 13.9967
C 51.092 18.0248 12.988
S 50.8218 19.7739 18.3548
H 50.7038 17.0143 12.7852
H 55.2774 22.885 15.4853
H 51.9976 18.0358 13.5457
H 52.858 19.8776 19.7248
C 52.6178 19.5196 18.6242
H 57.9212 22.7985 17.3327
C 58.8948 22.5016 16.8337
S 59.8785 21.4231 17.9086
H 16.7222 23.014 15.8061
C 16.3931 22.2218 16.4659
H 15.3053 22.1386 16.4368
H 16.705 22.5497 17.4864
H 21.1452 23.2252 14.2894
C 22.6778 25.0826 17.4475
H 20.2084 28.0265 10.7264
H 19.0507 26.7139 11.0002
S 21.3604 26.5827 12.1954
C 19.8005 27.3199 11.493
H 22.0409 24.5535 16.7057
H 22.5008 26.1735 17.6248
H 23.6748 24.7695 17.1328
Au 22.797 28.3559 12.6208
C 29.4242 26.7584 15.7031
H 30.3201 26.925 15.0218
H 31.9296 20.7042 15.7226
C 32.3544 21.4731 16.4029
H 33.3041 20.959 16.6477
S 31.2832 21.8156 17.9362
H 28.4051 26.6979 15.2051
H 35.3575 21.8873 14.5535
Au 37.5182 24.2511 15.8407
H 34.0023 21.9622 18.8772
C 39.6928 27.244 12.498
H 38.7678 27.3817 13.0744
H 34.87 26.7303 15.6293
C 35.5538 26.9329 16.5166
S 37.2328 26.5237 15.9242
Au 38.8188 27.2945 17.5656
H 35.2692 26.2882 17.3398
Au 43.6601 22.1522 16.3703
Au 42.3675 23.9528 14.3349
Au 40.7638 24.6196 16.5825
S 45.6529 25.9368 12.1946
Au 43.5979 25.1045 16.9313
Au 44.4745 25.806 14.2761
Au 42.0007 26.8002 14.9202
S 41.0948 28.233 13.2749
Au 41.4242 26.7074 18.2279
Au 46.0383 23.6519 16.0098
S 49.0449 23.2014 12.3732
Au 51.0016 23.5288 16.0563
Au 48.5654 24.3881 17.3447
Au 48.8216 24.4748 14.4871
Au 50.1738 26.4786 15.7963
Au 51.282 23.5289 11.8824
Au 47.0337 26.3157 15.5562
S 53.3274 24.1619 16.0185
Au 53.1186 24.1493 13.7438
H 55.063 23.1653 17.2361
C 54.5705 22.8453 16.3345
H 54.1714 21.8675 16.444
H 51.9347 29.2982 14.0294
H 59.5851 23.3156 16.438
H 58.5506 21.9072 16.026
H 24.8966 27.6969 18.2734
S 24.5439 29.9472 12.8325
Au 24.9132 29.8472 15.2724
H 24.2895 32.3076 12.6439
Au 27.5226 29.1776 17.1641
S 25.3942 29.9081 17.538
C 24.4023 28.6484 18.419
H 29.5835 25.8112 16.2853
C 27.9889 33.1996 15.0714
S 29.6743 28.2756 16.7266
S 29.5812 32.4802 14.3815
Au 29.6527 30.3735 15.4871
Au 31.5062 32.8105 15.6357
H 27.171 33.1399 14.3162
H 28.1688 34.2738 15.3284
Au 34.4226 31.7726 17.6922
H 35.865 31.5698 15.4141
H 36.5532 29.9719 15.8702
H 36.1926 30.5165 14.1124
Au 38.9454 30.971 17.1989
H 35.5456 27.9604 16.9332
C 36.6078 30.7995 15.1007
S 38.2213 31.6723 14.9925
Au 39.6682 30.0183 14.1098
Au 41.5435 31.3243 18.2479
H 42.3309 30.9805 13.1182
Au 44.2325 30.5127 16.9589
C 43.3916 31.03 13.2
H 43.8624 30.0234 13.1148
S 43.964 31.8863 14.7126
H 43.8475 31.3819 12.2716
Au 44.4404 27.6813 16.497
Au 41.7124 29.1732 16.4343
Au 46.7841 29.1191 16.3748
Au 46.6861 27.9187 12.8144
S 51.3068 28.6798 16.1922
S 47.8703 29.4794 14.305
S 48.6815 32.7624 17.6748
H 46.1535 30.999 13.4899
H 47.837 31.3699 12.9435
H 47.1119 31.896 14.4215
C 47.2277 31.034 13.7459
Au 52.4803 27.9563 18.2055
H 53.3243 29.5471 15.1168
H 52.9513 27.9165 14.5078
C 52.5622 28.9092 14.7862
H 34.5778 35.0721 17.7412
C 33.8869 34.9227 16.918
H 32.9102 35.3703 17.3832
H 27.5475 32.4871 15.8091
H 34.2913 35.5201 16.0983
S 33.7233 33.3408 16.1211
S 40.5714 34.6943 16.1091
H 40.9795 36.5527 14.6724
Au 42.0575 33.0379 15.5789
H 42.4845 36.0215 15.601
C 41.4449 36.2422 15.6496
H 41.1537 37.0123 16.3266
H 49.4504 34.3336 19.3432
H 23.9997 5.41186 21.2412
H 13.9392 9.40594 23.9338
C 14.3521 9.99555 23.085
H 15.3733 9.54198 22.892
H 13.7766 9.7185 22.2007
H 21.3763 7.07528 25.5775
H 17.3652 7.28434 18.6451
C 21.0349 7.14897 24.4959
H 18.8887 6.54384 18.734
H 18.0519 6.9849 20.4095
C 18.294 7.25426 19.3104
S 19.0966 8.94631 19.3417
Au 20.3388 8.92466 21.4275
S 21.1626 8.75923 23.7371
H 23.681 6.01294 19.4614
H 22.7023 6.60982 21.0511
C 23.6562 6.21348 20.6293
Au 23.4107 9.68441 23.7862
Au 25.5829 7.51057 23.0007
S 24.9713 7.41495 20.8269
Au 23.7864 9.73289 20.7948
Au 25.5965 10.9702 22.8776
Au 28.0113 9.93715 22.0064
H 29.6769 6.21068 22.6633
H 30.3487 7.04631 24.0132
H 28.5577 7.28775 23.4317
C 29.6306 7.162 23.1447
S 29.8309 8.38922 21.7531
Au 31.1068 10.2269 22.2715
H 13.7059 12.3062 18.3132
Au 16.4173 11.8821 24.7751
C 13.6247 13.3315 18.4842
S 14.4625 11.7409 23.368
H 12.937 13.6827 19.2408
H 12.8087 14.3798 23.0114
H 12.8705 14.454 24.7962
Au 15.2141 12.7583 21.4731
C 12.7986 15.0728 23.9019
Au 15.4796 15.7633 19.7244
S 15.4074 13.5304 19.278
Au 16.2066 15.8247 22.7595
Au 20.4281 15.4038 18.5183
Au 21.7417 11.4202 19.9737
Au 19.9741 11.5224 22.4638
Au 18.0211 13.3808 22.7415
Au 19.7575 13.4249 20.5417
Au 18.3304 15.7345 21.0892
Au 20.7742 14.2174 23.0667
Au 27.4318 12.0965 19.1766
Au 22.9104 12.2885 22.3844
Au 27.8249 12.7281 21.8659
Au 24.788 12.1495 20.3886
Au 27.5011 15.4065 18.4916
Au 23.0785 14.2508 20.3345
Au 25.688 13.6118 23.5467
Au 25.9448 14.8608 20.818
Au 26.1504 16.3296 23.2487
Au 23.3443 15.5067 22.9208
Au 28.3252 13.9947 24.4554
H 33.2519 13.0782 24.6762
S 32.4881 12.0667 22.5647
H 31.9703 11.8083 24.8647
C 32.8737 12.038 24.3818
Au 30.4275 13.2846 22.3878
Au 30.4139 15.9695 24.1719
Au 28.7779 15.309 21.9011
Au 29.557 13.7575 19.7005
H 33.6568 11.325 24.6037
H 37.5235 16.9403 22.8047
H 43.9076 16.2615 23.9738
C 44.3284 16.4367 23.006
H 44.9655 17.2786 22.9096
H 50.917 16.35 22.7438
H 50.7374 15.2973 21.2479
H 49.7155 15.1851 22.6379
C 50.2967 15.8215 22.0597
H 55.4883 19.7467 20.5219
C 55.5113 18.7649 20.0285
H 13.2888 18.9804 19.9339
Au 16.052 19.1578 17.9316
H 13.5638 17.7534 21.2882
C 13.9579 18.6792 20.7135
Au 17.3023 18.271 21.3897
H 14.1191 19.5093 21.3552
S 15.4862 18.0736 19.948
S 14.1541 16.3408 23.9104
Au 21.5374 20.5867 24.0196
Au 18.142 20.4237 20.0539
Au 20.7185 20.5144 18.6553
Au 20.7532 21.8036 21.5492
Au 20.0079 19.21 22.3207
Au 17.7662 18.805 24.1525
Au 22.3754 19.5163 20.8991
Au 19.4487 17.9658 19.6836
Au 22.1598 17.8406 23.4581
Au 21.2669 16.4611 21.1876
Au 19.1778 16.5263 23.5628
Au 25.8351 21.3165 23.9299
Au 23.4459 21.6458 22.408
Au 28.0117 19.7747 18.9954
Au 23.259 21.7919 19.5118
Au 25.3803 19.6629 20.0541
Au 27.5559 20.0613 21.7869
Au 24.6357 18.9918 22.9517
Au 28.706 22.114 19.9785
Au 23.287 16.0799 18.2548
Au 27.37 17.2136 20.6892
Au 24.1475 17.1467 20.8422
Au 28.4689 20.5679 24.4466
Au 30.9548 19.6981 19.0541
H 33.1205 19.0385 24.8134
H 32.1525 18.6638 23.4114
S 31.6271 17.8557 20.1417
S 32.8647 16.5938 24.5765
H 33.5799 17.7833 18.624
C 32.9682 18.2598 24.1009
Au 28.593 17.7532 23.2271
Au 29.7463 16.6773 19.205
H 33.8763 18.208 23.5058
C 34.6088 21.7014 19.741
H 34.7286 20.6271 19.6902
H 38.0432 17.9025 20.3739
H 37.0528 19.2751 19.6835
S 39.1897 18.7257 18.4271
C 37.6913 18.3897 19.4291
H 37.0064 17.6831 18.9039
Au 41.0074 17.2851 23.0541
S 42.9027 16.9431 21.8007
H 44.8826 15.5588 22.6392
Au 43.5023 20.6475 18.9572
Au 40.8061 19.9355 19.7403
Au 41.0279 20.5806 22.3989
Au 43.4231 19.1849 21.159
Au 44.7386 20.757 23.3233
Au 45.5401 21.514 20.8485
Au 48.3484 18.2041 23.3169
S 45.8905 16.7308 19.0576
S 48.9592 16.978 21.3539
Au 50.0425 18.4285 20.0424
Au 46.0827 19.1726 18.9986
Au 48.2192 20.561 21.0006
Au 50.2458 20.492 22.8389
H 54.0601 19.3339 23.5023
H 55.3107 18.9138 18.9834
H 54.9857 17.965 20.4647
S 51.8062 19.7173 24.3821
H 53.179 17.9037 24.2178
H 52.7313 18.438 18.7311
H 52.8488 18.3249 22.4634
C 53.0845 18.7494 23.4417
H 53.2973 19.9642 17.8973
S 57.2998 18.3236 20.2238
Au 57.6513 18.9077 22.4161
Au 58.5096 19.9531 18.9867
Au 59.6203 21.3229 23.4773
S 60.9039 22.751 22.3186
Au 60.1513 22.3486 20.1318
H 16.2706 23.3677 21.4627
C 17.3511 23.5447 21.5185
H 17.5849 24.619 21.3628
S 17.9378 22.7777 19.855
Au 20.2685 23.6113 19.5757
Au 21.7474 23.6776 23.4756
H 22.2786 26.218 24.6991
S 22.3844 24.1411 19.137
C 21.4556 26.6938 24.1251
H 17.9952 23.1127 22.2697
S 20.1479 25.3559 23.9758
Au 25.8197 22.3308 21.1218
Au 23.7443 25.0122 20.9997
Au 27.2205 24.8118 21.0969
S 29.2095 24.4582 19.9827
S 25.4718 25.4901 22.6183
H 29.2529 24.1008 23.223
H 30.8837 23.1942 23.3049
H 34.0465 21.8371 20.7576
C 30.733 25.2576 20.6069
H 31.6883 24.9773 20.117
H 30.9322 25.1016 21.7012
C 34.732 27.6183 21.9828
H 34.5485 27.9159 23.0295
H 33.7889 27.1036 21.6006
H 30.5379 26.2404 20.3966
Au 38.8462 23.2655 18.2088
Au 37.3905 22.1087 21.8758
Au 36.2091 24.6121 20.8964
S 36.215 22.574 19.8499
Au 36.7138 25.5949 24.1486
Au 40.085 22.5303 20.4805
S 36.2517 26.6579 21.9843
Au 39.1321 24.5259 22.3511
Au 39.9373 27.1423 23.6343
Au 39.4211 25.5922 19.7489
Au 40.979 22.9428 23.9078
Au 42.0906 24.9833 21.8129
Au 42.8641 22.295 21.4585
Au 44.1045 26.5924 23.1826
Au 44.9025 23.2294 18.6936
Au 43.7337 26.349 20.1337
Au 43.96 23.5427 23.9348
Au 42.0895 24.2621 19.2593
Au 44.9569 24.1964 21.4362
Au 50.4728 27.214 23.7622
Au 49.5648 24.1879 23.9899
Au 49.7115 22.8143 21.4486
Au 47.4105 24.0743 20.2938
Au 46.3798 26.8855 21.4031
Au 47.2646 22.3451 22.8845
Au 46.7986 25.0844 23.5311
Au 50.1339 24.856 19.4982
Au 46.0498 25.7684 18.5666
Au 48.8785 25.8657 21.8312
Au 48.593 27.0344 18.2118
Au 50.0246 22.1765 18.6045
Au 51.6676 24.6698 22.261
H 55.0494 24.688 22.2705
H 55.4699 24.8944 23.9631
S 53.2156 24.1116 24.0072
C 54.9624 24.2319 23.2471
H 55.5203 23.2638 23.0806
Au 52.5896 21.9245 23.9939
H 60.8189 25.2146 21.9148
H 61.576 24.7266 23.4949
H 59.737 24.6985 23.1995
C 60.731 24.5508 22.7994
H 21.7268 26.9208 23.1012
H 23.3898 28.5479 18.013
H 24.2905 28.9166 19.5044
C 25.6848 27.3849 22.3979
H 26.1768 27.6081 21.4496
H 24.665 27.6609 22.4239
H 26.2753 27.8096 23.1922
H 34.8723 28.5425 21.3553
H 34.454 32.068 21.0501
H 33.7675 30.4875 21.5694
S 34.9076 30.2278 19.3546
Au 40.0927 29.9484 21.9081
Au 38.3747 27.6864 21.2546
Au 40.0705 29.0845 19.1001
Au 37.2871 29.7785 19.4852
Au 39.1422 31.7886 19.9806
H 35.5493 30.7228 21.7731
C 34.703 30.9953 21.0697
Au 42.6083 31.4928 20.8425
Au 44.3935 31.6099 22.9564
Au 42.3534 28.7582 23.7939
Au 44.0643 28.8138 21.6715
Au 41.501 27.654 21.1975
Au 43.1794 28.9549 18.8831
Au 46.1577 28.5285 18.9172
Au 45.1262 31.148 19.5216
Au 41.6141 31.6991 23.4394
Au 50.2955 29.6171 22.4785
Au 50.9953 27.2261 20.8624
Au 46.7672 30.4054 21.7068
Au 48.6728 28.4973 20.4044
Au 47.8215 28.3255 23.2422
Au 47.7997 30.7582 18.9072
S 50.8052 31.7593 21.8725
Au 48.7154 32.6742 22.3374
H 53.6748 29.39 21.4091
S 53.4517 27.1472 20.1543
H 51.8266 31.5701 24.0601
C 54.3809 28.6767 20.9167
H 55.0347 28.2442 21.7097
H 55.1492 29.0515 20.2273
C 51.9715 32.2776 23.2536
C 37.9978 35.1896 20.814
H 38.3089 36.2327 20.7711
H 37.344 35.0349 19.8705
H 37.5391 34.9085 21.7827
S 39.5223 34.1877 20.5802
H 42.7704 37.64 24.677
Au 40.3856 34.5407 18.4388
C 42.1797 36.6966 24.6353
H 41.2436 37.1586 24.0329
Au 43.3671 33.2939 18.9966
S 42.8996 35.3982 23.5923
C 45.3459 36.1895 19.758
Au 41.0962 34.7213 22.2206
S 44.7539 35.1129 18.3595
H 46.3768 36.3854 19.9636
H 44.8954 37.1135 19.4702
H 47.2113 35.7745 24.4703
H 44.9379 35.7574 20.6898
H 50.6908 33.2659 18.69
C 49.8529 33.8453 18.4855
H 50.185 34.5685 17.6982
H 48.3345 35.9296 23.1781
Au 46.5644 33.5438 18.0614
S 46.7993 34.0921 22.8256
C 47.3393 35.6577 23.4181
H 53.4379 39.3438 25.1268
H 53.3878 41.1246 25.1732
H 25.3604 4.9071 25.5574
H 26.5754 5.48837 26.7362
H 20.0162 6.76518 24.4768
H 18.152 10.4591 28.0062
H 21.713 6.45094 23.9441
Au 19.8932 10.3967 25.0361
S 22.4186 8.57614 27.7247
H 23.8105 9.31729 29.6135
Au 22.1579 10.9227 27.0743
H 27.1372 5.0414 25.0226
C 26.3403 5.49979 25.6818
H 22.6234 7.96919 30.1274
C 23.3283 8.40191 29.3187
H 23.9606 7.55375 29.1029
S 26.101 7.3107 25.1847
Au 24.2477 8.17084 26.2707
S 26.6326 9.97954 29.5239
Au 27.9837 10.6244 27.8003
H 28.0438 8.20622 30.4626
H 31.1385 8.91252 27.0133
S 29.6414 10.6756 26.0299
C 30.3889 8.95877 26.2462
H 29.576 8.30922 26.6648
H 30.9125 8.69762 25.2908
H 17.1588 11.933 28.2038
H 11.865 15.6457 23.9218
C 15.5824 16.9655 28.8712
H 16.1898 17.7616 29.2104
H 15.1904 16.3589 29.7417
Au 15.4228 16.1587 25.8802
S 16.6404 15.788 27.9051
H 14.8211 17.3501 28.3217
C 18.0867 11.5677 27.7609
S 18.3958 11.8343 25.9773
Au 21.3023 16.229 25.5802
H 18.9399 12.0252 28.285
Au 19.4403 14.086 25.7095
Au 22.0288 12.6352 25.0287
Au 18.5508 16.6167 26.4425
Au 21.4677 13.641 27.5583
S 20.0286 14.5055 29.2824
Au 20.0733 16.8358 29.2069
Au 26.821 16.0254 26.1802
Au 25.5465 15.1417 28.6356
Au 22.9577 15.7425 28.2466
Au 26.7183 13.3236 26.778
Au 27.8571 13.5897 29.1273
Au 24.2068 12.6892 28.1579
Au 23.9074 14.4903 26.0625
Au 25.6204 11.7969 30.4651
Au 27.4907 11.1365 24.9536
Au 24.8016 11.496 25.5792
Au 29.3826 15.0054 26.911
Au 30.6739 15.1313 29.6862
S 29.7402 13.1695 30.4235
H 38.1861 15.3311 23.4934
S 16.5071 19.9399 25.961
Au 18.1512 19.4371 27.6068
Au 21.9329 19.8427 29.7878
Au 22.3161 18.436 27.3314
Au 21.7365 21.0486 26.8005
S 19.6658 19.0329 29.3663
Au 20.2297 18.9566 25.6906
Au 25.0617 17.7156 27.7549
Au 24.0871 16.9699 25.1535
Au 27.9991 16.9918 28.7083
Au 24.3353 20.1374 26.033
Au 27.1644 20.1778 27.3617
S 24.2468 20.2742 30.1088
Au 26.4831 18.6842 25.0342
S 28.6182 20.744 29.2406
S 31.5903 17.1666 29.1024
Au 32.3709 16.8873 26.8937
Au 29.1442 17.8791 25.9167
H 33.8134 17.8246 29.4449
C 33.0558 17.484 30.1524
Au 30.04 18.9379 29.1854
H 32.7368 18.156 30.995
C 37.8087 16.3476 23.687
H 36.9732 16.2959 24.4161
H 36.7405 21.376 26.1729
H 35.7294 21.0049 24.921
Au 38.8542 19.5233 24.328
S 39.2142 17.1525 24.5097
H 42.2583 19.4662 28.5208
H 43.3774 20.7614 28.0013
S 43.1033 19.0316 26.3101
C 43.1864 19.6571 27.9865
H 43.9335 19.1754 28.5144
Au 42.4716 20.7489 24.7807
Au 45.3602 19.1045 25.6369
C 48.7803 18.0694 26.752
H 48.1867 17.3056 27.1282
H 49.0336 18.7021 27.6699
H 49.8042 17.9532 26.2773
S 47.7657 18.9741 25.5029
C 47.3862 21.0075 29.7066
Au 48.5953 21.1863 25.8368
H 48.373 21.2473 29.2607
H 46.7956 20.3494 29.1543
H 47.5774 20.3715 30.6482
S 58.1297 19.6966 24.543
C 59.1995 18.3004 25.1776
H 58.5706 17.4778 25.4234
H 59.9254 17.9322 24.4391
H 59.8026 18.5707 26.1181
H 15.7255 22.0638 25.162
C 16.4155 21.8165 26.0244
H 16.0832 22.2442 26.886
H 17.4638 22.2409 25.8547
S 20.3669 22.8344 27.8981
Au 19.9338 24.2448 26.0496
C 21.5553 23.8103 28.9137
H 21.1402 23.6266 29.9021
H 22.6666 23.3143 28.7395
H 21.6337 24.9303 28.7075
H 20.9827 27.6036 24.6444
Au 24.8698 21.9245 28.4062
S 25.3393 23.5019 26.7563
Au 27.4285 23.1251 25.8718
Au 23.6791 22.6784 24.9737
H 30.7994 21.8239 28.5365
C 25.2388 25.2871 26.9687
H 24.9159 25.7216 26.0373
H 24.4516 25.4116 27.7131
H 26.12 25.7556 27.3162
H 29.3339 22.8425 28.0238
S 29.6597 22.6936 25.2317
C 29.7129 22.1526 28.6767
H 29.7156 22.7555 29.6006
H 30.6198 24.5965 24.3226
C 30.1198 23.7659 23.8374
H 35.9605 22.8148 25.154
C 36.4624 21.7556 25.1598
H 40.0427 23.4589 29.2935
C 40.8956 22.7624 29.523
H 40.6156 21.7076 29.2702
S 37.258 24.864 26.4147
S 38.0446 21.7058 24.1887
C 37.2629 26.3776 27.5643
Au 39.2945 24.5845 25.3102
H 37.9813 27.1521 27.3461
H 36.2804 26.7745 27.4373
H 37.4661 26.0305 28.604
H 40.8901 22.8973 30.6268
Au 42.3242 22.9849 26.2739
S 42.4416 23.3368 28.7619
Au 46.1263 22.243 25.3949
S 46.2513 22.4597 30.0156
Au 44.9988 24.9111 26.0927
Au 42.2668 25.5812 27.7999
Au 45.7809 26.4344 28.2464
Au 43.965 27.5448 25.8819
Au 41.9363 25.577 24.801
S 49.4648 23.2915 26.3497
C 50.8975 23.1397 27.5437
H 50.9274 22.1041 27.7614
H 51.8099 23.6026 27.1727
H 50.6455 23.6865 28.4349
Au 47.7093 24.8659 26.9694
Au 47.514 24.3509 29.8359
Au 46.6623 27.1757 25.3982
Au 49.4916 26.9929 28.1133
S 48.6364 26.5407 30.2202
S 50.5765 27.6309 26.2555
H 52.2018 28.7417 27.8329
S 38.003 30.3038 26.1211
Au 39.2823 29.3648 27.7288
H 38.8707 32.7172 25.6045
S 39.7196 28.3511 29.8788
H 38.6729 32.2278 27.3609
Au 39.8949 29.756 24.6574
H 37.2013 32.5385 26.296
C 38.2458 32.1241 26.3193
Au 41.1498 27.6991 26.2496
Au 43.3745 30.3837 25.7827
S 43.6489 32.3539 27.0015
S 44.4429 27.3508 30.0979
C 42.2583 32.5557 28.2038
Au 45.3343 29.37 24.0674
H 41.3742 33.1038 27.8307
H 41.9766 31.4898 28.5618
C 44.7757 29.2431 29.8115
Au 42.0082 27.5482 29.7465
H 44.3418 29.3322 28.7488
H 44.3105 29.9055 30.5614
H 45.8171 29.2771 29.8754
Au 48.6299 29.3545 25.845
S 46.9518 30.829 26.299
H 46.9342 32.3863 28.1519
H 47.9323 31.0164 28.6866
C 47.0833 31.3368 28.1158
Au 46.9291 32.3969 24.5421
H 51.5958 33.2158 23.507
H 52.012 29.7176 26.2703
C 52.0915 28.681 26.714
H 52.9331 28.124 26.4251
H 52.9521 32.3087 22.8106
H 42.6668 33.149 29.0438
Au 43.0459 33.4472 24.9786
H 41.8065 36.5119 25.6842
H 45.0986 38.0008 28.2822
H 46.1792 30.9238 28.6162
Au 47.9727 36.7978 29.9205
S 49.5967 35.4618 29.1811
H 46.7841 36.3198 22.8243
H 50.9732 35.5844 27.5008
H 50.2934 37.25 27.8194
C 50.1183 36.2263 27.673
H 49.3071 36.1195 26.9393
H 44.2301 43.4615 30.6142
H 45.2182 44.8082 30.4434
H 45.2696 43.5929 29.1224
S 46.6302 42.9645 31.0944
C 45.1745 43.7756 30.1928
S 49.601 43.9863 27.7519
Au 48.2113 43.4986 29.4792
Au 46.2458 40.6056 30.6628
Au 51.0313 42.0072 27.3659
C 50.69 45.4706 28.2649
H 50.7531 45.5455 29.3371
H 51.7064 45.3185 27.8924
S 51.95 39.8948 26.8121
C 52.7492 40.2279 25.2057
S 55.3961 39.4896 29.7447
H 52.1033 40.3444 24.311
Au 53.7302 39.9257 28.3351
H 56.0964 40.8006 31.6541
C 55.7282 41.1438 30.7229
H 54.7174 41.627 30.786
H 26.8729 8.69166 31.7096
C 27.5393 9.06548 30.9106
H 28.242 9.72539 31.426
H 20.5562 14.5867 31.5542
C 20.6678 13.7426 30.8936
H 21.725 13.5881 30.8427
H 19.9869 12.9177 31.0522
H 24.8319 11.4653 33.6909
H 24.5932 13.1931 34.4119
H 26.1034 12.644 33.8701
C 25.0368 12.5319 33.6161
S 24.6144 13.2101 31.9792
Au 25.9775 15.0643 31.476
H 28.7157 12.4367 32.3289
H 30.114 13.3796 32.9676
H 28.8006 14.2672 32.4201
C 29.3462 13.331 32.2212
H 18.0459 18.5524 31.0864
H 19.5291 19.5461 31.654
C 18.7352 19.3946 30.9334
H 18.1617 20.3024 30.9198
Au 25.8729 18.5591 30.3107
S 27.5699 16.8569 31.3631
H 28.3397 18.7394 32.6134
C 27.8087 17.8263 32.8629
H 28.3701 17.2727 33.71
H 24.3128 22.4227 31.3748
H 26.7788 18.1374 33.178
H 33.4376 16.5199 30.4907
H 45.5448 20.1651 35.3921
C 45.7352 21.3192 35.4565
H 45.6364 21.635 36.5147
H 23.5084 20.9962 32.2289
C 24.366 21.3032 31.6025
H 25.3539 21.1488 32.1305
S 44.5035 22.1871 34.4524
Au 45.4338 22.2168 32.2353
Au 44.7802 24.4874 34.6434
S 45.1456 26.9049 34.7358
Au 44.9865 27.003 32.4642
H 49.6381 26.514 32.4891
H 50.8106 26.8802 31.0664
H 46.8385 21.4247 35.2721
H 50.3505 25.1799 31.4901
C 50.0359 26.23 31.402
H 47.1566 27.2403 36.04
H 40.7279 30.0859 30.853
C 39.8058 29.7185 31.1078
H 38.9899 30.4285 30.9792
H 39.7968 29.2761 32.128
C 46.8489 26.6266 35.2251
H 46.9696 25.5768 35.3571
H 47.5139 26.9611 34.4381
C 44.9015 37.7845 29.3053
H 43.9042 38.3634 29.5604
H 44.5319 36.7193 29.373
S 46.143 38.2119 30.6452
Au 53.9781 38.3171 31.1136
Au 51.031 36.373 30.791
H 54.1567 35.9667 33.813
H 52.7569 34.7835 33.3854
C 53.5253 35.5373 33.0533
H 54.0719 35.1149 32.1639
S 52.6268 37.0812 32.514
H 50.1877 46.3282 27.9458
H 56.4835 41.7606 30.2826


Figure 7i: 64.82 ns


H 18.9394 9.02772 11.4932
S 18.5287 11.5899 11.8789
C 18.0623 9.78585 11.69
H 17.553 9.50076 12.6175
H 22.1049 12.0717 11.3076
C 23.1561 11.9499 10.8967
H 23.5013 12.9914 10.6366
H 23.1139 11.2258 10.0834
C 16.0 18.4136 11.8997
H 14.8873 18.2439 11.92
H 16.1415 19.407 12.3002
H 16.4907 18.2622 10.8541
S 21.1164 16.7686 11.8544
H 20.89 16.4157 9.44829
H 22.045 15.1008 10.2427
H 20.3692 14.9637 10.4906
C 21.1546 15.697 10.3164
C 25.1504 16.6373 11.0295
H 25.1179 15.61 11.1898
H 25.8444 16.8397 10.1251
H 24.142 16.9655 10.7646
H 20.6625 21.4016 11.2075
C 21.1932 20.5461 11.4658
H 20.5121 19.7704 11.7864
H 21.7184 20.1119 10.4968
H 24.1454 22.8128 8.15435
H 23.3329 24.6059 8.16449
Au 23.6974 22.5469 11.189
S 24.8836 24.0215 9.97015
Au 26.9786 23.0961 10.1643
C 24.2838 23.9096 8.1653
H 28.0989 19.8515 10.0034
C 28.9196 20.5255 9.61421
S 29.0261 22.1178 10.6725
H 28.6936 20.7635 8.55176
H 29.9497 20.1494 9.82185
Au 30.569 23.4616 9.33898
H 46.1122 25.7109 10.1415
H 25.0176 24.4572 7.57027
H 30.3914 25.6417 13.3378
H 30.4207 26.3935 8.22073
H 31.7803 26.7293 9.49706
C 31.5335 26.4137 8.45389
H 31.8019 27.0641 7.55288
S 31.9839 24.7009 8.19557
Au 33.8875 24.4993 9.37414
Au 35.9836 26.2375 11.5863
S 36.0409 24.2969 10.3554
C 37.3411 24.255 9.14889
H 36.8931 23.9789 8.17555
H 37.8959 25.272 9.12497
H 38.1038 23.5691 9.56824
H 44.9241 31.1233 11.8216
H 45.1086 26.5215 11.4141
H 46.6364 27.2042 11.1354
C 46.1912 26.2675 11.0849
Au 52.752 30.5069 12.3402
H 46.6086 31.165 11.265
S 51.01 30.7032 10.6755
H 51.3017 31.3526 8.37026
Au 49.9907 32.2478 12.0119
C 51.8394 31.7391 9.23607
H 51.5108 32.7502 9.38426
H 52.9845 31.5793 9.3015
H 53.8673 35.1903 12.1128
H 19.8782 5.78866 16.8342
C 19.1234 5.87946 17.6349
H 19.1608 4.99149 18.232
H 25.4707 5.41182 19.4426
Au 14.1209 10.0832 17.3176
S 15.2459 9.62604 15.376
C 15.4439 7.88931 15.3984
H 16.1565 7.65777 14.5841
H 14.4737 7.41432 15.0687
H 15.8238 7.40264 16.3389
H 17.2312 9.79346 10.9246
Au 17.3343 10.5711 16.1375
Au 20.8781 10.4023 16.0359
Au 19.228 11.7382 14.1393
H 20.269 8.17283 13.7142
C 21.0838 7.55052 13.9371
H 21.7973 7.43978 12.9801
H 20.9486 6.64246 14.5271
S 22.1068 8.48948 15.1258
Au 23.1112 10.2134 13.8725
S 25.661 9.48414 16.7818
Au 23.5571 11.8632 16.7475
C 26.6122 8.04646 15.9047
H 27.763 8.12248 15.9209
H 26.4191 7.3071 16.6511
H 26.2308 7.87707 14.9171
S 24.3224 11.6213 12.403
Au 27.1206 11.015 17.7165
H 28.2874 12.8118 12.5438
H 9.66491 15.1101 18.0394
H 9.63726 13.9545 16.6947
H 9.82963 15.6906 16.2839
C 10.0674 14.8757 17.0093
Au 16.5088 12.3657 13.0149
H 12.2946 13.2112 13.8117
C 13.1101 12.5262 13.6348
H 13.1789 12.2664 12.5971
H 12.9969 11.5583 14.2073
S 16.6698 17.4329 13.3275
H 14.7666 18.4074 14.5366
S 11.9131 14.6582 16.9606
Au 15.341 16.3708 18.07
Au 15.0652 13.3255 17.0137
S 14.728 13.2307 14.2976
Au 15.4993 15.3311 13.6661
Au 17.3393 14.8002 16.7912
Au 20.5789 18.3816 17.9728
Au 18.795 16.9645 12.5406
Au 18.0547 17.4076 17.4551
Au 21.3538 13.2575 15.4235
Au 19.5896 17.4167 15.1794
Au 20.4233 15.5014 17.3043
Au 19.2654 12.3966 17.0251
Au 19.2186 14.7463 14.6661
Au 21.763 15.5663 13.8873
Au 22.4906 17.9168 15.8621
S 25.8073 17.6075 12.4324
S 27.8884 13.8117 14.7256
H 26.8172 13.9505 12.5062
Au 25.9726 13.3611 16.0588
S 27.3786 18.1717 16.0124
H 29.1697 17.464 17.3874
Au 23.4895 15.1481 16.2855
Au 24.4376 16.4569 14.1912
Au 23.8809 13.5225 14.0271
Au 27.4875 16.0612 15.2637
Au 25.0816 17.374 17.2043
C 27.7763 13.7814 12.9031
H 28.4234 14.4777 12.451
S 15.1953 18.5716 16.9172
C 14.1518 18.4288 15.393
H 13.5062 19.2587 15.2523
Au 17.068 19.7595 16.0662
H 18.3312 21.7611 12.9759
H 13.6514 17.4596 15.4528
S 18.7587 21.1854 15.4452
H 17.4099 22.5585 14.361
Au 21.3145 21.0688 17.999
Au 20.728 19.8991 15.3608
C 18.3944 22.2214 13.9475
S 21.4351 23.4877 17.5334
C 19.844 24.3554 17.3142
H 19.0673 23.1217 13.9731
H 19.1682 24.1145 18.0514
S 24.732 22.3947 16.0354
Au 23.4911 20.3937 16.1702
C 26.3908 21.9055 15.3731
H 27.222 22.3122 15.8879
H 26.3378 22.3511 14.3289
H 26.4453 20.7638 15.3675
Au 24.0048 19.2641 12.7926
C 28.3579 18.1963 17.6218
H 27.697 17.9912 18.4251
S 22.5294 21.0728 12.5894
H 28.862 19.1995 17.6541
H 32.1994 22.5717 15.4016
C 33.0858 23.104 15.0068
H 33.8148 22.5005 14.394
H 32.819 23.9471 14.3712
Au 32.3664 25.3691 17.2913
S 33.9888 23.9264 16.5005
Au 33.9159 22.4863 18.3647
H 40.0826 23.5394 17.3251
C 39.9221 23.7815 18.3415
H 42.1427 22.0601 13.5305
C 42.4248 21.8411 14.5429
H 42.7211 20.8171 14.7731
S 44.1121 22.6194 14.9411
Au 43.551 24.8641 15.141
H 41.7853 22.5167 15.1471
Au 44.6246 21.8456 17.1794
H 47.6085 21.986 14.2623
H 47.3485 20.7768 15.5293
H 48.7713 20.7123 14.4149
C 48.1389 21.362 15.0241
Au 47.4773 23.9811 17.3039
S 49.0376 22.3944 16.2038
S 46.9148 25.1624 12.4293
Au 49.6168 20.9552 18.056
Au 50.0187 25.0022 18.2918
S 52.2111 23.7392 17.5482
H 53.2599 22.6618 15.5616
H 52.6094 21.3383 16.7211
C 52.516 22.4053 16.3802
H 51.472 22.5546 15.9539
H 19.8613 25.4325 17.4347
H 19.3829 24.1672 16.3144
H 31.4379 26.0087 11.9897
H 29.7021 26.5489 11.9113
H 29.2951 24.8232 17.4464
H 29.5388 25.1797 19.2359
C 30.552 26.3346 12.569
S 31.1262 27.9603 13.4118
Au 30.8108 27.3022 15.5848
Au 33.6262 27.9224 13.4441
C 29.3334 25.5332 18.2257
S 30.6816 26.7625 18.0048
H 28.316 25.9053 18.2212
S 35.934 28.1998 12.7755
H 38.0528 27.5212 13.8848
H 36.8908 28.7169 18.243
C 37.0995 27.8705 14.3313
H 37.0665 28.8293 14.9521
H 38.3186 28.1482 17.324
C 37.9208 28.5744 18.2307
H 38.4599 29.4329 18.5409
H 36.6247 27.0574 14.8889
H 40.851 27.8953 13.7984
C 45.9041 31.024 12.1409
Au 45.5053 25.935 17.376
H 40.492 26.5052 15.0004
H 40.7809 28.2682 15.5982
S 41.6007 30.7358 15.4763
Au 43.1558 27.5789 17.7356
C 41.0026 27.5195 14.8287
S 42.7658 27.2281 15.2733
Au 44.4558 28.3697 14.0241
Au 43.8572 30.1285 16.1931
S 46.1602 29.3152 12.7018
H 40.6707 32.4066 14.2268
Au 46.09 28.4323 16.3276
Au 49.2741 25.6246 12.422
Au 46.2804 25.7425 14.7669
Au 48.1709 29.3202 14.1708
Au 48.3423 26.7493 16.5917
Au 49.8044 28.8516 16.4016
Au 50.9464 27.7095 14.1475
Au 51.4342 26.9173 17.0856
S 51.565 26.1667 12.5368
H 51.5975 23.7584 13.4254
H 52.5072 24.836 14.2874
Au 52.8159 29.3158 15.7672
Au 53.9623 25.3591 17.1491
S 55.7544 26.842 16.7775
S 54.2208 30.3954 14.106
C 55.7638 29.4091 13.7816
H 56.6366 29.7888 14.3207
C 52.2309 24.6517 13.2998
C 57.2551 26.2189 17.7529
H 55.6016 28.4596 14.1332
H 53.1804 24.5012 12.8037
H 55.933 29.2757 12.7159
H 57.2764 25.2289 17.3488
H 58.0435 26.8392 17.6844
H 39.2365 34.9017 17.7331
H 37.9482 33.5938 17.3042
H 37.7816 34.3301 18.8396
C 38.6102 34.0587 18.0924
H 46.1705 31.7555 12.9651
H 42.0979 33.0506 15.0875
C 41.7183 32.2241 14.4436
Au 40.515 31.5309 17.4419
H 42.3089 31.9866 13.5712
H 44.0993 36.3727 14.0242
C 43.7085 35.5539 14.6407
Au 45.1068 32.589 16.3617
H 43.271 35.909 15.6008
H 42.824 35.051 14.1415
S 45.1569 34.5099 14.9156
Au 47.3891 31.1036 16.2566
Au 50.6055 30.6307 14.3503
Au 46.512 35.5469 16.5078
Au 49.7294 31.633 17.7615
H 49.3881 36.0548 13.563
C 49.6371 35.3505 12.838
S 48.699 33.7932 13.1454
H 49.4138 35.7486 11.8819
Au 47.4623 33.0654 18.3236
Au 49.241 32.8002 15.36
H 50.6997 35.3281 13.0095
Au 51.9637 32.3661 16.2704
S 51.7638 35.8507 18.3407
S 56.9889 32.4838 17.5481
Au 52.8959 35.4707 16.3246
H 52.8814 36.4832 13.0735
Au 54.627 32.2779 17.4273
C 53.8791 35.999 12.9566
S 54.3276 35.2174 14.5661
Au 54.219 32.8392 14.588
H 56.6214 34.8974 16.922
H 54.7267 36.6888 12.9822
C 57.2736 34.3037 17.5174
H 58.2974 34.4291 17.1762
H 57.1695 34.6305 18.5519
H 52.3174 38.1412 18.2409
S 48.1215 37.0084 17.501
H 47.2091 39.2798 17.3357
H 46.4967 38.1987 16.0639
H 48.2074 38.7435 15.9162
C 47.3613 38.4601 16.6647
C 51.3318 37.6423 18.1775
H 50.8508 37.9301 19.0778
H 16.6096 5.69683 22.551
H 18.058 5.99953 17.3108
H 17.3721 4.53125 23.7268
C 17.1399 5.57948 23.5069
H 24.6536 5.8573 24.626
C 23.5916 5.55774 24.4472
C 24.7886 5.50414 20.3151
H 23.9537 4.81909 20.2413
H 25.4216 5.34708 21.1841
H 11.2923 8.94326 19.3854
H 12.4199 8.63503 20.6823
H 11.3971 10.0849 20.7543
S 13.1499 10.6495 19.3848
C 11.9729 9.47987 20.0571
Au 13.9096 10.3039 23.6372
Au 16.7372 11.0025 23.037
Au 15.2081 11.1388 20.7611
Au 17.1483 12.0193 18.6906
Au 18.9582 9.67208 18.0342
Au 20.5676 6.57673 24.4955
Au 18.3591 9.06009 23.893
S 19.7407 7.35846 18.5588
S 18.6414 6.72103 23.2417
Au 19.0562 7.19928 20.8706
Au 18.1639 10.2477 20.7768
Au 21.0443 9.44585 21.0351
Au 19.8751 11.1839 22.9952
Au 22.7296 9.46929 23.0714
Au 21.8648 7.25475 19.6411
Au 22.532 10.586 18.9604
Au 19.9827 12.2685 19.7776
H 23.2897 5.78835 23.4058
H 23.517 4.43414 24.5708
S 24.0823 7.1931 20.5024
Au 23.5028 11.8447 24.2418
S 27.4463 8.75482 24.1963
C 27.6941 7.05864 23.6083
Au 25.3487 9.82057 23.7369
H 26.7122 6.7129 23.5079
H 28.4976 6.50652 24.1429
Au 24.7665 8.65748 18.7759
Au 24.579 10.4484 21.0893
H 27.87 7.33801 22.5708
S 28.9737 12.3298 18.4501
C 30.2915 11.6539 23.3781
H 29.4837 10.949 23.0936
H 29.6728 10.001 19.1054
C 30.084 10.9986 19.1885
H 31.0685 11.0411 18.6678
H 30.225 11.233 20.3111
H 12.2689 14.2053 24.4689
Au 12.3814 12.6838 18.0509
H 13.6886 13.4572 25.3874
C 12.7204 13.2438 24.9178
H 11.889 18.5989 23.5408
Au 12.5382 15.8654 19.0001
S 13.0299 12.4689 23.1529
Au 16.7213 18.2794 23.0455
S 12.1787 17.0788 20.9105
Au 15.0343 13.5951 22.6205
Au 14.9355 16.341 24.109
Au 14.5198 16.3003 21.3435
Au 15.4936 14.1979 19.6767
Au 16.8965 17.6935 20.2831
Au 22.2686 12.3677 21.492
Au 17.0381 15.5268 22.1881
Au 22.1305 13.5677 18.4895
Au 18.3139 15.0033 19.3538
Au 19.806 17.3489 20.4721
Au 17.5578 12.9899 21.3477
Au 19.5853 13.9023 23.657
Au 20.4425 16.623 23.098
Au 20.6361 14.7115 20.986
Au 22.2361 14.4436 23.3389
Au 22.6804 17.1571 21.554
Au 22.5361 16.4139 18.7885
Au 24.8525 12.3847 19.1963
Au 25.4384 12.8671 22.067
Au 27.8059 13.7812 23.1079
Au 23.5162 14.6176 20.7826
Au 25.1931 15.021 23.9603
Au 26.2404 15.3909 21.2213
Au 24.9747 17.6038 22.8355
Au 27.4778 13.5015 19.9046
Au 25.4744 14.9232 18.4575
Au 25.033 17.4114 19.9875
H 30.7136 12.0506 22.3999
Au 27.855 17.099 23.59
S 28.7195 17.7078 21.5201
H 42.8802 17.9469 25.0848
H 47.315 20.4246 18.1283
H 49.2098 18.9834 21.7989
H 11.0532 19.0786 19.9328
H 14.7543 23.9427 23.266
H 14.2182 23.0199 24.8069
H 12.0108 19.4059 21.4132
C 12.0116 18.885 20.4654
C 15.6132 22.6325 18.7981
H 12.8825 19.217 19.8252
H 15.0711 21.7378 18.4983
H 14.9763 23.1851 19.5574
H 15.7239 23.0858 17.8269
Au 16.4708 21.6183 21.7171
S 17.1548 22.0713 19.5889
Au 18.7454 19.7152 21.6719
Au 18.3238 19.899 18.9255
Au 21.0804 20.0199 20.4228
Au 22.4413 21.9413 22.6422
Au 22.1629 23.8024 19.6467
Au 21.4072 19.0893 22.9959
S 22.8492 24.0919 21.9502
H 20.917 24.8131 23.4208
Au 23.4397 19.2735 18.59
H 27.8411 22.5071 20.9964
H 26.5846 22.6618 22.217
S 25.9258 21.2847 20.4277
Au 23.9579 19.821 21.3128
C 26.8265 22.6922 21.2429
H 26.5553 23.5732 20.7237
Au 27.1901 19.4706 20.8877
Au 24.9509 21.8405 18.3552
H 30.9691 17.8026 20.842
S 33.0664 23.6884 23.629
C 31.3076 23.9435 23.725
H 30.9061 23.5978 24.6781
Au 33.7357 22.5236 21.7567
H 30.708 19.2025 21.8657
C 30.4731 18.1383 21.7842
H 30.7497 23.3359 22.9462
H 30.9355 17.5901 22.5665
H 37.0886 26.1119 23.9782
S 34.2732 20.931 20.1846
H 38.4498 21.2294 22.772
H 38.2804 21.5263 24.5438
H 36.2622 20.3678 21.4178
H 39.0024 23.3142 18.6655
H 36.6282 19.9685 19.734
H 37.9652 25.1158 25.0554
C 36.1439 20.7334 20.4009
H 36.7577 21.6297 20.4009
C 38.4171 22.0083 23.561
H 37.6693 22.7522 23.2967
S 39.9494 22.9954 23.7445
S 45.1329 20.4385 18.9374
Au 41.7424 21.6003 24.2723
Au 40.7891 23.2485 21.4865
Au 43.4798 24.3797 21.879
Au 43.1625 24.4103 18.8497
S 41.3185 23.0604 19.1746
H 48.2113 19.4904 20.619
S 47.8579 19.9361 24.0258
H 47.1031 19.174 19.5313
Au 45.4277 22.1394 20.4519
C 46.7733 19.6261 18.577
H 46.5479 18.69 18.0182
Au 46.2496 23.4864 22.7034
Au 48.0414 23.3826 20.4811
Au 49.0016 23.3542 22.9896
C 49.1259 18.912 20.691
H 49.0183 17.8925 20.2935
Au 50.3778 21.7559 21.3269
S 50.5512 19.5977 19.7952
Au 52.0921 23.2382 22.9682
Au 53.3068 23.4851 19.664
H 56.2713 21.9692 21.6713
S 54.3454 23.3779 21.8229
H 54.7482 20.9275 21.895
C 55.2884 21.8908 22.2075
H 55.2685 21.8267 23.3097
H 21.2031 25.8665 22.0553
C 21.7126 25.2413 22.8524
H 22.3357 25.828 23.5313
H 31.1159 24.9785 23.7303
H 33.3005 28.516 20.7096
C 33.7273 28.8991 21.6674
H 34.4378 29.7428 21.3874
H 32.9898 29.1459 22.4762
Au 34.1516 25.6621 23.0134
H 37.8453 30.4825 23.3338
H 37.5112 32.0887 22.6424
S 39.4466 26.8314 24.2506
C 38.1229 25.6566 24.0867
H 38.3435 24.8989 23.3475
H 37.494 31.8299 24.4421
C 37.9341 31.5341 23.4998
S 38.4049 27.3451 19.5944
S 34.9334 27.8544 22.6099
Au 36.609 27.5224 21.0489
H 39.9654 24.851 18.5115
Au 45.412 30.4888 18.4136
Au 40.8965 30.4803 21.7301
Au 40.3319 28.1568 20.5553
Au 43.4142 25.912 24.1793
Au 41.1946 25.8228 22.6736
Au 42.6866 28.1979 22.7091
Au 42.7783 29.4669 19.9084
Au 45.738 26.3926 22.6198
Au 42.8623 26.6355 20.5307
Au 45.3512 27.8525 19.5763
Au 45.2011 29.4951 21.9769
Au 48.0705 29.2934 18.5285
Au 45.5659 25.0172 20.1351
Au 49.9481 30.457 20.3416
Au 50.123 27.7153 19.8272
Au 50.1652 28.4948 22.4938
Au 47.871 26.2974 19.368
Au 48.505 25.9586 22.0296
Au 47.5065 28.4037 21.2343
Au 47.8882 30.2756 23.24
Au 47.7551 27.6495 24.1529
Au 50.177 25.5652 24.1916
Au 50.8513 24.7923 21.1253
Au 52.749 26.5382 19.9671
Au 54.8039 28.2654 21.8166
Au 52.8861 29.9806 23.6541
S 56.7841 27.3279 22.5725
Au 55.4355 25.4156 22.2367
Au 52.3781 28.9913 20.8979
Au 52.42 26.4902 22.7611
Au 54.3166 28.2133 18.3127
H 57.0469 26.035 18.8033
Au 51.9008 29.5033 18.2732
Au 54.2206 30.494 19.8038
H 57.3765 26.706 20.2145
H 58.7521 26.3949 21.2032
C 57.8696 27.1159 21.0212
H 58.3559 28.0785 20.7478
S 39.7344 31.9644 23.4429
S 39.5868 32.8038 19.1027
Au 43.2968 30.9067 23.5434
Au 43.2795 35.8914 22.4071
S 42.475 36.156 24.7245
S 43.3163 35.618 20.1531
Au 44.3586 31.9413 21.0263
Au 43.339 32.0901 18.4738
Au 41.5387 34.1042 19.4488
Au 44.9584 34.3617 18.9116
Au 46.262 35.6953 22.6305
Au 45.8257 32.4479 23.3169
C 51.2863 37.5194 23.9627
Au 47.2186 31.0822 20.4723
H 50.5466 37.6549 24.7552
Au 49.7686 34.2894 18.4374
Au 48.5811 33.6076 23.0109
Au 50.5402 31.3474 23.0164
Au 47.1254 33.8507 20.8158
Au 50.3481 33.1298 20.8996
Au 51.4202 33.9301 23.4085
Au 52.3275 32.3958 19.0414
Au 55.2488 30.9855 22.5517
Au 53.6072 35.025 19.6079
S 55.4615 34.6674 21.0055
Au 52.8529 31.9723 21.757
Au 54.7955 34.0288 23.1762
Au 56.8683 31.7566 19.9619
H 55.2983 37.1172 21.6391
C 56.0486 36.414 21.2345
H 56.9394 36.5499 21.9354
H 59.177 32.9228 22.22
S 57.587 31.2536 22.0557
H 57.4006 33.5788 22.5073
H 58.266 32.855 23.8703
C 58.2071 32.8041 22.7502
H 40.7895 37.8552 24.6819
C 43.1807 37.2296 19.3088
H 43.3784 37.965 20.0916
H 42.2878 37.3946 18.7643
H 44.0099 37.2942 18.513
S 46.0414 37.9395 21.705
H 50.7417 37.146 23.068
H 50.814 37.9155 17.1991
Au 47.0902 37.1591 19.6864
H 47.7642 39.6627 21.667
H 47.2156 39.3407 23.3394
H 48.3704 38.1691 22.7389
C 47.5465 38.8702 22.3888
H 56.4262 36.679 20.288
H 16.5034 5.98694 24.3147
H 16.0869 6.2041 28.8511
H 16.1008 7.39858 30.1233
H 12.8255 7.14057 24.8706
S 14.9738 8.29764 24.1102
H 15.1136 7.63733 28.7237
H 14.1197 5.98759 24.5404
C 13.7059 6.95283 24.1589
H 13.3294 6.78436 23.1752
H 13.7328 10.3855 29.0727
H 12.5218 11.6335 29.4671
Au 16.0619 8.58804 26.1413
C 13.5702 11.3716 29.5234
H 13.9603 11.5455 30.4944
Au 16.6186 12.5571 27.4764
S 14.3902 12.6815 28.3916
H 21.9458 7.49963 29.5705
C 16.1126 7.36234 29.0297
S 17.3152 8.4203 28.0682
Au 17.7869 10.3719 29.2113
Au 18.437 11.497 25.508
H 20.7401 8.4611 30.2382
C 21.761 8.25582 30.2808
Au 19.6256 12.0821 28.0869
S 22.5499 6.44844 25.6961
S 22.6697 9.82526 29.8856
Au 20.7848 9.9067 25.2638
Au 22.0015 10.4489 27.7563
Au 21.3076 12.5972 25.8857
C 29.0205 11.7776 29.4557
S 27.7742 11.4645 28.1555
Au 23.5212 8.64513 25.8597
H 27.1351 9.19241 30.0335
Au 24.5457 9.00888 28.6036
Au 24.4498 10.9897 26.6238
H 27.6536 7.64078 30.5721
C 27.5392 8.25268 29.7438
S 26.3428 7.34238 28.6627
Au 26.6307 8.43787 26.4558
H 28.4668 8.34384 29.2233
H 28.6417 11.1796 30.2829
H 31.1275 11.1905 23.9306
H 41.4878 10.8091 31.4111
H 40.3551 10.4084 30.1024
C 41.3301 10.975 30.3595
C 11.8295 18.2155 24.5707
H 12.9617 18.5951 30.8901
H 11.9789 17.8633 29.7634
C 12.7999 17.629 30.4684
S 13.6989 18.1769 24.9965
Au 14.2942 14.9613 29.0776
Au 16.3052 15.96 26.7892
Au 13.9783 17.5984 27.32
S 14.2264 17.1725 29.5339
H 12.1395 12.5331 25.6205
Au 16.8725 13.7684 24.447
H 11.4508 17.1968 24.6908
Au 19.0714 13.8674 30.2518
S 19.6883 16.0132 30.5449
Au 18.1512 16.1246 24.8412
Au 20.297 16.4732 28.2182
Au 18.6412 14.363 27.0283
Au 20.8974 15.3854 25.7825
Au 22.1807 13.8405 28.2379
Au 18.2845 18.1092 26.7536
Au 20.9952 18.2026 26.038
S 24.6844 18.53 29.911
Au 26.0164 12.6125 25.2185
Au 24.3168 16.2287 29.9654
S 24.1563 13.8848 29.7735
S 27.7159 16.7411 25.9326
Au 25.824 12.5393 28.7638
Au 25.4065 16.9956 25.905
H 30.0089 11.2909 29.3206
Au 28.7061 12.1607 26.1101
Au 22.9775 17.2069 24.6401
Au 23.0857 16.5308 27.2725
Au 23.7024 14.0191 25.9985
H 27.8246 19.0689 26.2664
H 30.2789 17.2679 31.4374
C 28.6258 18.2733 26.4449
S 33.7077 15.7884 27.044
H 33.1891 16.1757 24.8083
H 32.3787 14.7044 25.3749
C 32.542 15.7478 25.6059
H 31.5381 16.1738 25.5909
Au 32.0056 15.6023 28.7061
H 28.8989 18.2828 27.5287
S 29.7268 13.1337 24.1756
H 39.0879 17.0265 28.8221
C 38.6949 17.5097 27.9097
H 39.2153 17.2351 26.9834
H 37.6204 17.1768 27.7852
Au 43.2395 13.9241 29.5678
S 41.2021 12.7438 29.8303
S 45.1668 14.9945 29.2168
C 45.1462 16.2738 27.8736
H 45.215 15.864 26.9136
H 44.3211 16.9597 28.0113
H 41.6716 19.0589 26.0113
H 43.217 18.7078 26.725
C 42.7152 18.8028 25.75
H 46.1189 16.7853 27.9132
H 48.06 17.7696 25.0154
H 46.8799 18.7416 25.9501
H 15.709 19.9709 27.492
H 15.705 23.9896 24.8601
C 16.4649 20.759 27.6194
H 11.5312 18.9321 25.3696
C 15.0717 23.3983 24.1852
H 16.0441 21.3598 28.4673
Au 14.7781 20.1807 24.3599
H 16.5714 21.3816 26.6979
S 16.1328 21.951 23.9981
S 17.9324 19.9162 28.2837
H 19.8501 23.5514 25.3244
Au 21.2397 20.9396 25.0609
Au 19.7823 21.0271 27.4681
Au 18.938 19.3993 24.4092
C 20.4004 24.0032 26.2444
S 21.4456 22.5577 26.833
H 21.0746 24.7869 25.9606
H 19.8789 24.3935 27.1284
H 23.5549 18.8346 31.8997
H 29.5473 18.4284 25.8294
Au 23.9901 20.024 24.1248
H 24.4442 22.4482 27.0214
H 24.993 22.8312 25.2551
H 26.286 22.6745 26.5686
C 25.1942 22.2372 26.2561
S 25.4135 20.4604 25.893
Au 24.5425 19.1132 27.5791
Au 34.0078 17.9479 27.5508
C 33.4559 21.2845 26.9962
H 32.5368 20.7397 26.8554
H 34.1084 21.3535 26.049
S 34.212 20.1632 28.3333
H 33.2407 22.246 27.45
S 38.7794 19.295 27.8958
Au 39.1502 20.1125 30.1387
Au 36.4189 19.9679 27.9855
H 41.8926 23.0638 29.2216
Au 44.9924 23.8424 25.5094
H 40.3801 23.1231 28.4132
H 41.93 22.9842 27.4588
C 41.4032 23.3896 28.2693
Au 44.8189 21.3549 26.6981
S 43.4026 20.1698 24.766
H 45.1783 19.9256 28.8597
C 45.6654 20.6123 29.5714
S 45.5233 22.2243 28.7355
S 41.4158 25.185 28.2077
H 46.2751 18.0628 24.4214
H 46.6693 20.4139 29.8815
C 47.1929 18.4637 24.9112
Au 47.1738 21.942 24.9853
Au 50.7229 23.0201 25.157
Au 47.7787 22.5504 27.6662
S 50.0683 22.7898 27.5079
C 51.2376 21.6097 28.5188
H 50.7371 20.64 28.7748
Au 50.1266 20.1803 24.2425
H 51.492 22.2991 29.3919
H 52.1378 21.3997 27.8521
H 52.923 18.7491 26.5457
H 52.3008 17.8239 25.0933
H 54.0777 18.4642 25.4295
S 52.4928 19.9754 24.4009
C 52.9892 18.6093 25.4823
Au 53.4433 21.7791 25.4226
H 55.9592 23.89 25.1286
H 56.0806 24.8956 26.7138
H 40.9917 28.0704 28.1506
H 40.0393 29.652 28.3225
H 39.9258 28.7044 26.8828
H 42.1857 31.5458 28.1763
Au 43.4134 25.4273 26.913
C 40.5894 28.962 27.6673
Au 40.602 25.9349 26.1738
Au 42.9819 28.1573 25.7968
S 42.054 29.9158 26.9144
Au 45.3366 29.6099 24.7323
Au 45.5939 26.689 25.6634
Au 40.8941 30.9416 25.238
C 45.1251 26.6479 30.5084
H 44.4385 26.3543 29.6652
H 44.9676 26.0381 31.4177
Au 47.8379 24.7492 25.1934
Au 47.2066 25.6706 27.6887
S 46.8678 26.7055 29.9608
Au 49.5292 29.5828 25.2612
Au 49.3349 26.8375 26.4017
Au 50.5338 25.0216 28.5451
Au 47.5963 29.0208 29.5322
Au 50.8863 28.6756 27.7079
S 50.9645 26.8975 29.6507
Au 47.2423 28.6636 26.7677
S 54.0823 23.5537 26.7654
H 56.3249 23.0671 26.7156
C 55.82 23.9036 26.2281
Au 52.745 25.0687 25.4105
S 54.8292 28.9018 26.4467
Au 51.6914 27.7953 25.0313
Au 53.5437 29.9527 28.3376
C 56.6724 28.7568 26.7541
H 57.1602 29.7445 26.7259
Au 51.7616 31.2118 26.078
H 53.344 26.9757 29.5358
H 56.9542 28.3114 27.6978
H 57.0621 28.1543 25.9182
Au 44.2543 32.1657 25.8415
H 41.802 33.0438 29.2079
C 42.624 32.3713 28.8119
S 43.7829 33.349 27.8749
Au 44.6986 36.4855 25.4295
C 41.909 37.9027 24.7323
H 42.977 31.864 29.6498
S 47.7837 31.514 29.3923
H 46.5306 35.5444 28.5382
C 46.5557 36.5719 28.1349
Au 49.3865 31.1683 27.6905
Au 45.8427 32.5124 28.68
S 46.9347 36.6692 26.296
Au 49.4164 32.6078 25.3368
Au 46.9835 31.4749 25.9853
Au 46.7933 34.4363 25.0477
S 50.1671 34.6682 28.4227
Au 51.1698 35.1746 26.3116
C 50.7656 35.9777 29.785
H 51.9626 38.4075 23.7763
H 51.8233 35.8893 29.9455
H 50.1257 35.6628 30.6262
H 50.4311 36.9304 29.4583
S 52.2828 35.9763 24.4088
Au 51.4003 32.6594 28.993
S 52.253 30.7817 30.0241
Au 54.7325 31.0626 25.6861
S 54.2555 33.3296 25.3255
C 54.8843 34.5674 26.4806
H 56.0058 34.5056 26.5777
H 54.4207 34.1986 27.3724
H 54.6601 35.5884 26.2042
H 54.1747 30.6596 31.6327
H 42.298 38.5125 25.5545
H 45.5732 37.0388 28.2804
H 42.3099 38.3067 23.764
H 47.2913 37.111 28.6841
H 18.9979 10.1742 32.4255
C 19.3634 11.0892 32.0928
H 19.4878 11.7105 32.9961
S 18.1592 11.8165 31.0511
H 22.1706 8.06867 31.3128
H 20.3003 11.1137 31.5922
H 29.1055 12.8526 29.5315
H 42.2294 10.5101 29.9405
H 12.6496 16.9301 31.3868
H 23.1293 20.1153 30.7379
H 22.898 14.0141 31.906
H 17.3632 16.8744 30.0144
H 17.779 17.083 31.6409
H 18.5677 18.0284 30.2065
C 18.1916 17.0425 30.6451
C 23.7707 13.3788 31.5114
H 24.6703 13.4549 32.1316
H 23.2428 12.4115 31.4114
H 29.7967 17.4706 29.7321
C 29.6728 16.8245 30.6122
S 30.4518 15.0784 30.3069
Au 32.2479 15.0413 31.8432
C 34.1313 14.347 34.8859
H 33.0968 14.2317 35.2829
S 34.191 15.1277 33.3345
H 34.7118 13.4029 34.922
H 28.6601 16.9679 30.9074
H 39.6875 14.8345 34.8646
H 37.9417 15.4673 34.6637
C 38.8173 14.9752 34.2384
S 39.0862 15.9207 32.613
H 38.3554 14.0126 34.0001
Au 40.0583 14.1685 31.2226
Au 41.2471 16.6375 32.5478
S 43.3893 17.3271 33.0022
Au 44.1698 16.3157 31.1449
C 43.8409 16.1966 34.4616
H 44.9309 16.0645 34.4155
H 43.6519 16.7176 35.3997
H 43.1706 15.3337 34.4572
H 22.3107 18.4407 30.621
C 23.2246 19.0025 30.8327
H 35.5583 20.9673 36.1889
Au 34.5142 17.4224 33.8337
C 35.1241 19.9765 35.8527
H 34.0939 20.0579 36.1955
S 35.0918 19.7169 34.0723
H 35.6765 19.1095 36.3442
Au 37.4695 20.3312 33.2891
S 39.4037 20.9916 32.257
H 41.6401 21.0146 32.1988
C 41.1055 20.5761 33.0032
H 41.2984 19.527 33.2639
H 41.1219 21.322 33.8797
H 45.0508 20.7391 30.4899
H 44.8282 27.6698 30.7632
H 52.9269 27.1021 31.2177
H 47.4342 31.6849 31.8057
H 52.7179 25.517 30.5148
C 52.6362 26.5901 30.2614
H 48.6073 32.9202 31.3211
H 49.1128 31.1613 31.3037
C 48.3502 31.844 31.1182
H 53.699 32.4668 31.2717
H 52.6006 31.5286 32.2821
C 53.2748 31.3701 31.3916
H 34.7506 14.8638 35.6245


Figure 7j: 66.70 ns


H 20.1715 20.3968 11.0471
H 19.2188 14.0642 12.2303
H 25.0411 15.5497 13.596
H 19.9031 21.7366 12.2942
H 21.4131 21.0293 12.1315
H 44.794 20.9319 11.1783
H 42.9282 20.8983 10.9474
H 43.8971 19.411 11.3487
H 46.9181 24.4104 7.66957
C 47.1212 23.6436 8.41308
S 46.0056 24.056 9.83918
H 46.7056 22.672 8.00813
H 43.1883 24.8348 10.3725
H 48.152 23.6433 8.66604
H 49.9558 21.0675 11.6327
C 49.4875 20.9869 12.6476
H 48.6215 20.3859 12.852
Au 47.2561 23.3534 11.6365
H 41.4324 25.007 10.1518
S 42.3984 26.6354 11.7369
H 42.5841 26.157 9.49575
C 42.3402 25.5408 10.3569
H 45.3365 28.7769 9.10616
H 45.2312 30.1537 10.1595
Au 46.5008 26.2944 10.5932
H 44.2316 28.7001 10.4202
C 45.1745 29.0886 10.1111
S 46.5625 28.4695 11.1326
H 54.711 25.8402 12.4309
H 53.5842 24.5488 11.9226
C 53.6591 25.6197 12.1352
H 53.466 26.3161 11.2362
H 49.3076 31.1397 11.9941
H 40.5456 32.2066 11.0695
S 41.896 30.5201 12.209
C 40.9721 32.1531 12.1182
H 41.5463 33.0261 12.28
H 44.7159 34.8156 12.1438
H 50.9647 31.1335 11.2487
H 44.6836 33.8861 10.621
C 45.3066 34.2709 11.4474
H 12.8872 5.01697 13.4774
H 11.3204 5.75719 13.6596
H 12.2637 5.96587 12.196
Au 11.5476 9.10299 14.195
S 10.1148 10.9182 14.6088
C 8.44425 10.7755 13.7857
H 8.43677 11.4712 12.9136
Au 9.98501 10.516 16.85
C 12.3287 5.88615 13.2857
H 7.58011 11.179 14.3901
S 13.0552 7.39475 13.9033
C 14.7 12.6013 17.0558
H 14.8698 12.8475 15.9755
H 14.225 11.6527 17.0644
S 16.2886 12.4337 17.8593
Au 13.2123 7.09908 16.2451
H 14.1339 13.4208 17.6396
H 16.3542 9.58411 13.8034
H 17.1521 10.6556 12.7919
C 17.2928 9.73104 13.305
H 17.5612 8.84453 12.7246
Au 17.6091 11.2979 16.3171
H 17.8799 8.19895 17.1452
H 19.2051 7.04905 17.1731
S 18.511 9.95254 14.6431
Au 19.7622 11.8633 14.1939
C 18.4111 7.44477 17.6979
Au 22.2291 11.3966 17.1787
H 17.7548 6.66594 18.0809
H 24.7325 7.22115 18.4406
H 24.2042 5.50518 18.6536
H 22.9983 6.68891 18.0062
H 28.6717 8.01283 18.117
H 22.746 10.6964 13.4811
H 23.5725 11.9109 14.4344
C 23.8743 6.54725 18.6642
H 24.5549 10.5968 13.5367
Au 25.1783 10.1899 16.9792
S 23.3847 9.84877 15.6978
C 23.6363 10.8573 14.1266
C 27.6902 8.24727 18.2773
H 8.0942 9.81096 13.5555
H 16.0011 16.4573 13.999
Au 16.4219 17.9403 17.8734
Au 17.1859 14.6288 17.2462
H 12.5752 15.6096 18.6683
C 15.9394 17.1409 14.9198
H 14.9047 16.9636 15.3952
H 15.9469 18.1913 14.6053
H 20.4813 14.8538 11.5206
S 17.3248 16.8575 16.1101
H 19.5344 15.6171 12.8363
C 20.0062 14.7077 12.4689
Au 19.8982 12.8884 16.9614
S 20.1276 19.6596 13.4835
Au 20.1463 15.6168 17.9592
S 21.1268 13.7348 13.6127
Au 21.2612 14.9379 15.6099
Au 22.0871 17.3777 16.46
Au 22.2079 18.6981 13.9133
H 23.2896 15.8126 13.2683
Au 25.7664 15.0133 18.2903
H 24.4609 16.4493 12.2149
Au 23.1594 14.965 17.5189
S 24.3798 17.8567 14.1365
C 24.332 16.2576 13.2569
Au 24.9499 17.3088 16.4521
H 32.1016 15.4933 17.8971
H 28.8697 13.2271 14.3164
H 28.8251 12.3867 15.9445
H 27.4812 13.5782 15.3724
Au 29.1177 16.7161 16.0203
C 28.5414 13.3029 15.3412
S 29.6907 14.4933 16.3223
H 41.799 18.6051 19.2992
C 42.4648 18.1721 18.6497
H 47.4473 16.4827 15.1969
H 47.3165 17.0145 16.9261
C 46.9192 17.1773 15.8135
H 45.8627 17.1752 15.7224
H 57.0687 18.6187 18.0825
H 14.2861 20.8982 20.2724
H 13.9651 20.7801 18.6119
Au 22.6815 19.8241 17.5955
C 20.3693 20.7425 12.0454
H 20.5263 24.2286 16.1822
Au 19.7591 21.0876 15.3624
S 19.3638 22.515 17.0968
Au 19.9824 20.648 18.2489
H 21.7178 23.0144 16.7736
H 20.9321 24.0482 18.0139
C 20.8432 23.6428 17.049
H 24.0759 22.9556 14.7742
Au 26.4908 19.9989 16.3046
S 28.6821 19.0761 15.9241
H 29.7407 20.8181 14.5298
H 24.6223 21.3716 13.9801
H 22.9141 21.4691 14.7019
S 24.4156 21.1023 16.4603
C 23.9911 21.8523 14.8398
C 29.3646 19.7782 14.2989
H 30.1525 19.1247 13.9667
Au 30.2861 19.7806 17.4987
C 33.4932 20.8358 18.2392
H 33.599 21.8482 17.78
H 33.7108 20.1659 17.4502
H 28.5706 19.852 13.5038
S 31.8366 20.6603 19.0438
H 34.2806 20.9251 19.0274
Au 39.0441 24.007 15.171
S 39.9246 22.0928 16.2572
H 41.3407 20.4338 14.9305
H 37.4755 25.8927 11.6906
H 36.0381 22.6462 19.1935
H 41.4496 22.0161 14.3283
H 39.8245 21.1447 14.1258
C 40.6901 21.3301 14.819
Au 45.0003 22.923 13.8864
S 43.6499 20.8932 13.3445
Au 41.6294 23.0881 17.6224
C 43.8467 20.4968 11.5002
H 42.4886 17.1922 19.066
Au 45.8933 22.7229 17.3115
Au 45.4721 19.8804 14.3413
Au 47.5385 20.5013 16.8506
Au 48.679 22.9301 17.7115
Au 47.4405 22.6915 15.079
S 47.4547 18.7661 15.0853
S 48.951 22.709 13.0458
Au 50.1364 24.6292 16.0501
H 50.3635 20.7259 13.2858
Au 50.5494 24.4223 13.2818
S 51.7424 20.6673 17.495
C 53.1881 19.9404 18.2778
S 54.4531 23.3756 16.8098
H 56.7252 22.7253 16.1439
C 55.8284 23.1053 15.5572
H 55.3995 22.3184 14.8531
Au 55.3306 24.7149 18.3865
H 56.107 24.0058 15.0234
H 53.1692 18.7642 18.39
H 34.0102 26.7559 17.3327
H 36.3098 25.1985 12.8374
H 37.3717 24.045 12.2269
C 37.3039 25.1737 12.4819
S 38.2415 25.7448 13.8853
S 37.8043 29.3735 14.7597
Au 39.9452 28.7498 15.4148
Au 40.4297 26.1242 13.091
Au 39.846 27.6141 17.9685
H 35.4087 27.7069 16.4809
C 35.0595 27.0099 17.2531
C 38.0864 30.0305 13.1315
H 39.126 30.251 13.0704
H 37.8855 29.3114 12.3722
Au 39.7676 24.9639 18.6156
Au 43.7527 24.4233 16.1646
Au 42.1866 29.3771 17.2376
Au 43.287 25.6463 13.725
Au 41.3609 26.119 15.9838
Au 43.7373 27.6399 15.7292
Au 42.238 29.7048 14.4507
Au 45.2654 26.4294 17.8979
Au 45.1231 29.8656 17.7881
Au 45.1352 30.2032 14.9431
Au 45.8843 25.5507 14.643
Au 45.575 27.9842 13.2563
Au 47.5469 25.2906 16.8539
Au 46.7251 27.9702 15.8684
Au 48.5992 26.4825 14.2043
Au 49.5129 29.6806 17.7144
Au 49.6599 27.1203 16.6547
Au 49.2534 29.3276 14.9595
S 51.0714 30.4328 13.5242
Au 51.7264 28.1235 13.5413
C 50.2699 30.6004 11.8535
Au 51.9089 25.9844 18.0497
Au 52.0241 28.7517 16.7506
Au 53.0437 24.7706 15.3097
S 54.2779 29.6676 16.3603
S 52.4882 25.9327 13.4295
C 53.8544 31.2595 15.5449
H 54.4942 32.0703 16.0079
H 52.7705 31.5419 15.6538
H 54.0651 31.167 14.4852
S 29.654 35.4203 18.9972
H 31.3019 34.8916 13.1684
H 30.5305 33.5042 13.7647
H 30.7277 34.8223 14.948
C 31.1374 34.2737 14.1287
Au 32.9971 32.7331 16.5624
S 32.9595 33.6876 14.3925
Au 33.9545 35.7368 14.8923
H 37.5228 30.9649 12.9183
Au 38.1902 30.8711 16.4729
H 36.0728 34.7335 17.1906
S 37.4978 32.8803 17.7785
Au 39.73 33.297 17.3281
H 36.8623 34.1366 15.7978
C 36.3984 33.8594 16.6509
H 35.4662 33.2019 16.4871
H 40.0336 32.0155 12.6564
H 41.9979 36.0435 14.8716
H 41.9387 34.4129 14.0242
Au 42.4397 35.7049 17.9474
H 40.4405 35.1095 14.735
Au 44.273 31.2107 12.4198
Au 43.4052 31.7188 16.5992
H 46.2603 34.7937 11.1776
H 45.1829 35.6645 16.7293
C 41.5058 34.9877 14.8402
S 41.7763 34.0748 16.3815
Au 45.8514 32.9366 18.2942
H 46.2007 36.3349 15.4265
S 46.0623 32.6549 12.035
H 51.1219 34.2269 18.5425
C 46.2132 35.8272 16.3894
Au 47.3194 30.7012 16.4514
Au 46.5241 33.3519 14.3371
H 46.8021 36.3869 17.0955
S 47.0362 34.2685 16.3856
H 50.1236 29.5961 11.4343
C 29.6266 34.2195 17.6596
H 30.6452 33.7644 17.4877
H 28.9141 33.3662 17.9223
H 29.1423 34.5499 16.7389
H 35.3045 39.8795 14.4455
Au 32.9655 38.7965 16.4771
Au 30.3446 37.4206 18.1344
C 35.0535 38.8871 14.0437
H 34.0638 38.9599 13.5426
H 35.8828 38.4166 13.4745
S 34.8666 37.7264 15.5563
H 11.5752 5.07085 17.1912
H 11.3037 5.08246 18.9694
H 12.6635 4.15769 18.406
C 12.095 5.00703 18.2052
H 23.593 3.61738 24.575
H 20.4807 5.86475 23.0419
H 18.6458 6.16462 23.0271
S 23.5248 5.85092 23.5348
H 29.3971 3.60599 22.2533
S 27.8482 5.56482 21.6637
Au 25.7303 5.81425 22.6539
C 28.4056 3.86816 21.8769
H 28.2728 3.32631 20.9033
H 27.851 3.34112 22.674
S 10.1158 9.84009 19.168
H 11.0787 10.998 21.078
Au 11.7723 8.31735 18.8966
S 13.2388 6.49399 18.5158
C 15.2901 10.2355 21.4303
H 14.9785 11.0786 20.7917
S 16.2252 10.9032 22.8514
H 14.3225 9.70495 21.7832
H 15.7453 9.49292 20.7355
H 9.80634 11.9266 20.1629
H 11.5067 11.9387 19.3677
C 10.7879 11.4009 20.0332
H 19.6197 6.68394 21.6246
C 19.6143 6.55807 22.7063
S 20.046 8.1689 23.3398
Au 19.7956 10.6683 18.5887
Au 18.1135 9.49499 23.0914
Au 19.9565 11.7533 21.0826
S 18.9294 8.38315 19.1319
Au 21.3694 9.46215 21.9984
Au 21.0435 7.81837 19.7761
Au 22.4471 10.7889 19.9361
S 27.3029 10.0549 17.968
H 27.0698 7.77549 17.5162
Au 23.9461 8.18289 24.3039
S 23.1696 6.92441 20.3321
Au 24.273 8.9837 21.0542
Au 26.4982 10.4379 20.4367
Au 26.3103 9.42325 23.104
Au 24.5677 11.6075 21.8834
Au 27.8035 11.7123 22.8033
Au 28.8865 7.21987 23.0374
Au 24.4441 12.5563 18.481
H 33.741 13.4317 26.5298
H 27.2272 7.98649 19.2193
Au 30.526 10.5241 22.7911
C 30.6609 10.6556 19.6081
H 29.5407 10.5896 19.6682
H 31.2026 9.68787 19.6121
H 30.8781 11.3107 18.7553
S 31.2404 11.7366 21.0087
S 13.727 18.0218 24.4405
Au 16.0197 18.2193 24.4351
Au 16.9879 18.47 21.1045
H 12.4665 17.1076 19.5343
H 14.0154 16.5652 18.6808
S 13.7839 15.3408 20.7581
C 13.1498 16.2951 19.2976
Au 13.6946 16.6909 22.5963
Au 16.2456 15.2178 20.9867
Au 17.5948 12.7008 22.1124
Au 20.0873 12.2079 23.8917
Au 21.4902 13.3797 19.2303
Au 17.7996 16.4079 23.0524
Au 22.1749 13.095 22.1931
Au 20.9387 18.0687 19.0045
Au 18.6853 13.7234 19.6493
Au 21.5201 15.8407 20.867
Au 20.6958 17.2904 23.2055
Au 19.555 14.5416 22.3856
Au 18.9289 16.6641 20.303
Au 23.0622 15.8087 23.334
Au 22.925 18.349 21.9241
Au 26.6064 17.6354 18.5979
Au 23.9649 13.1379 24.352
Au 27.6977 17.4439 23.7012
Au 23.5634 17.0805 19.4615
Au 23.9389 14.4519 20.5372
Au 27.7515 15.8025 20.7352
Au 25.4068 16.8168 21.8893
Au 26.0677 14.0993 22.4676
Au 26.6985 13.1713 19.9864
Au 28.5559 14.5231 18.4431
H 32.7517 14.1591 18.8608
H 33.9812 19.2421 23.6513
C 33.735 18.2989 24.1113
Au 29.8825 18.6438 22.1589
C 32.9471 15.1522 18.5763
Au 29.1523 18.0021 19.448
Au 29.0832 15.0802 23.2299
S 32.833 16.3086 20.1375
Au 30.7128 15.9989 21.0028
Au 29.212 13.4581 21.0485
H 34.5059 18.022 24.8385
H 33.9488 15.3044 18.1432
H 43.6465 17.6221 24.4961
H 42.0628 18.1906 17.6962
C 43.9314 18.5938 24.0443
C 49.3785 16.7595 19.8914
H 48.9709 16.0899 19.1192
H 49.4039 16.1396 20.7951
H 50.4577 17.1944 19.6859
S 55.7714 17.3812 23.1861
H 54.2327 19.3038 22.7457
C 54.3595 18.282 22.4005
Au 57.4241 17.751 21.5909
H 54.6611 18.3269 21.3132
S 58.7619 17.7884 19.7206
H 13.3887 19.9617 22.9399
C 14.7511 20.6255 19.3801
H 11.8847 19.4585 23.832
C 13.0034 19.6384 23.9014
H 13.2599 20.3454 24.7261
S 15.0918 18.7364 19.6088
H 15.62 21.1798 19.1373
Au 17.466 23.0074 23.7642
S 18.1675 22.4657 21.6017
Au 21.2637 20.5327 22.9178
Au 22.2309 20.6394 20.3114
Au 20.5843 22.9405 21.5795
Au 18.4358 19.2869 23.3131
Au 19.5698 19.5708 20.8561
S 22.9084 23.5559 21.2963
Au 25.1696 22.713 18.2849
Au 23.8319 21.6091 22.4129
Au 24.8879 19.4386 19.7422
Au 26.2047 21.6235 20.9917
Au 25.4952 19.3136 23.123
Au 27.1985 18.9465 21.0153
S 26.1163 23.8394 20.1042
Au 27.9561 20.8014 23.0341
H 27.7522 25.4022 19.5467
Au 31.0101 20.5905 24.1093
S 29.8706 22.5603 23.5688
H 31.6903 23.0907 22.3712
C 30.7004 23.191 22.1225
H 30.4994 22.3964 21.3415
H 30.504 24.2608 21.7768
Au 32.2208 18.3762 19.7852
H 37.0295 22.9312 17.7557
C 36.8328 23.3468 18.7868
S 38.2842 23.6118 19.8403
H 39.1822 20.2973 22.5302
H 39.7337 21.6778 23.5255
H 39.2196 22.0792 21.8884
C 39.649 21.2977 22.5266
H 36.3268 24.3226 18.7083
Au 44.697 18.8671 20.8016
S 44.1253 18.8611 18.6152
Au 43.9698 21.2574 18.2624
Au 43.7842 24.0367 18.8942
S 41.4481 21.0784 22.2156
Au 42.409 22.7012 24.1153
Au 43.9023 24.3137 22.1634
Au 42.3538 22.1768 20.4101
Au 45.131 22.1906 20.7776
Au 45.2436 22.816 24.3903
H 42.9879 18.8542 23.4521
S 45.3954 18.4764 23.0072
Au 49.8124 24.8043 22.204
Au 49.8352 19.9692 18.9513
Au 46.3517 20.722 22.8552
Au 47.3459 23.2196 21.9326
Au 49.0735 19.443 21.7995
S 49.7793 20.7298 23.6417
Au 47.4185 21.3498 19.6769
Au 49.8815 22.5957 20.2868
S 48.3197 18.2975 19.8862
H 53.3778 17.7701 22.5986
Au 51.6965 22.9548 18.0046
H 54.1084 20.2543 17.7083
H 53.3681 20.117 19.316
Au 52.0776 24.4862 20.4018
Au 51.3684 22.4006 22.9519
S 53.1071 24.0045 22.5137
H 54.0019 21.7929 21.6254
H 55.2299 23.2381 21.4195
H 54.963 22.4793 23.1021
C 54.4913 22.7046 22.0974
H 57.7231 19.8675 19.03
H 58.7277 19.0407 17.7513
C 58.0001 18.9173 18.515
H 61.058 21.4721 21.8363
C 62.0915 21.4538 21.5925
H 62.1859 21.9096 20.5988
H 62.6439 21.966 22.3735
S 62.6814 19.7615 21.3708
Au 60.6957 18.7607 20.6426
Au 63.1635 18.6665 23.3926
H 16.4319 23.4607 20.4097
C 17.448 23.8111 20.6585
H 17.3412 24.8524 21.152
H 18.0175 23.8644 19.7317
H 19.2508 25.9162 25.9752
H 22.7187 25.0523 23.1372
C 23.2433 25.1054 22.2149
H 24.2716 25.2061 22.4708
C 27.5067 24.466 19.1086
H 24.1824 27.467 23.1802
H 27.2148 24.6675 18.0641
H 22.9188 25.9894 21.625
H 28.4367 23.8927 19.1857
S 25.489 29.5147 22.4921
Au 27.6817 28.7109 22.1388
H 30.7495 29.895 20.9822
H 30.0523 28.777 19.6185
C 30.6524 28.8257 20.5884
S 29.7844 27.8001 21.7911
H 31.6016 28.3784 20.395
Au 30.6774 28.2393 23.875
Au 34.0027 29.8045 18.631
H 34.7919 24.4998 23.1304
H 35.7296 26.1174 17.2273
H 35.0906 24.68 24.9314
C 35.0229 25.1367 24.003
H 34.3009 25.9049 23.9847
Au 37.5931 24.9059 21.6698
H 34.9206 30.885 23.9927
Au 40.1347 30.1548 19.1849
C 35.3892 30.0743 23.3943
S 37.146 30.6839 23.1479
S 36.6465 26.0959 23.5491
Au 37.7123 28.8056 18.717
Au 38.4642 29.8097 21.3492
Au 40.1173 27.4363 20.6442
S 35.4056 27.912 18.7637
Au 42.5902 27.1855 22.1343
Au 44.52 26.4338 20.4744
Au 43.5514 28.8911 19.7625
Au 39.9986 25.8249 22.9581
Au 42.446 26.5864 18.4702
Au 40.7014 28.6914 23.3555
Au 44.0493 29.7236 22.7074
Au 45.1607 26.789 23.2247
Au 41.6481 24.9211 20.7496
Au 41.6458 30.2939 21.4371
Au 46.138 28.7487 20.8951
Au 46.6756 24.5007 19.5618
Au 47.2395 25.1429 24.1995
Au 49.1548 27.093 23.975
Au 47.4458 26.3155 21.5743
Au 47.8642 27.4985 18.9662
Au 49.1844 28.5124 21.2528
Au 47.0394 29.1938 23.5388
Au 49.917 29.8684 23.7053
Au 49.5044 25.2882 19.2382
Au 51.3717 26.9878 21.9617
Au 51.2534 28.271 19.4417
Au 50.5418 30.7337 20.3138
Au 53.7192 29.2675 21.9672
S 55.8722 26.364 19.9689
Au 53.5784 27.0962 19.9129
C 56.8789 27.5716 19.1007
S 53.2913 27.5959 23.5719
H 54.6967 25.9972 22.6114
S 54.6423 31.2367 20.8561
Au 54.3747 30.2382 18.7582
H 56.2945 28.3422 18.5504
C 56.4871 31.1861 21.0832
H 56.8707 31.8395 20.257
H 56.8689 30.1044 21.0135
H 57.4642 27.9548 19.8965
H 57.6164 27.0844 18.4381
Au 27.5758 35.7656 20.0555
Au 26.5185 31.1676 23.691
Au 26.8775 34.5173 23.1619
S 25.8494 35.8889 21.6008
H 34.4379 32.1431 20.2213
S 32.7287 31.7557 18.6487
H 33.8588 33.6581 19.6387
C 33.5608 32.7302 20.0023
H 32.9386 32.7937 20.9435
H 37.4639 34.9708 20.9117
H 37.492 35.0011 22.6672
H 37.6103 33.4195 21.8915
H 35.4618 29.1102 23.9925
C 37.8084 34.52 21.7723
S 39.6268 34.8521 21.604
Au 40.6726 32.9562 20.4598
Au 45.1291 31.3771 20.5233
Au 40.6102 33.8863 23.5396
Au 44.3374 35.228 22.2091
Au 42.5846 31.6055 19.1589
Au 43.0205 32.5728 22.2315
Au 43.8303 33.9121 19.8713
Au 44.9807 36.763 20.0656
Au 45.734 32.0871 23.0803
H 42.1275 39.0888 21.0309
H 49.7674 34.3347 19.6002
C 50.9238 34.2161 19.6291
S 50.4137 34.2713 24.6613
Au 47.8571 30.8715 19.5075
S 47.2719 36.1461 20.2876
Au 46.6253 33.7398 21.0386
Au 48.339 31.5016 22.2042
Au 50.9518 33.2764 22.6555
C 47.9772 37.0646 21.6912
H 48.2576 36.3933 22.5204
H 47.221 37.7166 22.1314
H 56.6431 31.6133 22.0968
H 51.2896 35.2046 20.0374
H 51.9023 36.0367 25.8838
S 51.616 32.8344 20.5271
H 25.2814 37.8387 20.995
H 26.6025 38.07 22.1831
C 25.6772 37.6012 22.0555
H 24.9229 37.8549 22.7719
S 30.9461 39.5493 17.365
H 30.0933 41.1947 15.8848
C 29.9473 40.1003 15.9595
H 28.8673 39.956 16.1197
H 30.3553 39.5504 15.1094
H 40.8601 37.83 20.3949
H 42.1868 37.3135 21.4186
C 41.9992 38.0158 20.6357
S 42.9979 37.7223 19.1458
H 48.9035 37.6202 21.3119
H 22.7151 4.684 25.6677
C 23.5475 4.68716 24.9567
H 24.4695 4.87716 25.4815
H 25.6303 6.19923 28.6479
C 26.4572 5.63145 28.2733
H 27.019 5.16616 28.964
H 13.7389 12.4316 26.8861
H 15.1663 12.0592 25.7987
Au 22.8239 10.7436 23.7826
Au 21.5383 11.6649 29.2754
H 21.0591 6.50723 29.0291
H 21.782 7.86695 29.9424
S 19.2282 11.418 28.6242
H 20.2424 8.2048 29.0362
Au 21.0438 8.07911 25.5639
C 21.188 7.59936 29.0462
S 22.2524 7.82617 27.5422
Au 22.9446 10.0376 27.313
S 23.7651 12.2957 30.2635
H 27.0242 11.6607 30.8239
H 26.099 4.79924 27.5866
S 27.5125 6.68705 26.9811
H 26.9627 9.86894 31.039
C 27.5963 10.7376 30.7562
Au 27.094 12.0472 27.7794
Au 26.6469 7.71841 25.1966
Au 27.797 8.79604 27.919
Au 28.0372 10.4613 25.3831
Au 25.1494 10.3733 25.4502
S 28.5017 10.8691 29.2558
C 31.0206 8.09148 25.6189
H 31.5891 7.34569 25.0867
S 29.9312 8.92436 24.3595
H 31.5192 8.85428 26.1411
H 30.4335 7.74955 26.4485
H 13.9202 15.9328 31.3965
C 14.8555 12.5168 26.7228
H 15.2712 12.0179 27.5789
Au 15.8156 15.3088 28.5499
S 15.2317 14.3438 26.5622
Au 17.471 15.0363 25.4832
Au 21.7428 12.4084 25.9834
Au 18.6277 16.1727 27.7475
Au 21.1531 14.4505 28.1577
Au 18.7272 17.5352 25.3639
Au 22.3365 16.9097 29.543
Au 20.3498 14.9705 25.0374
Au 21.3173 16.9262 26.9946
Au 19.0712 13.082 26.6577
Au 20.0508 15.7296 30.3373
H 17.3589 12.6782 29.506
C 18.1166 12.0619 29.9849
Au 23.25 15.1666 26.0563
Au 23.6954 14.5297 29.2924
Au 28.378 15.5153 25.9453
Au 27.5144 17.2816 27.829
Au 25.6833 15.6921 24.6062
Au 25.9964 14.8454 27.2055
Au 26.7786 12.9865 25.0667
Au 24.4631 17.129 28.0788
Au 23.1633 18.1551 24.944
Au 24.4428 12.4206 27.0367
S 29.669 16.7967 28.8752
Au 30.642 14.965 27.7329
S 31.2368 12.9969 26.7263
C 32.9156 13.339 25.7851
H 32.9169 14.1661 25.0111
Au 30.4296 17.2895 24.5601
H 33.12 12.382 25.2653
S 32.244 18.7319 25.1073
C 29.3381 16.2933 30.6225
H 30.2408 15.8997 31.1627
H 28.5505 15.5504 30.639
Au 29.6052 12.8766 25.0824
H 33.7252 17.506 23.4048
H 44.1774 19.232 24.9844
H 55.9654 15.6768 28.094
Au 56.3881 18.8485 24.8446
C 56.4329 15.6126 28.9988
Au 57.4666 18.4924 27.7558
H 55.7804 16.1654 29.7272
S 57.9402 16.6699 29.1826
S 61.0843 14.4026 26.592
Au 62.224 16.3344 26.0199
C 62.2096 13.6052 27.891
Au 59.5427 15.5308 27.798
H 56.5368 14.6568 29.4016
H 61.8377 14.0187 28.8564
H 62.2625 12.5042 27.8131
H 63.27 14.0123 27.7292
S 63.601 18.1175 25.7109
Au 17.0247 18.5369 27.4723
H 14.2361 18.3103 27.2153
H 13.1588 19.6897 27.2868
C 13.8511 19.152 27.7971
S 16.149 23.7771 25.5336
S 15.4012 19.9766 28.4582
Au 15.9143 21.8511 26.8473
H 13.4776 18.8861 28.7679
Au 17.7231 17.599 30.5798
Au 20.1503 22.1687 24.8135
Au 18.133 20.4166 25.969
Au 20.0525 18.8389 28.3159
S 19.0378 19.7166 30.3496
Au 20.6977 19.551 25.6079
S 20.5652 23.9649 26.5016
Au 22.8071 19.3706 27.6877
H 23.529 21.7611 30.704
Au 22.8686 23.4874 26.0888
H 23.4836 22.6267 29.0336
Au 25.8387 21.4278 24.8575
C 24.0739 22.1409 29.8277
Au 23.1352 20.7972 24.8733
S 24.6472 20.5269 29.0213
Au 25.72 18.3652 26.1034
Au 26.6953 20.7279 28.0783
S 25.1561 23.4746 26.2697
H 25.2652 25.7431 25.2447
C 25.8622 24.8081 25.1189
Au 28.5408 19.1238 25.5664
S 28.8887 20.878 27.1964
Au 30.3747 23.5677 25.5704
H 30.9934 21.0577 28.6772
H 29.362 20.7426 29.5967
C 29.9672 20.5604 28.7057
H 30.1575 19.5315 28.5249
H 29.5823 23.2946 28.8811
H 28.7824 24.3713 27.916
C 29.6497 24.3224 28.5495
S 31.0544 24.5287 27.5422
Au 38.1461 24.6048 24.7436
H 36.8527 23.4266 27.4025
C 37.6605 22.6441 27.3852
H 38.0995 22.8404 28.3441
H 37.4148 21.6743 26.9616
S 39.1303 23.0548 26.2793
H 43.2983 21.4737 30.1469
Au 43.5912 23.357 26.6636
Au 40.4889 24.6063 27.4424
H 41.9534 22.2904 29.163
H 41.913 20.4721 29.6066
C 42.6071 21.3411 29.3437
S 43.5717 21.2328 27.8127
Au 45.8104 20.948 28.3284
H 41.9139 24.273 30.4653
H 48.4918 18.9674 30.2078
Au 48.1302 22.3579 24.6578
C 50.4972 19.6863 25.044
C 48.8463 20.0029 30.0299
H 48.5492 20.7805 30.7402
C 47.0922 24.351 30.4623
Au 46.9342 23.655 26.7177
S 48.2806 20.4867 28.3403
Au 49.5123 22.4017 27.6742
H 50.3649 20.2083 26.0444
H 50.0524 18.6959 25.0962
H 48.2846 24.5299 30.6233
H 51.5911 19.4258 24.9992
H 46.9607 23.306 30.4863
H 55.6846 22.239 26.2004
S 57.161 20.3703 26.4335
H 55.7379 21.7172 27.9032
C 55.6984 21.3671 26.8991
H 54.7876 20.7119 26.8628
C 52.4682 23.7205 27.7848
H 53.0531 23.4114 26.9648
H 61.9755 19.8828 26.0257
H 62.4299 19.1067 27.6337
C 62.7582 19.4298 26.6007
H 63.5564 20.1968 26.6741
H 14.3368 22.7667 24.2429
H 14.3676 24.3945 23.9193
H 13.6324 23.7673 25.4274
C 14.4825 23.685 24.7192
H 20.2939 25.2223 24.6941
C 20.2693 25.5516 25.7063
H 21.1305 26.0984 26.0377
H 25.6476 24.3749 24.1411
H 26.9128 24.9947 25.3962
H 25.3284 27.9507 24.5396
H 23.8588 28.9373 24.2652
C 24.6432 28.3426 23.7256
H 29.5854 24.9821 29.4939
S 31.8093 28.9301 25.8656
Au 31.0676 26.8257 26.57
H 30.0793 29.8793 27.2305
C 30.8077 30.322 26.531
H 31.4701 30.9814 27.0992
H 30.2959 30.8504 25.6783
H 37.083 26.969 28.317
Au 38.0926 29.4855 24.9457
S 38.6211 28.42 26.8666
H 34.7927 29.915 22.4546
C 36.9719 27.6248 27.393
H 36.5539 26.9792 26.6401
H 36.349 28.4336 27.6772
Au 40.1393 27.0631 25.6734
Au 42.0873 25.3589 24.8337
Au 44.1583 25.3779 28.7482
Au 42.2095 30.8937 24.4991
S 41.8768 25.918 28.841
Au 44.7691 25.594 25.7989
S 44.1339 29.897 28.9544
Au 42.9435 28.0531 25.2688
C 42.3032 29.8593 29.0615
Au 44.6173 27.9312 27.5007
H 42.195 28.9461 29.6806
Au 45.0185 29.8492 25.2889
H 41.691 29.8681 28.1888
C 41.4194 25.2273 30.4368
S 50.7802 24.3342 27.2121
S 46.4881 24.9994 28.8475
Au 50.0769 24.4555 24.945
Au 47.1813 27.2011 28.5956
Au 46.9523 27.5058 25.7097
S 48.161 29.2109 28.551
Au 49.0209 29.3537 26.3412
C 49.5943 28.8489 29.7297
H 49.2767 28.3558 30.653
H 50.2608 28.2113 29.0772
H 52.9329 24.6264 28.2838
H 52.2165 22.8338 28.3915
C 54.8555 26.5659 23.5207
H 54.8608 25.9346 24.3546
H 55.8449 27.0891 23.4059
Au 52.6465 29.0169 25.3846
S 52.4777 30.5163 27.2115
S 27.4522 33.0109 24.8741
H 26.5189 34.2097 26.7411
H 25.1833 33.3746 25.7716
C 26.1968 33.2942 26.2314
H 26.2083 32.4476 27.0216
H 39.2773 31.6625 25.9063
H 39.1152 33.4298 26.1625
H 39.9779 32.3902 27.3998
S 44.3798 36.4686 24.2445
C 39.846 32.5535 26.2684
Au 45.3005 31.4804 27.7461
S 41.4212 32.9771 25.542
C 42.6588 36.4172 24.8685
H 42.2255 37.3398 24.3597
Au 45.6193 34.7966 25.5245
H 42.6366 36.4981 25.9492
H 41.9485 30.7298 29.6868
Au 47.8489 31.6938 24.9807
H 47.9729 34.9071 27.6421
C 51.6579 35.6331 24.8882
S 46.7749 33.0269 26.6352
H 48.4114 33.4595 28.5736
H 52.5383 35.1952 24.3933
C 48.2099 33.8374 27.5744
H 49.1389 33.8425 26.9609
Au 51.2946 32.1896 25.8456
H 54.8748 30.1173 27.3924
H 54.775 31.61 26.5722
H 54.4972 31.418 28.2607
H 51.2783 36.4538 24.2732
C 54.2708 30.987 27.309
H 42.1904 35.5245 24.4678
H 17.5496 11.2388 30.427
H 28.4655 10.5439 31.4117
H 24.0397 11.3227 32.497
C 14.8255 16.3661 31.7397
H 14.9864 16.1757 32.8064
S 16.499 15.6726 30.9501
H 22.5203 12.2537 32.4292
H 18.9591 16.6157 33.3372
H 20.3309 17.0662 34.2432
S 20.6191 15.1534 32.6076
Au 22.7828 16.3128 32.2935
C 19.7708 16.1683 33.8606
H 19.4103 15.6137 34.7147
H 18.5835 12.7289 30.732
H 28.8408 17.1975 30.9447
H 24.2513 13.0141 32.6277
C 23.6361 12.2637 32.1375
H 24.3661 18.5351 34.2525
C 25.3254 18.1811 33.7607
S 25.0125 17.103 32.324
H 25.8485 19.02 33.2943
H 14.8011 17.4289 31.4437
H 21.1079 20.6012 31.4552
H 19.7908 20.2883 32.5916
H 20.8147 18.933 31.9756
C 20.2864 19.8613 31.6944
H 25.0357 22.6703 30.1498
H 25.9204 17.6561 34.4284
Au 24.7934 18.6997 30.6256
H 40.3318 25.2282 30.6044
H 49.942 20.14 29.8751
H 41.9479 25.9073 31.1486
H 50.0162 29.8143 29.905
H 46.6146 24.8724 31.3003


Figure 7k: 74.22 ns


H 23.6247 16.8751 12.148
C 23.2166 15.986 12.5999
H 22.9582 15.2202 11.8204
H 40.3288 26.6076 9.96679
C 39.5104 26.9479 10.6015
H 38.7284 26.1167 10.4603
C 45.3531 27.7184 10.2092
H 45.7334 27.4765 9.23359
H 39.0676 27.9247 10.1683
H 48.2169 24.5348 11.7429
H 49.7595 23.3198 11.85
S 46.8069 27.1811 11.3129
H 48.1207 22.9341 12.4284
C 48.7781 23.7334 12.2369
H 53.1386 26.6658 11.7301
H 23.1582 32.9396 11.5754
H 24.9363 33.4326 11.4737
C 24.2645 32.5649 11.5479
H 24.4814 31.6971 10.7982
H 44.9429 28.6868 10.2581
H 44.5592 27.0408 10.4264
H 41.5123 32.3647 11.9598
S 51.4273 28.4526 11.5784
H 49.3992 33.0872 11.5086
H 50.8729 32.3094 12.2062
H 49.9908 31.6018 10.7205
C 49.9016 32.1246 11.7414
Au 47.8546 29.3569 11.9579
C 52.8264 27.3631 10.9512
H 52.6893 26.7864 10.0274
H 53.8342 27.986 10.6996
H 29.7887 34.5061 12.9168
C 35.2112 37.7779 12.3189
H 36.2 38.2257 12.393
H 35.076 36.9044 13.011
S 34.1566 39.382 12.3776
H 35.0944 37.4005 11.3377
H 36.9744 42.4565 9.93633
H 38.7094 42.5577 10.5246
H 24.1831 6.40873 17.4265
H 23.7514 4.61371 17.7458
C 23.4804 5.63734 17.3858
H 12.3669 10.496 18.2273
H 13.585 9.40325 17.4995
H 17.756 7.81171 15.095
H 17.1172 9.30011 15.482
H 17.2678 8.06299 16.9083
C 17.7123 8.43689 15.937
S 19.3065 9.39478 16.1968
Au 20.7984 7.78259 17.3749
S 22.0433 6.18482 18.4194
H 21.1699 10.2203 14.4222
H 22.9347 10.125 14.7472
H 23.034 5.70795 16.3923
S 25.9467 9.61497 16.5125
H 28.3184 9.26872 16.7657
C 27.6797 9.45624 15.8841
H 27.6494 8.49685 15.3331
H 27.9343 10.3847 15.2697
H 11.6856 13.2145 15.9447
H 11.4143 14.8696 16.3913
H 11.6266 13.7988 17.7602
S 13.7471 14.2733 16.613
C 11.9743 13.9468 16.7019
H 17.2572 14.4944 13.1881
Au 14.5608 12.6737 18.1243
C 22.1306 10.7702 14.3888
H 22.3059 11.1017 13.3734
H 16.8002 12.7923 14.0265
C 16.8619 13.9189 14.0412
Au 19.2186 11.1138 17.706
H 15.8398 14.1927 14.2085
Au 19.735 13.1125 15.3984
S 22.0477 12.1484 15.5426
Au 17.5523 13.6686 17.827
S 17.8741 14.4569 15.5486
Au 22.4919 14.9928 18.4471
H 22.3353 16.097 13.2288
Au 22.9865 12.0069 17.9535
S 24.6176 15.4103 13.7372
Au 23.4811 13.7747 14.8654
Au 25.9384 11.7552 17.9737
Au 25.0474 14.6473 17.3824
Au 27.3224 15.9217 16.5463
H 32.7827 12.6688 18.0616
H 29.6519 13.759 14.9423
H 28.4222 14.7386 13.7979
C 33.154 13.5084 18.5708
H 33.7291 14.096 17.8312
H 30.24 14.848 13.5574
Au 30.5405 15.4569 17.4271
C 29.3918 14.6577 14.351
S 29.3664 16.1899 15.3919
H 39.6478 14.3606 15.2973
H 41.1854 13.7554 14.5841
C 40.7093 14.2199 15.4648
H 41.1245 15.1797 15.7078
S 40.7741 12.9 16.7341
Au 39.928 13.849 18.6515
Au 42.8828 12.8653 17.6032
S 45.007 12.2413 18.4837
H 46.1897 13.8558 17.0221
H 47.2041 13.3112 18.5183
C 46.186 13.6316 18.0923
H 45.971 14.5137 18.6289
H 12.8843 19.1334 18.5759
S 19.4631 19.0949 17.6622
H 20.2453 18.365 15.3696
H 18.642 17.9146 15.6818
H 19.0339 19.5819 15.2603
C 19.316 18.7344 15.906
H 24.7248 21.2552 16.8052
H 24.8317 20.7853 15.0875
S 25.5807 19.0793 16.5387
Au 23.9545 17.5395 17.9094
Au 24.8822 17.1896 15.3086
H 23.4857 20.2088 16.1179
C 24.508 20.4565 16.0772
H 38.1751 21.3286 18.504
H 41.0786 19.365 14.9861
H 46.0181 19.1363 15.3793
H 45.7311 19.7872 17.0111
Au 41.7691 22.7907 14.827
H 39.7119 20.2194 14.4348
C 45.7809 20.0298 15.9698
H 44.704 20.4412 15.7723
H 43.456 22.75 11.7588
C 40.1664 19.8507 15.3287
H 39.6037 19.1635 15.9749
S 40.5249 21.3734 16.318
S 47.133 21.1194 15.4956
Au 48.9308 20.8888 17.0587
C 51.964 19.2357 17.2731
H 52.905 19.709 17.1455
S 50.9771 20.4213 18.2976
H 51.4427 19.0336 16.3404
H 54.4212 22.4856 13.957
H 54.5072 21.0011 14.2663
S 52.5247 21.6516 15.2256
C 53.6947 21.6545 13.9227
H 51.9797 18.3328 17.8219
H 18.7719 23.5264 16.5609
S 21.1825 22.7811 16.8757
C 19.5411 22.9209 16.0483
S 23.1485 26.8212 17.9531
Au 22.1489 24.8419 17.692
H 19.6716 23.3385 15.0322
Au 23.9705 26.9869 15.7746
H 19.1318 21.878 16.0291
H 27.1446 27.4518 13.5892
C 26.4068 26.7098 13.3048
H 26.5789 25.7816 13.8012
H 26.5081 26.4775 12.2279
S 29.0209 26.3372 15.8039
H 29.5376 23.9245 15.8208
S 24.5534 27.195 13.5706
H 27.8088 24.2096 15.7429
C 28.7303 24.5078 16.2814
Au 31.2726 26.5368 15.8154
H 28.6892 24.4235 17.4174
H 35.6012 25.7408 15.8308
C 34.5384 25.5765 15.6879
H 34.3916 25.1678 14.6756
H 34.1272 24.9456 16.4545
H 38.1046 25.8041 14.6603
C 38.0683 25.0063 15.4174
H 37.1474 24.496 15.5788
H 38.8161 24.318 15.0869
S 38.4271 25.76 17.0043
Au 39.2058 24.2966 18.6347
S 39.9276 27.3327 12.3646
C 44.2075 23.1975 12.4834
H 45.0397 23.5552 11.8478
Au 40.7327 26.7414 16.9571
S 43.2158 24.1765 13.6939
Au 41.7227 25.939 13.0669
Au 44.6581 25.3126 15.5295
Au 43.5534 26.6299 17.9647
Au 43.1774 27.479 14.8429
H 44.5118 22.3452 13.1451
Au 45.9754 27.6612 13.7044
Au 50.7389 23.2856 14.709
Au 46.5592 23.1942 16.8336
Au 49.0293 23.7421 17.74
S 49.4001 24.6968 13.7183
Au 47.6687 25.3127 15.2898
Au 46.531 25.8414 17.7182
Au 49.4265 27.0001 17.6804
Au 50.2367 26.8199 12.8143
H 53.3981 21.3113 12.9148
Au 51.3193 25.0877 17.0636
Au 53.7948 22.9511 16.8268
Au 53.4548 26.4377 15.8822
C 56.471 25.2091 14.7113
Au 52.0987 27.7157 18.0786
H 56.1624 24.7227 15.6215
S 55.5072 26.7018 14.6784
H 56.2733 24.59 13.8789
Au 56.2671 27.9461 16.5925
H 57.5627 25.4664 14.6874
H 20.9544 27.9511 18.8199
H 21.4096 28.4791 17.1255
C 21.7654 28.1314 18.1118
H 22.386 28.9753 18.4564
Au 28.0195 27.5839 17.5858
H 25.1155 28.3823 19.1774
Au 24.5083 29.5713 13.4519
S 24.5613 31.879 13.2638
Au 26.9446 31.8641 13.6916
S 29.0278 32.6571 14.3198
S 28.5635 32.9536 19.0617
Au 33.4397 27.8088 17.8584
S 33.5707 27.1476 15.7045
H 38.4742 29.8485 15.8436
H 38.6617 31.0112 17.2262
C 39.111 30.1672 16.6802
H 39.3129 29.3198 17.3958
S 40.8027 30.5978 16.0298
Au 45.5391 28.17 16.4012
H 43.1314 33.0466 12.4688
Au 41.5706 29.0885 12.4944
H 41.8093 32.5371 13.6793
S 43.2257 30.7354 12.5949
Au 42.2567 28.9902 16.935
Au 44.3799 31.087 17.3395
Au 44.4975 30.0186 14.5433
Au 41.7663 32.3514 17.3529
C 42.3057 32.4416 12.7266
Au 46.185 33.2722 16.8989
Au 51.1449 27.9155 15.4744
Au 48.3097 28.1963 15.3819
Au 49.8358 30.2295 17.46
Au 49.7197 30.4189 14.8398
S 48.7074 31.3698 12.8376
Au 47.0431 32.7729 13.8615
Au 49.1553 33.0529 17.487
Au 47.0108 30.7284 16.1393
S 57.097 29.1151 18.4117
Au 52.616 29.4722 13.5088
Au 53.1106 29.8628 16.4205
H 55.7539 30.0637 14.7191
H 55.6456 30.8614 13.1445
H 56.1868 31.759 14.7263
S 53.734 31.3924 14.5637
C 55.5494 30.9851 14.2227
H 28.0516 34.6924 13.2211
C 29.007 34.4257 13.7206
H 27.2539 35.0725 19.2365
Au 28.7865 32.8298 16.6468
H 29.2449 35.0707 14.5303
H 29.3572 39.7285 16.1055
H 30.1121 39.1485 14.6005
H 30.466 38.3621 16.2427
C 30.223 39.2268 15.7025
H 42.2371 36.0744 16.7659
H 41.2893 39.2596 12.7985
H 41.6352 39.0464 14.5468
S 45.2268 34.0085 14.7058
H 41.1187 36.4842 18.1159
C 41.4573 35.711 17.501
C 44.9256 37.5819 17.9122
H 43.9778 37.0682 18.1573
H 40.0017 39.1314 13.9577
C 40.9802 39.5606 13.8748
C 45.6856 35.7875 14.8431
H 46.3691 36.0922 15.6825
H 44.6884 36.2163 15.1057
H 50.945 36.5298 17.0272
H 45.1607 37.7039 16.8802
H 45.9183 36.3194 13.8799
Au 47.8702 35.921 17.6902
S 49.341 34.9678 15.9844
C 50.8674 35.9267 16.0689
H 51.7324 35.2888 15.8222
H 50.8016 36.5897 15.303
Au 33.1063 39.8192 14.3752
S 31.5604 40.5078 15.8743
Au 32.3404 40.1434 18.0517
S 33.4422 39.7665 20.0268
H 35.2005 41.4728 20.326
Au 35.6994 41.1754 12.2748
H 37.7491 43.9821 10.247
C 37.7539 43.0077 10.5769
S 37.1853 43.0195 12.3914
H 33.8153 41.6445 21.4619
H 33.7044 42.314 19.7951
C 34.0886 41.4932 20.4224
Au 38.9892 42.0617 13.4825
S 41.1424 41.396 14.1524
Au 40.642 41.4913 16.5486
H 17.6193 5.23018 17.8708
H 18.9677 5.74721 23.3032
H 25.6302 3.90266 19.4235
H 27.4667 3.6209 19.1479
H 26.463 4.98203 18.4691
C 26.6289 4.37061 19.3062
H 26.1148 3.87599 25.0411
H 12.8403 8.92951 19.1026
C 13.1426 9.78555 18.4452
C 15.0452 7.27591 24.4337
H 16.0676 6.8945 24.3073
Au 15.1864 10.3899 23.4879
S 14.6331 8.12045 22.7449
Au 15.8825 7.72727 20.8736
S 14.4572 10.6861 19.3701
H 19.7593 4.25764 23.1848
H 18.8346 5.36945 19.1827
S 17.1493 7.25012 18.9553
C 19.9628 5.36941 23.4155
H 20.2559 5.4006 24.4222
Au 19.8606 10.2581 23.9676
H 17.0223 4.88388 19.4574
C 17.7184 5.52324 18.9354
S 21.0801 6.03142 22.1879
Au 17.6453 9.9615 22.0777
Au 18.8236 8.91066 19.8079
Au 21.4098 10.1467 19.3032
Au 21.0329 8.49953 22.0182
Au 22.2463 11.1419 23.0531
Au 23.2676 5.98507 23.0391
S 27.0423 5.32196 20.8259
Au 23.2569 7.99609 19.6623
Au 26.0595 8.56075 24.4682
Au 24.2353 10.5271 19.9347
Au 23.9682 9.01427 22.4504
Au 25.4735 7.122 21.0686
Au 26.5782 9.76497 21.1743
Au 25.7542 8.59829 18.6825
Au 28.7923 6.904 20.0067
Au 28.4023 8.9532 22.9922
H 30.5757 6.27302 23.2324
S 33.1847 10.484 21.6815
Au 29.4187 10.3575 20.3958
C 30.5967 6.61752 24.3304
H 32.4109 8.51635 19.9492
H 32.307 8.99796 18.1444
C 31.9126 8.36009 18.9709
H 32.1114 7.39021 18.4962
Au 31.4653 9.4875 22.9004
S 30.0867 8.59365 18.9677
H 34.6188 10.8817 23.7125
H 35.6079 10.4521 22.3135
H 34.693 9.09578 23.056
C 34.6587 10.1908 22.839
H 10.2834 11.7589 21.591
H 10.3511 13.4891 21.2245
H 9.62157 13.0879 22.8356
C 10.4442 12.8022 22.0571
Au 12.3175 11.1579 24.3914
Au 14.4913 16.1719 17.833
Au 13.4554 11.7395 21.1839
Au 15.9808 12.7919 22.28
S 12.1012 12.8023 22.7719
Au 16.1642 14.5579 20.0238
Au 15.5122 15.4717 22.5558
Au 17.8495 11.9849 19.9705
Au 18.3456 14.5819 21.6897
Au 19.7696 16.266 23.3861
Au 17.7618 14.4681 24.5152
Au 19.9736 11.1499 21.349
Au 20.118 13.0635 23.6064
Au 21.0143 15.2673 21.0219
Au 20.2562 13.499 18.9774
Au 18.6677 15.9082 19.2213
Au 22.4205 12.5764 20.5744
Au 26.2912 16.2659 19.5288
Au 23.7008 16.2946 20.5419
Au 25.3361 15.2599 22.2302
Au 27.5411 12.4734 20.8625
Au 28.1923 15.0256 21.2291
Au 25.2798 17.0545 24.4825
Au 27.0555 11.1873 24.3121
Au 22.7449 14.2046 22.9714
Au 24.9775 13.3895 20.0772
Au 27.6565 13.9927 18.4497
Au 27.5752 13.9603 23.9161
Au 24.8965 11.9505 22.4759
C 33.5789 15.5602 22.8968
S 32.4425 14.5284 23.9915
S 31.8049 14.68 19.2407
Au 32.4318 12.4104 22.9463
H 33.8884 16.4981 23.3532
Au 30.1655 15.2065 23.2235
Au 30.0293 13.1176 19.9448
Au 29.5541 12.1946 22.7226
H 33.2663 15.5821 21.864
H 33.8062 13.2431 19.4271
H 38.1117 14.1879 22.6864
H 38.1514 12.5983 21.8709
C 38.1537 13.7365 21.753
H 37.2441 14.0925 21.2218
H 43.3058 15.7317 23.403
S 39.5163 14.4915 20.8278
Au 41.4749 13.7192 21.9432
C 44.1553 15.04 23.0954
H 44.7163 15.5637 22.3079
Au 44.2835 12.9187 20.6878
S 43.7386 13.2782 22.9438
H 48.3723 15.6483 21.3764
H 49.8519 16.307 20.9166
C 48.8504 16.1147 20.5536
H 48.8644 15.4857 19.6715
H 44.8159 14.986 24.0313
H 10.7748 18.4548 21.6007
H 10.8797 16.6598 21.7582
C 10.96 17.5671 22.2892
S 14.6081 20.7127 24.0665
S 12.5647 18.096 22.9233
Au 14.0354 17.7198 21.2195
S 15.0836 18.0091 19.0375
Au 16.1386 19.1386 23.0919
H 14.2688 20.2334 18.6646
C 13.9641 19.2811 18.3082
H 13.8876 19.2392 17.1797
H 14.2062 23.1716 23.6014
Au 21.8364 19.7413 23.0794
Au 19.0002 19.0642 23.4294
Au 20.3017 18.2451 21.1367
Au 17.4457 18.3677 18.602
S 20.6083 22.1764 21.3286
Au 21.1762 17.4234 18.3854
Au 17.6266 17.304 21.6885
Au 22.9338 18.899 20.4969
H 14.2673 21.9506 22.1558
Au 22.6544 17.0922 22.9944
Au 23.0266 21.8733 20.989
Au 25.4771 18.1073 21.9455
Au 28.045 18.0808 20.6402
Au 25.6077 21.241 22.2571
Au 25.7804 19.1506 19.3472
S 25.4155 21.7334 20.0582
Au 23.8794 19.4726 24.736
Au 27.7822 16.7964 23.4083
H 34.5489 14.9779 22.8219
H 31.3277 20.4795 20.2623
H 32.0323 19.527 18.9809
S 30.4582 18.1402 20.2345
Au 30.4278 18.4099 22.6395
C 31.0665 19.7542 19.5064
H 30.2614 20.2734 18.8237
C 38.5193 21.082 19.413
H 39.177 20.2528 19.3898
H 37.6919 20.9813 20.2103
Au 42.164 20.8159 17.8659
H 41.4738 20.2186 23.6583
H 43.7885 18.597 21.1434
S 43.9134 19.6732 18.993
H 40.9167 21.7904 23.1611
H 42.2061 18.4473 20.3611
C 41.2271 21.1993 24.0923
H 43.3294 17.4795 19.6991
H 40.3687 21.3016 24.7083
C 43.2325 18.4799 20.2083
Au 44.4514 21.6561 20.2269
S 47.8996 17.6843 20.2966
Au 47.2144 18.7694 22.3585
Au 47.164 21.3149 20.9218
Au 49.3457 19.2034 19.5051
Au 49.9452 20.8938 22.128
S 51.3707 19.2554 23.261
H 57.3248 22.9137 19.491
H 51.5548 16.9942 22.355
C 51.943 17.9575 22.0781
H 53.0712 17.8203 22.1236
H 51.7301 18.2814 21.0097
C 56.3406 22.4742 19.1284
C 56.3344 21.1783 23.644
Au 53.0165 20.8909 23.1112
H 56.5281 21.6417 18.3086
H 55.763 21.8989 19.9962
H 57.1341 21.8032 24.159
H 15.8438 22.5467 22.8032
C 14.761 22.2565 23.1122
H 19.3023 24.1177 22.2313
C 20.2971 23.7539 22.4662
Au 20.8187 22.507 19.1246
H 21.0893 24.4091 22.1263
H 20.5242 23.2248 23.4924
H 25.7665 23.9638 19.0528
C 26.3845 23.3556 19.7412
H 26.5324 23.8162 20.7342
H 27.372 23.1826 19.4164
H 32.4323 24.3613 24.1201
H 32.0732 22.7182 23.7485
Au 32.8446 26.1029 20.935
H 30.8818 23.7948 23.1139
C 31.9564 23.6933 23.3551
S 32.8372 23.7772 21.7362
H 36.0521 27.1967 21.2526
S 39.5381 22.4904 20.1887
H 38.1758 23.7604 25.1954
Au 34.9848 24.4444 22.5685
Au 38.2733 23.6848 21.7668
Au 39.7758 26.9818 20.7689
H 36.1169 28.9818 24.7871
S 37.0619 24.9675 23.2825
Au 43.9489 23.9512 18.2095
Au 41.8638 22.7406 19.9812
Au 45.4524 22.7313 22.6314
Au 41.3107 25.4236 22.2568
Au 43.2136 23.8667 23.94
Au 43.8501 24.3404 21.1021
Au 43.7811 26.6736 22.5255
Au 45.4349 26.8047 20.0127
Au 41.6532 25.4532 19.5479
Au 51.567 22.962 18.7609
Au 51.125 22.9519 24.19
Au 46.605 23.7617 19.7389
Au 49.2091 23.0599 20.5791
Au 50.998 25.9748 20.0071
Au 46.4899 25.4485 22.0811
Au 48.0302 22.8354 23.2976
Au 48.4865 27.3768 22.5919
Au 48.2699 25.9932 20.1042
Au 49.9658 25.002 22.6344
S 55.3553 23.9154 18.4199
Au 51.3349 27.7638 22.6244
Au 51.8579 23.0933 21.4642
Au 52.8052 25.3705 22.9545
Au 53.5602 27.2303 20.6993
Au 54.2624 27.6227 23.4743
Au 53.6813 24.5663 20.1839
H 56.458 27.3235 19.9921
S 54.9953 22.2843 23.057
H 58.2144 27.1344 19.309
H 55.8943 20.4412 24.4343
H 58.1607 27.081 23.0512
C 57.4615 27.8207 19.6788
H 57.7706 28.363 20.6334
H 25.4325 27.3198 20.6547
Au 27.9693 30.7983 19.6216
C 25.7061 28.2681 20.0513
S 27.4671 28.5438 19.8202
H 25.402 28.9578 20.8688
C 31.2448 28.9642 20.0558
H 31.3624 29.8067 19.3917
S 32.994 28.2517 20.0845
H 30.4527 28.2762 19.7059
H 31.0798 29.412 21.085
H 35.3926 28.2978 20.1179
H 36.266 30.759 25.4757
H 36.1133 26.8267 19.431
S 37.8703 28.3574 20.2646
C 36.2156 27.5501 20.244
Au 38.2619 29.0475 22.3279
C 37.9625 32.5988 22.1237
S 39.6797 33.0541 22.676
H 37.3135 32.7882 22.9935
H 37.6705 31.5665 21.8506
Au 42.0359 28.2231 19.7885
Au 45.9692 28.5702 22.2013
Au 41.426 28.4197 22.6568
Au 40.997 31.1604 22.8273
Au 44.2781 28.797 24.4312
Au 43.5531 30.1943 22.0816
Au 44.9295 29.2185 19.6206
Au 44.8664 31.9975 20.1648
Au 45.7375 31.3521 23.5494
Au 42.1544 31.0314 19.7159
Au 49.77 28.6849 20.1352
Au 47.4303 28.5837 18.6102
Au 48.5714 31.345 23.9485
Au 47.9171 30.0815 21.2664
Au 50.6991 30.5725 22.2073
Au 47.0811 31.2832 18.9014
Au 49.8332 31.7418 19.8246
Au 47.3938 32.9891 21.165
Au 49.8939 33.4304 22.6084
Au 54.6419 29.2022 18.6034
Au 56.535 29.7785 22.9429
Au 52.1617 30.2716 19.1927
Au 53.8417 29.9537 21.4117
Au 52.457 32.6553 22.5196
Au 55.5864 32.6646 20.0568
Au 52.2225 33.0714 19.5029
S 54.2797 33.5434 18.2349
S 57.1126 31.8394 21.8354
H 59.0231 30.972 20.6313
H 59.4001 32.6243 21.2958
H 59.4053 31.2436 22.2907
C 58.8884 31.7022 21.5216
H 26.134 33.7664 18.8208
H 26.8754 33.9655 20.4806
C 27.0292 33.9469 19.4434
H 37.6816 33.1737 21.217
S 37.3187 37.7249 18.3631
H 38.5827 35.8644 19.3225
H 38.3302 37.0694 20.5008
C 37.9273 36.5993 19.67
H 37.0545 35.939 20.1021
Au 44.6472 33.9907 22.075
Au 40.8361 33.4779 20.5787
H 43.8256 36.5299 23.0704
C 43.2715 36.1922 23.9869
H 44.7889 38.5593 18.3624
H 40.6247 35.2381 16.8918
S 43.2736 34.3574 24.0488
S 42.141 34.3961 18.5492
H 42.2277 36.5944 23.9678
Au 49.6858 34.577 19.7627
Au 45.8535 34.6473 19.6938
Au 47.2507 33.7068 23.8617
H 46.9126 38.6567 24.2493
S 46.2488 36.9551 18.9619
Au 48.6911 35.9431 23.1289
S 49.3382 36.7184 20.933
C 50.7278 37.8663 21.3183
H 51.4695 38.0321 20.5284
H 54.8979 32.476 24.3633
H 55.6286 34.0067 25.0575
C 55.4188 33.4307 24.1882
S 54.1429 34.3353 23.0197
H 56.2256 33.3564 23.4992
H 50.229 38.8023 21.5464
C 54.3136 35.3602 18.1947
H 54.5739 35.5656 17.111
H 55.1445 35.9704 18.7298
H 51.2149 37.5668 22.1837
H 53.3055 35.7823 18.4179
Au 38.6864 39.6452 18.714
Au 35.3983 38.8081 19.0929
S 40.1462 41.4594 18.8673
H 42.4911 41.404 19.3517
H 41.7239 39.608 19.544
H 41.4486 40.9588 20.6535
C 41.6548 40.7454 19.6371
H 17.6156 5.43913 26.2435
H 23.1866 4.92215 29.0724
H 26.6523 4.30755 23.4046
H 22.3235 6.03133 30.2749
H 27.4726 5.10638 24.789
C 26.5005 4.67074 24.4732
H 10.0639 9.92174 26.5461
H 10.8524 8.84096 27.7758
C 10.9213 9.67301 27.1434
H 16.1963 9.64397 30.1093
H 16.6298 6.42121 27.1969
S 16.1621 11.1833 28.2997
H 14.8004 8.11857 25.0782
S 12.3517 9.40647 25.9259
Au 14.2289 10.3825 27.1184
H 14.4487 6.45604 24.7475
Au 21.9885 10.2454 27.0039
Au 17.6393 9.65049 27.0986
Au 20.122 10.7784 28.678
S 18.581 7.69721 26.158
Au 22.3212 8.83304 24.6167
C 17.7225 6.21551 26.9573
H 18.3216 5.97487 27.8424
Au 20.7114 7.71324 27.2095
C 22.4905 5.75244 29.2792
S 22.8278 7.23449 28.2128
Au 24.069 6.62158 26.3019
S 27.281 9.95985 29.1326
Au 26.3072 10.1682 26.8311
Au 24.3514 10.7204 25.1647
S 25.2498 6.16384 24.3262
C 27.9408 8.29762 29.4597
H 27.1216 7.59217 29.3094
H 28.5157 8.37208 30.4254
H 28.8013 8.01535 28.7861
Au 29.2223 11.0703 28.2114
S 30.2149 8.34123 24.5363
H 32.6102 11.2535 25.8264
H 31.5434 6.332 24.7221
H 29.8773 5.87717 24.8414
H 11.1538 10.5368 27.852
H 12.2578 15.0254 27.9367
H 11.6951 13.6209 26.7804
H 11.3854 15.3727 26.5362
C 12.1246 14.6775 26.9334
S 13.7066 14.788 26.0078
Au 15.1546 15.8541 27.5762
Au 14.8823 12.6886 25.2216
H 14.9299 11.0004 30.4435
Au 13.2616 16.3971 24.3439
Au 16.952 13.2547 26.9865
C 15.8894 10.6604 30.0567
Au 17.5011 11.5864 24.6425
Au 19.7036 12.035 26.2486
Au 17.9324 15.9293 26.9252
Au 21.7582 12.9773 28.1607
Au 22.239 12.5109 25.4735
Au 19.2524 14.0848 28.6727
Au 20.3975 14.9387 25.734
Au 20.5811 16.6209 27.8451
Au 21.2654 14.9617 30.314
Au 23.1218 15.8179 25.5849
Au 24.5393 12.482 27.3584
Au 27.2494 12.8527 26.5603
Au 23.054 15.3974 28.292
Au 26.1515 13.997 28.9984
Au 25.8801 15.5449 26.8589
Au 24.9167 13.6809 24.6648
Au 23.6933 13.3043 30.1317
Au 28.8798 14.7202 29.6916
H 33.3874 11.7441 27.2913
Au 28.5443 15.4075 26.0699
H 32.4619 10.2075 27.2803
C 32.5662 11.1543 26.8764
Au 29.9547 12.6981 25.3581
S 31.0596 12.1843 27.4076
S 29.1021 16.4181 28.1277
H 10.1208 17.678 23.0068
Au 15.544 20.723 26.1564
S 16.7425 20.933 28.2173
Au 16.9739 17.0239 24.5492
Au 18.8139 18.4744 26.1299
Au 21.4444 18.0749 25.5085
Au 20.0982 19.2367 28.2851
Au 20.6612 20.7455 25.3745
S 20.5203 20.3418 30.2848
Au 18.5893 21.86 27.341
S 26.0142 21.0578 24.4787
Au 24.287 17.9533 27.1384
Au 27.4394 18.0218 28.1811
S 25.7805 19.6242 28.362
C 26.2629 22.8001 25.0145
H 26.7319 22.7623 25.9233
C 25.0904 19.2948 30.0734
H 25.1774 18.2072 30.3554
H 25.2664 23.2079 25.2565
H 25.5162 19.9414 30.8301
Au 28.0684 19.9973 24.7641
H 24.0166 19.377 30.2048
C 30.7008 17.2319 28.0429
H 31.2019 17.1732 29.0657
H 32.101 20.4106 24.3911
S 30.1589 18.9439 24.9826
H 31.3338 16.781 27.2742
C 31.4789 20.2502 25.233
H 31.1229 21.113 25.8066
H 30.5033 18.2435 27.6237
H 32.2304 19.7241 25.8455
Au 44.7188 20.7199 24.787
S 42.5957 21.9151 25.022
H 46.0742 18.543 26.9343
H 45.248 17.6392 25.6744
H 46.9466 17.286 25.904
C 46.175 18.1085 25.9267
S 46.645 19.4076 24.7091
S 50.0077 22.3731 26.1401
Au 48.387 20.8322 25.4339
C 51.2848 21.6505 27.3013
H 52.0171 20.9439 26.7704
H 56.8102 20.634 22.7921
H 51.7759 22.4588 27.9235
H 50.7526 21.114 28.0814
H 15.7026 23.0825 28.1057
H 14.8617 22.154 29.395
C 15.9093 22.3684 28.9126
H 16.5708 22.908 29.627
H 21.7911 22.6969 28.1205
H 21.7039 24.29 27.5887
S 20.3247 23.0664 26.1067
C 21.7605 23.305 27.2564
H 22.5951 23.1498 26.6357
H 26.8077 23.4136 24.2704
Au 39.4693 28.0395 25.1208
H 39.9021 26.6087 28.3906
H 37.0423 25.0766 25.7037
C 37.224 24.1964 25.0658
S 40.3129 25.9883 25.8907
H 36.3397 23.5361 24.9929
H 41.4318 25.656 28.1339
H 46.1731 21.6436 29.3648
C 40.8301 26.4617 27.7012
H 47.297 23.1136 29.1624
H 41.5937 27.3281 27.6293
Au 42.4846 26.3161 24.9771
Au 45.1345 26.1387 24.9058
S 45.3896 23.0759 27.5967
Au 44.9754 25.413 27.9448
C 46.7708 22.3147 28.6444
Au 46.1081 23.3813 25.3169
Au 47.9289 25.6423 24.8221
H 47.527 21.7741 28.0901
Au 49.7176 24.6551 26.9799
Au 48.5113 27.7141 26.6971
S 49.1472 26.3458 28.6185
Au 50.5214 26.5843 24.9834
C 50.7382 27.0697 29.1678
H 51.1971 27.2967 28.1339
H 51.1868 26.3171 29.7211
S 56.4001 28.0179 24.5022
H 57.0101 25.7871 23.6437
Au 54.2559 23.4436 24.8851
H 56.1078 24.3963 27.1045
S 53.7795 24.9979 26.667
H 55.9029 26.246 26.8118
C 55.555 25.327 27.3248
H 55.6343 25.6451 28.4284
Au 53.1681 27.2057 26.3644
C 57.6057 26.6351 23.904
H 58.3031 26.5077 24.7533
H 36.7509 29.406 26.3575
H 40.4351 32.0033 28.9072
H 39.4173 31.7391 27.4289
S 38.327 29.9961 24.6058
H 39.9494 30.3563 28.6013
C 36.6884 29.775 25.3387
C 40.1632 31.2751 28.1618
S 44.2714 27.501 28.7436
Au 45.7863 28.1929 26.837
Au 41.7007 29.6548 25.1185
Au 42.8681 29.354 28.0932
S 41.6889 31.1019 27.1555
Au 45.1953 30.8916 26.3953
H 44.3071 33.5127 29.3762
S 45.9562 33.2031 27.5965
H 45.6407 34.7768 29.4768
Au 44.6192 33.5427 25.6626
Au 47.1967 28.803 24.5561
Au 50.0398 29.2701 24.8472
Au 47.8795 30.4141 26.7517
Au 51.4515 30.6005 27.3596
S 49.3212 31.7973 28.0002
Au 51.0381 32.1038 24.9114
Au 50.0534 33.7737 26.9968
C 49.3292 32.0867 29.7819
H 49.6821 31.1503 30.2411
H 50.0089 32.8623 30.0009
H 48.2982 32.3259 30.1386
S 53.2388 29.5656 26.6301
C 54.6503 30.5058 27.4283
H 54.6783 31.5208 27.122
Au 52.7696 30.0213 23.992
H 54.5783 30.6048 28.5673
H 55.647 30.1473 27.1606
C 44.9906 34.2016 28.8072
H 43.7302 36.4568 24.9731
H 44.4413 34.925 28.1707
Au 47.2793 34.9239 26.4816
S 47.9304 36.8721 25.2822
S 50.9348 35.827 26.2359
H 46.1899 38.7022 25.8404
H 45.5482 37.459 24.5857
C 46.4625 37.945 24.9985
Au 52.5026 34.8404 24.6666
C 51.6914 36.4915 27.8885
H 52.7659 36.3149 27.8287
H 51.28 35.7627 28.5733
H 51.2849 37.5371 28.0013
S 19.2537 10.3104 30.8134
H 21.4277 10.6771 31.7546
C 20.7325 9.90677 31.9928
H 20.4014 10.0028 33.0294
H 21.0798 8.86589 31.7677
H 21.4528 5.37636 29.0255
H 23.4533 9.6238 31.3952
H 25.2412 9.81422 31.4898
H 24.2599 10.2538 29.9843
C 24.288 10.2342 31.1371
S 16.2335 17.153 29.4085
H 16.6344 11.0975 30.6631
H 14.7676 19.0036 29.8911
H 13.9006 17.3567 30.1405
C 14.8218 17.9141 30.3367
H 17.3681 14.3367 34.6592
H 16.6006 13.2266 33.3903
H 16.1449 14.9282 33.5224
Au 17.232 15.7336 30.8171
C 16.9892 14.1945 33.6589
Au 18.9351 12.4913 31.5299
S 18.4316 14.5615 32.4837
H 22.6509 16.1399 34.5171
H 21.3269 17.3385 34.0569
C 21.8486 16.381 33.8298
S 22.2418 16.2827 32.0362
S 24.1332 11.9037 31.9423
Au 26.3666 12.718 31.479
H 29.2044 15.0903 32.6333
S 28.7338 12.9832 31.3496
C 29.5453 14.0381 32.725
H 29.2954 13.5393 33.6962
H 30.6443 14.0124 32.6173
H 15.0726 17.9812 31.4245
H 18.7568 20.1875 32.2057
H 18.7137 21.6924 31.2624
Au 21.297 18.3505 31.2117
C 18.7859 20.6025 31.1491
H 17.9011 20.2955 30.5915
H 20.986 15.6226 34.0013
H 50.7089 27.8775 29.8899
C 45.1878 27.985 30.2084
H 44.4209 27.8341 31.0147
H 45.3121 29.032 30.2641
H 46.09 27.4452 30.4559


Figure 7l: 87.60 ns


C 15.5001 15.5619 11.9062
H 14.5793 16.1665 12.021
H 15.3591 14.6236 12.4909
H 11.9008 18.2124 12.4014
H 15.6141 15.2767 10.8193
H 20.7115 12.3833 10.3156
H 18.9614 12.6099 10.5409
H 20.0107 13.9518 10.0996
C 20.0147 13.0636 10.6419
H 24.6412 16.6638 12.2038
C 25.3438 15.8955 12.0601
H 25.6642 15.7892 11.0498
C 16.9533 20.5246 11.676
H 16.5935 21.3561 11.0707
H 16.5323 19.5848 11.1944
H 18.0393 20.5808 11.6997
C 23.3555 22.0825 11.9401
H 23.2639 21.1842 11.2917
H 23.0733 22.898 11.2746
H 24.3743 22.2657 12.3467
H 36.0184 27.5334 9.88605
H 36.6192 27.7035 11.5503
S 34.1789 27.8095 11.4362
H 49.4191 28.757 12.5182
H 47.9117 28.1812 11.838
C 48.8908 27.9555 12.0097
H 49.4726 27.5731 11.1251
H 53.7988 31.0718 13.1708
H 52.5768 30.3623 11.9867
C 15.7719 9.05453 17.47
H 16.1217 8.09244 17.1504
H 15.0981 9.32082 16.6429
H 12.6203 13.2617 14.852
S 17.128 10.2499 17.7986
H 14.032 12.1438 14.5835
C 13.3632 12.6113 15.3584
H 20.0127 8.3551 12.314
H 18.4819 8.36285 13.2311
H 19.8052 7.22587 13.6537
C 19.5642 8.18366 13.3028
Au 18.7555 9.95861 16.1311
Au 20.1558 11.3859 13.7659
Au 20.8653 11.2792 17.8329
S 20.3965 9.25198 14.536
H 22.5032 9.24393 14.0427
H 24.0417 8.38752 14.1519
Au 22.9802 9.20048 17.845
H 23.9171 10.029 13.4926
C 23.5879 9.35568 14.2527
H 25.4226 6.58312 19.7401
S 23.616 10.2965 15.8069
Au 25.7974 11.1191 15.8997
H 29.9572 11.6979 14.5661
H 28.7168 12.6728 13.7829
C 28.8801 11.7363 14.4422
H 11.0284 17.224 13.7286
C 10.9913 17.336 16.9533
H 11.5353 16.8662 16.1033
H 10.382 18.132 16.5525
H 10.4164 16.5916 17.5602
S 16.9433 16.5688 12.43
H 12.903 11.8606 15.9618
H 12.111 16.3953 12.6238
C 11.9679 17.3111 13.1832
S 14.5936 13.5841 16.3377
Au 16.4125 16.2443 17.3728
Au 13.9928 15.7143 15.5473
Au 16.6774 17.4915 14.9119
S 13.0903 17.5816 14.5976
Au 22.4158 12.5623 15.7758
S 20.195 13.4037 12.4267
Au 18.7066 15.1237 12.9863
Au 19.6356 13.2575 16.2099
Au 21.029 16.9096 17.9999
Au 22.4324 14.0518 12.6858
Au 18.2512 18.3119 17.4961
Au 18.8124 15.9289 15.8713
Au 20.4017 18.1066 15.3945
Au 21.4117 15.2688 15.3334
Au 23.148 17.4328 15.4318
H 26.057 16.0386 12.9206
S 28.0762 11.79 16.1215
Au 24.6736 13.0898 17.5226
Au 23.6145 15.8182 17.6337
S 24.7749 14.2716 12.6537
Au 27.1129 14.1082 16.519
Au 24.2368 14.8031 15.0447
Au 26.0143 17.009 15.9343
H 30.7669 17.7115 13.3807
H 28.4219 10.7934 13.956
H 31.8569 14.8289 18.9811
H 31.9573 16.4112 18.6147
S 29.1573 16.2149 14.5242
H 31.0324 17.3189 15.2157
Au 29.006 16.2262 16.9521
C 30.8381 16.9998 14.2025
H 40.8041 19.3758 18.1695
H 45.5485 15.9286 17.8711
H 46.6348 16.1647 16.6304
H 44.9333 16.4496 16.1655
C 45.6975 16.5094 16.972
H 10.5182 23.2445 17.0519
H 10.9086 23.0184 15.202
C 11.2307 23.4216 16.1667
H 11.4755 24.4067 15.8226
Au 15.5956 19.4272 16.7428
Au 14.7222 19.0971 13.9607
Au 12.8715 20.3971 17.2128
S 12.9373 22.6235 16.5239
S 16.3188 20.6886 13.4221
Au 22.9167 23.7941 14.7115
Au 22.8549 24.8828 17.908
H 18.903 26.6896 14.488
Au 23.0242 22.2557 16.9998
S 18.5334 24.3901 15.3477
Au 20.1839 20.1901 17.1873
S 22.0944 22.0868 13.2581
Au 18.1512 19.9322 14.9221
Au 17.3212 22.5509 14.4666
Au 22.1567 20.023 14.7651
Au 17.7283 21.3311 17.5656
Au 20.4282 23.2126 16.6275
Au 24.9721 19.7527 15.5589
Au 28.1103 22.3005 18.3482
H 27.3194 21.6453 14.158
Au 22.7411 19.2697 17.5308
Au 25.5024 21.3376 17.7223
Au 27.7192 18.0599 13.9153
S 26.1852 19.7824 13.3238
H 26.643 22.1516 12.6187
Au 27.4555 19.4319 16.9807
H 28.1389 20.9274 12.7788
H 25.7921 24.8398 17.0081
C 27.168 21.2719 13.184
S 29.1461 21.0315 16.6673
S 34.1731 23.9045 14.0402
H 35.5847 23.4493 16.0343
H 31.4276 20.532 16.9009
C 30.6529 20.51 17.6126
H 30.8409 21.2142 18.3732
H 30.5458 19.3916 17.8932
H 31.4672 16.1052 14.0638
C 35.7662 23.5568 14.9162
H 36.282 22.7589 14.4848
H 36.4379 24.475 14.7792
H 39.8482 18.2909 19.2811
H 41.4729 23.5696 15.2242
H 40.349 22.3537 15.0636
H 42.0409 21.8157 15.4111
S 40.8364 22.5791 17.4423
C 41.2928 22.5923 15.6586
S 44.988 22.4854 14.919
Au 43.8302 18.491 18.8309
Au 45.7893 24.2807 16.8133
H 43.8686 22.8771 12.8567
H 39.8491 20.1084 19.5293
C 40.3926 19.2456 19.2114
Au 42.8685 23.5616 18.3341
S 45.7416 18.3587 17.5911
S 49.5712 21.2373 15.2035
C 49.8246 19.4336 15.8327
H 49.3991 18.6383 15.1566
H 49.3514 19.3537 16.8196
H 50.8297 19.3759 16.0951
Au 50.2062 23.0128 16.8885
Au 47.2053 21.908 15.3462
S 53.3141 20.9157 16.1911
C 55.0433 20.5015 15.8764
H 55.0779 19.6988 15.1583
H 55.6708 20.3605 16.7779
Au 52.8674 22.9682 15.0204
H 55.5266 21.4239 15.4587
S 56.7619 23.6612 16.3219
Au 52.8634 24.6876 18.3935
Au 52.6979 21.958 18.2919
H 54.1709 26.3038 12.3966
S 53.006 25.1943 14.1061
C 58.3768 22.8536 15.773
H 59.3299 22.9451 16.4065
H 58.2369 21.7813 15.5569
H 58.7236 23.3324 14.8676
S 15.5811 26.8525 18.0903
C 16.4985 28.5014 17.8132
H 16.1486 29.1055 18.6648
H 16.2394 28.8909 16.7961
H 17.6342 28.3666 17.8733
Au 17.1372 25.469 16.8933
C 18.9432 25.6246 14.0813
C 21.2865 28.4896 16.9604
H 21.5837 29.5003 16.814
H 22.1017 27.8692 16.5045
H 18.3437 25.5058 13.161
H 20.3846 28.1914 16.4309
H 19.9376 25.6204 13.7772
C 25.5959 25.6281 16.3083
H 26.2441 25.4184 15.4391
H 25.7434 26.6397 16.7339
S 23.8655 25.6084 15.7756
Au 32.7969 25.4618 15.2752
Au 31.9681 28.5698 15.6935
S 31.0384 26.5993 16.2869
Au 33.6839 29.3126 13.0802
H 32.3635 26.1754 18.2952
C 31.3927 26.4719 18.0923
Au 40.1595 24.6091 17.9176
Au 34.2982 25.8967 12.6935
C 35.9134 28.0786 10.8196
H 35.9498 29.1515 10.6492
C 37.4696 26.7381 17.3358
H 37.8279 27.2928 16.4301
H 37.278 25.7272 16.9917
H 36.6812 27.2372 17.9698
C 44.955 23.1976 13.2643
H 40.7431 25.741 14.6407
H 41.3155 26.5562 13.1673
H 45.1079 24.2593 13.1292
H 41.0453 27.4063 14.7834
C 41.405 26.5216 14.2394
Au 43.3477 25.9202 17.045
S 43.1632 26.256 14.7347
Au 44.6526 28.1843 14.3043
Au 44.1745 29.3359 17.0979
Au 46.132 27.1753 17.5076
H 45.6539 22.5745 12.5953
S 46.3176 29.6788 13.43
Au 46.7941 29.5743 15.8695
Au 48.4607 25.4235 17.1234
S 48.682 26.5663 13.1785
Au 51.1614 29.5701 17.9759
Au 48.9963 27.5694 15.4772
Au 50.8521 26.7008 17.2046
Au 48.6169 28.4204 18.0225
Au 49.5271 30.6885 16.1121
Au 50.862 25.8414 13.7181
H 55.1524 25.029 12.8381
Au 53.4667 27.9681 18.4724
C 54.1164 25.2476 12.5554
Au 51.8107 28.9276 15.3767
H 53.6611 24.7682 11.7155
Au 55.394 28.4844 14.7696
Au 53.7232 26.3899 16.2124
S 53.4341 28.7234 13.5733
Au 56.9407 25.9258 16.3158
S 57.3209 28.1328 16.0202
C 53.5274 30.213 12.5859
H 58.8165 27.4462 14.0799
H 59.5585 28.5295 15.2772
C 58.6785 28.4002 14.6881
H 58.3568 29.294 14.1629
H 57.7017 31.3357 18.6013
S 32.7159 30.5869 14.8635
H 34.9427 31.6909 15.1656
C 34.257 31.1819 15.83
H 33.8961 31.9448 16.5007
H 34.8636 30.4119 16.3339
S 42.0105 29.9185 16.4001
C 45.4865 31.2465 12.9738
H 44.6336 31.4194 13.6345
H 44.4092 35.7433 18.6684
H 40.9266 32.1725 16.2944
C 41.9369 31.7447 16.0744
H 42.1414 32.018 15.0287
H 46.2618 32.0277 13.2215
S 45.3806 33.671 17.875
H 44.5467 35.622 17.0299
C 45.0976 35.4769 17.9075
H 49.4751 34.4666 15.8746
H 50.3797 34.2989 14.1803
H 49.61 37.2351 19.1938
Au 47.2065 33.1749 16.4066
H 45.2142 31.3665 11.9305
C 50.0475 33.8569 15.1452
H 50.9315 33.5138 15.6493
S 48.8003 32.5192 14.8276
H 54.5946 34.0858 16.4847
H 53.3653 32.8662 16.024
H 54.363 30.134 11.8573
C 54.1717 33.1008 16.6772
H 54.893 32.3978 16.1975
H 24.2847 5.92324 18.5891
C 15.5167 9.31625 22.2028
H 15.079 8.99791 18.3281
Au 15.721 12.0617 24.3103
H 14.5136 8.90119 22.4211
H 16.1461 8.92493 22.9575
S 15.1372 11.0544 22.2362
H 15.9141 8.95277 21.2453
Au 16.7694 12.3934 21.0252
H 19.9285 6.59708 19.5579
H 21.0429 6.63374 21.062
H 19.3886 5.86206 21.1069
Au 18.2578 9.4096 19.5715
Au 20.4079 8.99726 23.2565
S 19.3565 8.22329 21.2907
C 19.9843 6.64605 20.6826
Au 21.0556 10.2261 20.3073
Au 19.5538 11.7627 22.4049
H 24.265 5.57567 20.3962
S 23.0055 7.6139 19.5546
C 24.3892 6.37842 19.5964
H 26.4862 8.67783 22.2002
Au 23.1857 11.6587 19.4385
Au 23.4686 9.35499 21.1615
H 26.3842 8.58343 23.917
H 27.1192 10.013 23.2975
C 26.339 9.29851 23.1247
S 24.6315 10.0788 23.1956
H 27.6527 9.828 20.3331
H 29.1187 10.7496 20.7453
C 28.2563 10.677 20.0626
H 28.6153 10.5328 18.99
H 43.5769 8.92274 24.168
H 42.886 10.3401 23.4068
S 44.7119 11.1045 24.632
H 44.3722 9.71033 22.8189
C 43.8079 9.91531 23.7019
S 9.7692 19.0198 22.0208
Au 11.2621 18.7756 20.1581
H 10.6252 14.811 19.7429
H 10.6706 15.0071 21.4805
H 10.3915 13.3176 20.8014
C 10.9214 14.2864 20.7093
Au 16.4511 18.4097 19.7172
Au 14.1538 16.8766 18.7358
Au 16.7501 13.2755 18.1989
Au 13.6566 13.8471 18.6343
Au 13.9939 16.6733 23.8407
S 12.703 13.873 20.8366
Au 13.7117 15.9008 21.2095
Au 16.1707 15.3563 20.0093
Au 16.2261 17.3042 22.3031
Au 16.1497 14.6391 23.0018
Au 21.5193 13.9645 18.4596
Au 18.8657 15.0501 18.5747
Au 19.1724 12.3217 19.5803
Au 21.6003 13.1283 21.3589
Au 20.8153 14.5304 23.7913
Au 21.7855 17.1838 23.0582
Au 18.7403 16.3201 23.3743
Au 18.9089 17.1575 20.2353
Au 18.758 14.5482 21.3664
Au 21.4623 15.7896 20.5533
Au 24.5157 12.2061 21.9924
S 28.2442 18.3424 22.6046
S 27.2551 12.1939 20.2226
Au 26.0221 15.4792 18.6088
Au 27.0348 13.145 22.3752
Au 27.773 16.2313 23.7828
Au 23.7697 14.8364 22.6926
Au 23.7357 17.4443 20.5355
Au 25.3452 18.4506 18.3374
Au 24.8027 17.1912 23.655
Au 25.7885 15.877 21.4154
Au 23.9178 14.2581 19.9651
Au 28.4599 14.0273 19.5763
H 29.9894 19.7113 21.4105
C 29.7078 18.6512 21.4423
H 31.8399 15.847 20.3033
H 32.4074 11.6704 22.5368
H 30.6193 17.9982 21.7445
C 31.4254 15.8054 19.2854
H 34.0587 11.1614 23.4015
C 32.9452 11.1023 23.2918
H 32.5505 10.099 23.1801
S 29.606 16.0961 19.2403
H 36.5068 18.931 22.2736
H 37.9872 18.6453 23.2459
H 38.1838 18.7044 21.4386
C 37.4803 18.3366 22.264
S 37.2638 16.5667 22.2227
Au 39.4367 15.6668 22.4695
C 41.8192 13.5228 21.201
Au 41.9364 16.8739 21.3036
H 42.5897 12.8533 21.622
S 41.6848 14.9007 22.5214
H 40.8867 12.9376 21.152
H 41.9766 13.8278 20.1682
C 48.3524 16.5111 21.8883
Au 47.4717 18.2616 19.1776
S 49.0942 17.5458 20.6037
H 48.8865 16.6161 22.8927
H 47.3845 16.8727 21.9949
H 48.3145 15.4268 21.58
H 51.6147 16.2357 25.1664
H 52.7915 16.806 19.7809
C 53.5799 17.5337 20.0073
H 54.3172 17.6072 19.2214
H 8.10287 20.3225 20.8022
H 8.15383 20.9367 22.6187
H 9.39148 21.423 21.3917
C 8.66833 20.6059 21.7154
Au 14.8066 19.3576 24.2562
Au 11.2814 19.8405 23.5655
Au 13.9026 18.6094 21.3185
S 12.787 23.5057 21.2417
Au 14.8708 22.6299 21.8088
Au 16.394 20.115 21.8569
Au 15.1409 20.6576 19.164
Au 13.1403 23.0797 18.9815
Au 16.3927 21.8596 24.0568
S 12.2169 18.3181 18.1253
Au 16.237 23.3225 18.9932
Au 17.5777 22.423 21.3106
Au 18.9456 20.0 19.9055
Au 19.608 18.8364 22.3127
Au 20.1533 21.7387 21.8914
Au 19.7427 20.7191 24.4279
Au 22.3536 19.8018 22.4516
Au 21.8622 23.9941 20.2496
Au 21.4769 23.7254 23.1526
Au 21.512 21.3876 19.3303
Au 19.1991 23.2282 19.0243
Au 21.3995 18.721 20.0117
Au 19.1131 24.774 21.4415
Au 28.2444 20.4072 23.5336
Au 25.0567 19.8278 23.7612
Au 23.6526 22.4803 22.3043
Au 24.6376 23.6032 19.4904
Au 24.0103 20.3842 20.1657
Au 26.2694 21.5346 21.9352
S 27.0311 23.1717 20.2518
Au 26.1449 18.8607 21.1631
C 27.6598 24.6789 21.0319
H 28.6534 24.6402 21.4917
H 37.0833 22.5867 21.5369
H 38.1049 22.0358 22.9904
C 38.0014 22.7226 22.0646
H 38.7749 22.376 21.3156
S 44.4639 19.204 24.27
Au 43.3352 23.352 23.9625
Au 45.9854 25.0716 21.7903
S 41.9158 18.9206 20.1496
Au 43.0343 21.0361 20.9478
Au 45.2287 22.6705 19.4692
Au 45.2124 22.1937 22.2624
Au 42.9427 23.5935 21.137
Au 40.8618 24.523 22.492
Au 46.106 24.0075 24.2905
Au 48.1976 23.4357 21.1949
Au 49.8666 21.6593 19.4461
Au 47.7424 21.5468 23.322
Au 47.1733 20.9474 20.3185
Au 47.693 22.748 18.2802
Au 49.5119 19.7555 21.5874
Au 50.3777 22.1941 22.4438
H 54.1363 17.4562 20.9008
Au 55.3231 24.4873 21.4348
Au 56.5198 23.1281 18.4519
Au 52.1925 18.9745 22.4452
S 52.7405 19.2398 20.2218
Au 52.3929 23.0836 20.6801
Au 52.7071 23.1234 23.4674
S 56.1532 22.3049 20.6444
Au 54.5515 20.7297 20.4635
H 57.1784 20.9466 22.2664
H 60.0355 24.816 25.9657
H 58.2943 22.3676 21.8886
C 57.6737 21.5529 21.4541
H 58.1749 20.8663 20.8367
H 12.8473 25.5511 22.4022
C 12.9195 25.3772 21.3033
H 12.0776 25.8511 20.8744
H 13.8724 25.6522 20.8831
Au 16.6329 26.2633 19.9894
H 21.0958 27.511 25.5789
H 18.1128 27.9203 23.8084
S 21.0119 28.016 18.7285
Au 20.0903 25.8666 18.5932
S 17.3422 26.1377 22.3752
H 17.7241 28.7188 22.1852
C 18.1225 27.797 22.7111
H 19.162 27.6976 22.4233
Au 22.9786 27.3091 19.6947
Au 23.3822 26.0473 22.6056
H 26.9396 25.1265 21.7089
H 25.1206 29.0579 22.3894
H 26.0295 28.9963 20.7394
H 26.6486 28.1633 22.287
C 25.7685 28.4867 21.7004
S 24.9367 26.9426 21.1294
H 27.6409 25.5183 20.2732
H 30.6738 25.6986 18.5001
H 31.073 27.4699 18.5039
S 38.3202 24.483 22.4185
H 38.5118 30.7876 22.0159
H 38.6368 31.3641 20.154
S 39.0291 26.733 18.3572
H 38.2029 29.7235 20.6021
C 38.7851 30.5677 20.961
Au 38.5509 25.5888 20.4174
S 40.5744 30.0735 20.993
Au 44.7074 30.8535 24.0936
Au 46.1374 28.0057 20.9129
Au 43.3783 25.9186 22.7288
Au 43.5592 28.4179 19.4583
Au 44.6461 25.6393 19.4528
Au 41.3275 27.7908 22.0058
Au 45.1668 30.7945 21.2886
Au 41.3376 30.017 18.6631
Au 43.8443 28.7826 22.4805
Au 42.0784 26.0261 20.0079
Au 50.4189 27.3064 20.3686
Au 48.4048 26.9055 22.2558
Au 50.2376 24.6061 19.4388
Au 48.5108 29.2466 20.6999
Au 46.338 29.9545 18.6979
Au 48.8037 31.2099 18.6374
Au 49.9302 29.7876 23.0068
Au 45.9282 27.0282 23.6136
Au 47.3082 30.0495 23.3062
Au 47.7663 25.898 19.8264
Au 48.7538 24.8233 24.1138
Au 50.8205 24.9598 22.4041
Au 51.6206 27.5392 23.3925
Au 55.2687 26.025 19.0331
Au 54.0814 25.9412 23.3464
Au 52.7944 25.9105 20.825
Au 52.8969 28.9264 21.0223
Au 55.3157 27.3046 21.3599
Au 54.1186 29.0064 23.4817
S 56.7626 29.5112 19.8051
H 58.5979 28.3463 24.6542
Au 57.8055 27.4354 19.5529
Au 58.5181 25.0631 22.0704
S 58.1276 25.2939 24.3655
S 58.9146 25.3917 19.8066
C 58.7691 29.4364 24.8355
C 60.6968 25.9352 19.5136
H 61.0102 26.131 20.5237
H 58.7745 29.4016 25.8718
H 61.1767 24.9673 19.204
H 60.7541 26.8482 18.8732
Au 56.918 29.7827 22.2412
H 58.5523 29.7273 18.1764
Au 43.9922 33.6257 24.546
H 41.4652 35.1943 24.646
C 41.1631 34.7342 23.6582
S 42.5267 33.9737 22.7481
H 40.3966 34.0233 23.9061
H 40.7788 35.4608 22.9599
H 42.7884 32.1537 16.6703
Au 41.9131 31.7677 22.2089
H 46.8724 37.3717 22.9958
Au 50.9718 30.9421 20.3889
H 45.4098 36.3858 23.2627
H 46.347 36.3714 21.7223
H 45.9803 36.0822 17.9238
C 46.4429 36.3485 22.8071
S 49.4853 34.7686 18.6575
Au 49.4686 32.4581 24.0615
Au 46.3416 32.8447 23.0182
Au 46.4507 32.8866 19.9545
S 47.5928 35.0516 22.9854
Au 48.5233 31.915 21.4458
Au 48.4385 34.8308 20.7808
Au 51.0503 33.4681 21.5614
H 51.1885 37.2777 21.1524
C 50.2066 36.6071 18.585
H 52.6651 37.6862 22.1615
Au 53.4501 30.6963 18.9838
C 51.8821 36.9763 21.9949
Au 51.6225 33.6095 18.7836
S 53.9727 32.9787 18.431
Au 52.4487 31.2929 22.7125
S 52.6102 35.3277 21.769
Au 53.6642 34.5333 23.7722
H 58.8764 30.7689 19.6651
C 58.1798 30.3783 18.9538
H 50.4039 37.023 17.5514
H 51.2148 36.4638 18.9607
H 51.1396 36.8746 22.8246
H 35.0653 5.59224 28.7697
H 47.1077 5.85682 26.9507
H 14.1625 11.0307 26.9987
H 14.9853 11.3134 28.514
H 15.7262 10.1743 27.2562
C 15.1649 11.0721 27.4543
H 19.1498 9.54428 26.6823
H 20.5964 9.79357 27.5104
H 20.331 8.13188 26.9406
C 20.1149 9.16294 26.7261
S 21.1289 9.65835 25.3528
Au 20.5723 12.0565 25.0558
H 30.2779 9.44632 29.4065
H 34.884 6.81978 30.1427
Au 31.4557 10.1079 26.0751
H 28.7445 9.27546 28.6197
Au 32.8456 8.18331 28.0717
H 29.4054 7.91899 29.6044
S 30.5854 8.31688 27.3574
C 29.6087 8.69687 28.8621
C 35.3636 6.54027 29.2589
S 35.0952 7.97685 28.0166
Au 35.4835 9.96192 29.1169
Au 42.7113 13.7445 28.8371
H 40.4185 10.2335 28.4294
H 40.8675 11.0948 26.9919
H 40.2432 11.8941 28.5765
Au 43.6991 11.1333 26.7312
C 40.875 11.2014 28.0541
S 42.5977 11.3545 28.6756
H 46.4877 7.41488 27.9498
H 45.7777 6.9639 26.3523
H 49.8563 12.0481 31.3956
Au 48.9696 13.0152 27.9809
C 49.6055 11.2502 30.6165
H 48.5331 11.0582 30.6243
Au 49.0159 9.49774 27.7035
C 46.7198 6.96969 26.9185
S 50.1891 11.2736 28.8387
Au 46.5485 9.77026 25.3996
S 47.9755 8.08115 26.1732
H 10.4125 15.6311 24.9744
H 11.3373 14.2826 24.3578
H 11.0954 14.2891 26.1327
C 11.2448 14.9452 25.2283
H 14.7372 16.0776 28.7011
S 12.8069 15.8667 25.7046
H 15.3689 17.5818 29.6653
S 17.0069 16.6059 28.0557
C 15.6126 16.5982 29.247
H 15.7801 15.9117 30.0653
Au 14.3702 14.2291 26.2742
Au 16.4404 16.419 25.5119
S 16.0749 12.5688 26.659
S 19.6978 12.7535 28.8896
Au 21.3382 13.5163 27.4455
Au 18.5046 14.8164 28.5796
Au 21.4483 16.9898 27.5882
Au 19.6376 15.3347 26.1814
S 23.083 17.8894 29.2597
Au 18.2696 13.5925 24.2504
Au 22.9362 15.7169 25.3097
H 28.1848 16.6122 29.1943
H 29.262 12.6434 24.6495
C 28.8882 13.4723 25.2859
S 27.4908 18.4201 27.5941
Au 25.5158 18.253 26.0924
H 29.6962 14.1238 25.4812
H 24.9703 14.9373 27.8388
H 27.3566 15.9053 27.6479
C 27.3501 16.6911 28.404
C 24.6974 13.9316 27.6935
H 26.3859 16.5878 28.8555
H 25.5383 13.2249 27.4441
S 23.448 13.6777 26.4005
H 24.2354 13.4993 28.5752
S 27.3945 14.176 24.4962
S 32.9232 17.5308 29.9107
C 31.5681 18.0546 28.726
H 30.4433 17.9195 29.0162
H 28.487 13.0753 26.239
H 31.6754 17.3596 27.8567
H 31.7582 19.1137 28.5686
Au 33.9818 13.4386 25.6337
H 29.5189 18.1803 20.4932
S 32.251 11.935 24.9104
Au 32.1852 15.228 30.2394
H 34.7537 15.0685 28.5784
S 35.8683 14.6026 26.4178
H 36.3786 15.6837 28.5514
C 35.4035 15.697 27.9117
H 34.8895 16.6957 27.5352
Au 36.6819 15.6528 24.3764
H 44.0982 18.1008 26.6214
C 44.7372 17.9264 25.7471
S 42.3075 15.9625 29.4553
Au 44.4045 16.1866 30.2282
H 45.806 18.0907 25.9378
H 44.4689 17.0513 25.2167
H 45.7257 14.9512 25.9011
C 46.1509 14.2023 26.5825
H 46.0605 13.2457 26.0707
S 47.8354 14.8485 26.9697
Au 47.6567 16.0426 28.9854
C 50.8546 17.0615 25.0379
H 45.5655 14.1452 27.5045
H 50.2415 16.8403 24.0443
H 50.1832 16.9417 25.9003
H 11.3548 19.8399 26.9538
H 12.4774 18.4026 26.4562
H 13.0073 19.7685 27.4889
C 12.3475 19.4792 26.7015
H 16.3822 24.9845 27.1539
S 12.7805 20.5376 25.173
H 16.5646 23.4207 27.8188
H 17.911 21.5307 30.0439
H 19.5806 21.5075 30.651
Au 17.5399 18.8184 24.4533
S 17.3891 23.3403 25.6308
Au 18.4082 18.4535 28.0872
C 18.776 20.9585 30.0752
Au 18.6035 21.8912 26.8821
S 19.6962 20.5553 28.4516
Au 22.4907 21.4477 24.7159
H 24.7033 23.2367 28.6216
H 21.4421 19.002 30.5714
Au 22.7957 18.5988 25.3698
Au 19.8899 18.2457 25.4582
C 24.0095 23.3036 27.8014
Au 23.7116 19.8217 27.8821
H 22.9973 23.1823 28.2801
H 24.0614 24.1701 27.1219
Au 26.6738 19.9313 29.2933
S 24.1925 21.851 26.6783
Au 26.2128 22.1873 25.7571
S 28.3047 22.5375 24.5903
H 27.3574 23.6025 31.4448
H 29.7935 21.6 26.4815
H 29.4381 23.2809 26.5196
H 30.5968 22.7548 25.2101
C 29.7068 22.4906 25.82
H 38.3104 20.4435 26.149
H 39.7519 19.3051 26.5453
C 39.3561 20.3631 26.4784
S 40.1698 21.1366 25.03
H 39.6781 20.7325 27.4419
Au 40.6847 23.3468 25.4561
Au 42.3068 20.1257 24.7304
Au 43.1683 22.8742 26.6872
S 42.4987 22.2194 29.0653
Au 45.4274 21.3248 25.0172
C 42.768 20.4069 29.4308
H 43.5087 19.9349 28.7996
Au 44.6472 23.1653 29.5529
H 41.8165 19.9705 29.2573
Au 45.9232 23.0336 26.9421
H 42.9751 20.3126 30.481
H 49.1142 19.0931 26.9184
H 48.9081 18.8997 28.7604
H 50.4415 19.4657 28.0642
C 49.4082 19.5242 27.9669
Au 48.3273 22.0035 26.0084
S 48.8232 21.2003 28.2537
Au 50.6695 22.653 28.5901
Au 50.9312 22.8128 25.6184
Au 50.0694 20.1775 24.7464
S 51.85 18.5855 24.7358
S 52.5866 23.8766 29.0868
H 54.7821 20.0068 26.3194
H 54.8102 19.75 24.5989
H 56.3739 20.3687 25.3549
Au 53.5936 23.0026 27.0566
Au 56.2039 23.7611 24.5948
C 55.2274 20.4222 25.3859
S 54.5456 22.136 25.1339
H 60.2632 24.3361 24.2185
C 59.5971 24.365 25.0935
C 16.1852 23.9651 26.9556
H 15.1297 23.77 26.6807
H 19.858 26.6262 24.346
S 22.0527 25.5655 24.5932
C 20.8498 27.0302 24.6633
H 21.2551 27.6812 23.9089
H 38.1579 25.0647 25.1989
H 38.077 26.5664 26.1933
C 38.4291 25.5324 26.1778
H 38.1295 24.9089 27.0278
H 39.3869 30.3148 27.5323
H 39.0582 31.4669 26.0559
C 39.577 30.5717 26.5001
S 40.3063 25.5636 26.3001
Au 43.9591 25.5309 25.7461
Au 41.2016 26.8209 24.574
Au 43.9813 28.1477 25.3081
S 43.694 27.9526 29.627
Au 41.8687 29.5548 24.2733
S 41.4074 30.5969 26.3127
Au 42.3354 29.0889 27.9786
Au 45.2887 27.2133 27.9211
H 41.9397 26.4593 29.1117
Au 49.5842 24.8418 26.8976
Au 49.0812 27.5404 24.883
Au 47.3923 25.0367 28.563
Au 46.4429 28.9562 25.8301
Au 46.8078 25.9783 26.0173
Au 48.3241 27.6481 27.575
Au 51.0955 27.8451 26.9253
Au 50.1966 26.3549 29.1749
Au 49.3144 30.0792 26.1294
Au 47.4568 30.1115 28.1353
Au 51.8987 25.4395 25.2984
Au 51.81 29.9234 25.157
Au 52.8899 29.6985 28.5798
Au 53.9993 27.175 25.8826
S 54.6815 28.5785 27.7504
Au 55.853 29.5609 25.9698
H 55.8248 27.8666 29.865
C 55.7415 27.5196 28.839
H 56.7754 27.4116 28.3691
H 55.3037 26.5619 28.82
H 59.6659 29.679 24.1864
H 59.3834 23.3517 25.3624
S 57.3452 30.4222 24.3267
H 39.1152 29.7389 26.0429
H 43.7067 31.8757 27.224
C 44.1257 32.8141 27.5905
H 43.3411 33.6461 27.6769
H 44.7649 32.6324 28.4881
S 45.3432 33.5764 26.4055
Au 47.0825 31.78 25.8716
H 47.9629 34.6507 26.7626
C 49.0018 35.0181 26.7333
H 49.0988 35.8529 25.923
S 50.2235 33.6531 26.0378
H 49.5138 35.3006 27.6602
Au 50.661 32.2497 27.8604
H 47.9687 32.2357 30.5183
S 46.8034 30.0546 30.3214
H 46.5061 31.9902 31.6955
C 47.3958 31.6087 31.1565
Au 54.1287 31.8266 25.0102
S 51.1598 30.9145 29.7757
S 55.054 34.019 25.5554
C 54.1679 34.4872 27.1572
H 54.0629 35.5266 27.2468
H 54.8552 34.1047 27.9144
H 53.1397 34.1012 27.2757
C 52.4441 32.0294 30.5975
H 52.1479 31.9356 31.6312
H 52.3785 33.0577 30.2244
H 30.6216 12.483 33.0187
H 36.4932 10.5125 31.8686
H 36.1474 12.255 32.5872
S 36.1652 12.1224 30.1324
H 37.7741 11.747 31.9694
C 36.6735 11.6075 31.8375
H 36.4029 6.49984 29.489
H 49.9681 10.3326 31.1066
H 22.4985 18.0136 31.5851
C 22.4088 18.6602 30.7978
H 20.9332 11.9237 30.6352
H 20.4784 13.6262 31.2653
C 20.2167 12.6481 30.6687
H 19.3981 12.2119 31.2834
H 23.0039 19.5784 31.0063
S 31.6128 12.9901 30.8448
C 31.5569 13.0631 32.6816
H 32.3228 12.4019 33.0204
Au 33.8947 12.5213 30.4645
H 31.745 14.0086 33.115
H 40.1362 15.5449 30.5604
C 41.1714 15.8812 30.898
H 41.4659 15.0736 31.6102
H 41.1849 16.8603 31.4029
H 46.9767 18.7266 29.5732
H 47.4051 19.1257 31.2038
C 46.6352 18.5787 30.6118
S 46.7151 16.719 31.02
H 45.6232 18.9202 30.8584
H 18.5623 19.9873 30.5374
H 28.4801 22.2364 31.7364
H 27.9604 22.8216 30.0919
S 27.7779 17.6992 33.2826
H 27.3412 18.1275 35.5743
C 26.8558 17.5265 34.9052
Au 27.0267 19.6359 32.2752
S 26.1466 21.5379 31.0518
C 27.6193 22.6236 31.1327
H 25.9406 18.0436 34.6646
Au 32.4256 18.1236 32.0766
Au 30.0078 18.1863 33.9877
H 33.4792 20.9284 34.2968
H 31.8327 21.0289 34.7985
H 32.0405 20.9168 33.1696
C 32.5446 20.5785 34.0893
S 32.3888 18.7043 34.3748
H 47.6305 22.5306 30.653
C 47.3511 23.3141 31.3754
H 46.7285 22.8071 32.1034
H 48.1326 23.7784 32.0403
H 52.9216 21.9935 30.5187
C 53.3698 22.9564 30.5052
H 53.1735 23.492 31.4293
H 54.4022 22.8141 30.3382
C 42.6071 26.5463 29.9284
H 42.1413 26.837 30.8088
S 46.188 24.5177 30.6444
H 43.2315 25.7344 30.2146
Au 48.4881 28.574 30.7928
S 49.9615 27.0053 31.5598
H 51.6571 27.4004 33.1544
H 52.4144 27.3288 31.6641
C 51.5551 27.7728 32.158
H 51.611 28.8989 32.38
H 48.0259 31.3019 32.0531
H 53.4737 31.6541 30.4577
H 27.0105 16.5045 35.3108


H. coordinates (xyz) of the selected snapshots figure 8


Figure 8a: 0 ns


C 20.2562 17.9117 11.6053
H 19.4824 17.145 11.7361
H 20.8354 17.7035 10.6893
H 24.404 17.1126 12.0475
C 44.4412 18.4074 11.5986
H 43.6674 17.6407 11.7294
H 45.0204 18.1993 10.6826
H 48.589 17.6084 12.0408
C 17.0779 20.5112 11.7449
H 16.4092 19.8747 11.1383
H 16.8579 21.5686 11.5488
C 20.7912 21.8091 10.8515
H 20.0939 20.9919 11.0441
H 21.7903 21.4113 10.6287
H 20.4337 22.4106 9.99662
H 19.7917 18.8992 11.5299
H 18.1168 20.2898 11.5023
C 25.8122 20.8235 11.9033
H 25.5522 20.6615 10.8455
H 26.5797 21.6029 11.9812
C 44.9763 22.3049 10.8448
C 41.2629 21.007 11.7382
H 44.2789 21.4876 11.0374
H 44.6187 22.9063 9.98991
H 43.9768 19.395 11.5232
H 40.5942 20.3705 11.1316
H 42.3018 20.7856 11.4956
H 41.0429 22.0644 11.5421
C 49.9971 21.3193 11.8966
H 45.9754 21.9071 10.6219
H 49.7372 21.1573 10.8388
H 50.7648 22.0987 11.9745
H 15.8461 25.2464 12.0058
H 20.091 25.8509 11.5771
H 20.3883 27.6149 11.7848
H 40.0311 25.7422 11.9991
H 44.2761 26.3467 11.5704
H 44.5733 28.1107 11.7781
H 19.7425 12.1921 15.3428
H 25.139 12.0155 16.0619
Au 13.817 18.0672 18.0131
S 15.7205 14.9398 17.9356
C 14.1258 17.4844 14.7849
C 17.0155 14.8223 14.4298
H 13.0485 17.425 14.5688
H 14.4658 16.5532 15.2367
H 14.675 17.6879 13.8568
H 16.6723 14.7934 13.379
H 16.1947 15.1211 15.0776
Au 17.8777 14.0587 17.792
Au 21.5727 17.6189 17.3177
Au 18.7926 16.8685 16.8127
Au 17.593 18.09 14.0327
S 19.9845 13.0586 17.5732
S 21.3865 17.8004 13.0479
S 18.4452 15.9711 14.5272
C 20.3526 12.9909 15.7843
H 20.1363 13.9498 15.295
H 21.4195 12.7549 15.6778
H 17.3664 13.8253 14.7182
Au 23.9957 16.0973 17.7922
Au 26.3248 16.4455 15.8981
Au 23.75 18.4206 15.5636
S 23.7593 13.8601 16.7605
S 24.5657 16.4377 14.3477
S 28.0637 16.4706 17.4591
C 25.3673 13.0402 16.3947
C 25.2529 16.8917 12.7088
C 28.5528 14.7165 17.6972
H 26.0023 13.0044 17.2819
H 25.8598 13.5905 15.5861
H 25.8054 16.0184 12.3213
H 25.9204 17.756 12.7633
H 27.7215 14.0959 18.0306
H 28.9415 14.3392 16.7351
H 28.7694 17.6452 14.5201
S 39.9057 15.4355 17.9289
C 38.3112 17.9801 14.778
H 37.2337 17.9206 14.5619
H 38.6508 17.0489 15.2299
H 38.8601 18.1837 13.85
Au 42.0628 14.5544 17.7852
Au 45.7577 18.1147 17.311
Au 42.9777 17.3642 16.806
S 44.1695 13.5544 17.5664
S 45.5715 18.2962 13.0412
S 42.6302 16.4669 14.5205
C 44.5376 13.4867 15.7776
C 41.2005 15.3182 14.4231
H 44.3213 14.4456 15.2883
H 43.9275 12.6879 15.3361
H 45.6045 13.2507 15.6711
H 40.8573 15.2891 13.3723
H 40.3798 15.6168 15.0708
H 41.5514 14.3211 14.7114
Au 48.1807 16.5931 17.7855
Au 50.5101 16.9414 15.8915
S 47.9443 14.3558 16.7538
S 48.7507 16.9335 14.341
C 49.5522 13.5359 16.388
C 49.4379 17.3875 12.7021
H 49.3241 12.5112 16.0552
H 50.1875 13.5003 17.2753
H 50.0449 14.0863 15.5795
H 49.9904 16.5142 12.3146
H 50.1055 18.2518 12.7566
S 52.2478 16.966 17.4524
C 52.7379 15.2119 17.6903
H 53.1265 14.8351 16.7283
H 51.9063 14.5917 18.024
H 52.9546 18.1411 14.5138
C 11.3698 20.6691 17.8048
H 10.4836 21.2557 17.5111
Au 17.1995 21.8222 17.5951
Au 16.6817 19.0602 16.7539
S 14.3686 18.9184 15.9121
S 16.632 23.8492 13.8087
S 16.6964 20.1912 13.5115
S 12.8275 21.7835 17.7572
H 11.5486 19.8731 17.071
Au 18.7951 23.4009 13.0458
Au 22.8417 19.6274 12.9229
S 20.9632 22.9374 12.2946
Au 19.3215 19.6773 17.4867
Au 20.4064 18.9053 15.0115
Au 18.4222 21.0792 15.0396
Au 19.9995 22.5293 16.9115
Au 22.1943 20.4742 16.7836
Au 22.8628 23.3851 16.3039
Au 17.7166 24.2089 15.9807
Au 21.271 21.7308 14.4377
Au 24.5499 21.2437 15.208
Au 24.7575 21.7367 17.9385
Au 27.5236 22.2565 17.9787
Au 25.6608 24.1179 16.4205
Au 26.2502 19.3902 16.7939
Au 27.5453 21.7786 14.9508
S 24.3172 21.4378 12.7724
S 26.7113 23.8305 14.2089
S 28.412 19.7247 15.6739
C 28.5792 18.6696 14.1823
H 26.1827 19.8911 12.3384
H 27.683 18.6977 13.558
S 29.9757 22.2733 17.926
C 30.586 23.1748 16.4439
H 30.146 24.1737 16.375
H 31.6792 23.2531 16.525
H 30.3217 22.5809 15.5554
H 28.7586 24.5508 13.1445
H 29.4436 19.0377 13.6028
Au 38.0024 18.5634 18.0052
S 38.5532 19.4142 15.9058
S 37.013 22.2785 17.7518
C 35.5559 21.1654 17.7974
H 35.7334 20.3681 17.0638
H 34.668 21.7516 17.5038
Au 43.5065 20.1731 17.48
Au 41.3838 22.318 17.5883
Au 40.8666 19.5561 16.7472
Au 44.5915 19.4011 15.0048
Au 42.6074 21.575 15.0329
Au 44.1845 23.0251 16.9048
Au 45.456 22.2266 14.431
Au 42.9801 23.8967 13.039
Au 41.7781 18.5858 14.026
S 40.8171 24.3449 13.802
S 45.1482 23.4332 12.2879
S 40.8814 20.6871 13.5048
Au 46.3793 20.97 16.7768
Au 47.0479 23.8809 16.2972
Au 47.935 18.9164 15.5569
Au 48.7348 21.7395 15.2014
Au 47.0267 20.1232 12.9162
Au 48.9426 22.2326 17.9319
Au 49.8458 24.6136 16.4138
Au 50.4354 19.8859 16.7872
S 48.5022 21.9336 12.7657
S 50.8966 24.3263 14.2024
H 50.3678 20.3869 12.3318
Au 51.7105 22.7528 17.9719
Au 51.7304 22.2744 14.9439
S 54.163 22.7691 17.9194
S 52.5963 20.2204 15.667
C 54.7683 23.6721 16.4361
C 52.7649 19.1653 14.1757
H 54.3312 24.6687 16.3696
H 55.8635 23.7475 16.5187
H 54.5074 23.0761 15.5503
H 53.6286 19.5337 13.5963
H 51.8678 19.1935 13.5512
Au 15.9289 26.579 16.5117
S 14.3036 24.9013 16.5353
C 16.1036 25.44 13.0582
C 12.7734 25.7857 17.04
H 15.2116 25.7751 13.6045
H 16.8835 26.2009 13.1167
H 12.0598 25.0384 17.4144
H 12.9841 26.5319 17.8042
H 12.3622 26.2706 16.1422
H 16.7657 29.3877 14.4581
H 15.7428 29.766 18.0433
Au 21.2813 25.0373 18.0889
Au 20.5076 24.7034 15.2262
Au 19.1847 26.572 17.0203
Au 21.1805 27.9381 15.2166
S 17.5242 28.2878 16.4734
S 21.3521 26.2991 13.5694
S 21.0289 29.6526 16.8026
C 17.6808 28.8374 14.7313
C 20.0958 26.6819 12.2918
C 22.405 30.7731 16.3279
H 17.8088 27.9852 14.0536
H 18.5498 29.4985 14.6665
H 19.0999 26.7994 12.7303
Au 23.3558 26.2572 16.5461
Au 26.6204 27.0667 16.4043
S 24.7531 27.7735 15.2178
S 28.5457 26.3489 17.5169
C 28.1671 24.9317 13.9928
C 24.9308 27.0877 13.523
H 23.3251 30.2258 16.1344
H 27.7928 25.9348 13.7479
H 23.974 27.2229 13.0053
H 25.1877 26.0184 13.5471
H 25.7207 27.6576 13.0151
H 28.7853 24.9872 14.8868
H 29.5024 28.5491 17.7464
Au 40.1151 27.0752 16.5048
S 38.4887 25.3977 16.5284
C 36.9564 26.2803 17.0336
H 39.3966 26.271 13.5977
H 36.2445 25.5343 17.4074
H 37.1695 27.028 17.7967
H 36.5467 26.7663 16.1356
H 39.9278 30.2618 18.0365
Au 45.4663 25.5331 18.0822
Au 41.9016 24.7049 15.9739
Au 44.6926 25.1991 15.2195
Au 43.3697 27.0678 17.0135
Au 45.3656 28.4338 15.2099
S 41.7093 28.7836 16.4667
S 45.5371 26.7949 13.5627
S 45.2139 30.1484 16.7959
C 40.2886 25.9357 13.0514
C 41.8659 29.3333 14.7246
C 44.2808 27.1777 12.2851
H 41.0685 26.6967 13.11
H 40.9507 29.8835 14.4514
H 41.9938 28.481 14.0469
H 42.7349 29.9943 14.6597
H 43.2849 27.2952 12.7236
Au 47.5408 26.7529 16.5394
Au 50.8064 27.5624 16.3982
S 48.9381 28.2693 15.2111
C 49.1157 27.5836 13.5162
H 47.5102 30.7215 16.1277
H 48.159 27.7187 12.9986
H 49.3727 26.5142 13.5404
H 49.9058 28.1533 13.0084
S 52.7295 26.8447 17.5108
C 52.3519 25.4279 13.9856
H 51.9778 26.4307 13.7411
H 52.9437 25.0466 13.1376
H 52.9708 25.4827 14.8805
H 53.6876 29.0446 17.7392
H 22.0846 31.3018 15.4165
H 22.5576 31.4943 17.1349
C 46.5899 31.2689 16.3211
H 46.2696 31.7976 15.4098
H 46.7426 31.9901 17.1282
H 16.9616 11.6033 19.6166
H 16.6567 12.1031 24.3699
S 22.6968 12.2432 21.0002
C 21.4699 10.9104 20.6902
C 17.815 11.5562 20.3051
H 22.0366 9.99855 20.4525
H 20.8151 11.1655 19.8564
H 20.8871 10.7559 21.6061
H 18.7432 11.5727 19.7373
H 17.7515 10.6231 20.8937
H 27.1013 12.0217 22.1579
H 25.3224 11.9729 21.8911
C 45.6549 11.4062 20.6835
C 42.0 12.052 20.2984
H 45.0001 11.6613 19.8496
H 45.0722 11.2516 21.5994
H 42.9282 12.0685 19.7306
H 41.1466 12.0991 19.6099
H 41.9365 11.1189 20.887
H 46.2217 10.4943 20.4458
H 11.3487 17.3105 21.5132
H 10.9035 16.8902 19.8211
Au 16.6269 16.9978 18.8905
Au 15.9784 17.8852 24.118
S 13.2875 17.1551 20.0952
S 13.7493 16.9073 23.7513
C 11.5297 17.5413 20.4543
C 14.8504 13.9947 19.2377
H 15.4674 13.9136 20.147
H 14.6286 12.9945 18.8436
H 13.9232 14.5281 19.4681
Au 22.3699 16.9974 20.0929
Au 20.3505 16.8114 22.2589
Au 21.6424 14.4472 21.3527
Au 18.2894 15.6216 23.7387
Au 19.4882 12.8672 22.9189
Au 17.4167 17.4298 21.6362
Au 19.4769 17.5034 19.4853
Au 18.6965 15.0331 20.5776
Au 20.886 15.129 18.5186
S 17.6645 12.9769 21.4668
S 21.3233 12.7409 24.3707
Au 24.8798 18.1887 21.3215
Au 23.1858 16.338 22.9342
Au 24.559 15.3334 20.5841
Au 26.4397 17.2063 19.1795
Au 26.0704 16.6127 23.3314
Au 23.2038 13.076 18.8788
Au 27.8578 15.41 21.1652
S 26.3598 13.7008 20.6062
C 26.1865 12.6201 22.0716
H 26.0313 13.2044 22.9895
S 29.5205 16.9776 21.6642
C 30.5162 17.1645 20.1383
H 29.3531 14.6883 18.4469
H 31.1228 16.2565 20.0223
H 31.1585 18.0399 20.2679
H 29.8705 17.3009 19.2552
H 28.8787 13.9026 23.652
H 29.3814 15.5301 24.1783
S 37.4757 17.6502 20.0862
S 37.9357 17.404 23.7457
C 35.7139 18.036 20.4487
C 39.0355 14.4903 19.2309
H 35.5336 17.8064 21.5068
H 35.0874 17.3857 19.8139
H 39.6525 14.4094 20.1402
H 38.8136 13.4903 18.8369
H 38.1083 15.0237 19.4614
Au 44.5355 17.3072 22.2522
Au 45.8274 14.943 21.346
Au 42.4742 16.1173 23.7321
Au 43.6733 13.3629 22.9122
Au 41.6013 17.9255 21.6295
Au 40.8113 17.4936 18.8839
Au 43.6619 17.9992 19.4786
Au 42.8817 15.5288 20.5708
Au 40.1643 18.3808 24.111
Au 45.071 15.6248 18.5118
S 41.8495 13.4728 21.4601
S 45.5083 13.2367 24.364
H 40.8418 12.5989 24.3632
Au 46.5549 17.4932 20.0861
Au 47.3709 16.8338 22.9274
Au 48.7439 15.8292 20.5774
Au 50.6254 17.7024 19.1728
Au 50.2551 17.1084 23.3249
Au 47.3888 13.5718 18.8721
S 46.8818 12.7389 20.9935
S 50.5447 14.1965 20.5994
C 50.3713 13.1157 22.0648
H 51.2864 12.5176 22.1512
H 49.5075 12.4687 21.8844
H 50.2164 13.7003 22.9828
Au 52.0439 15.9068 21.1588
S 53.7055 17.4724 21.6589
C 54.7 17.6601 20.1311
H 53.5383 15.1845 18.4401
H 55.3079 16.7529 20.0163
H 54.0563 17.7977 19.2486
H 53.0638 14.3981 23.6451
H 53.5673 16.0269 24.1717
C 10.8015 21.1734 21.919
H 11.2908 18.5892 20.2532
H 9.99761 20.6672 22.4789
H 11.0109 20.6203 20.9972
H 10.4958 22.197 21.6735
H 11.2166 20.2378 18.7944
Au 15.4169 23.9313 18.495
Au 13.0156 19.0961 23.3662
Au 12.6563 23.2245 19.5891
S 12.2812 21.2859 22.9976
S 12.5158 24.6625 21.4227
Au 14.7946 20.7852 18.8766
Au 14.8633 18.7957 21.0504
Au 16.8019 20.2413 22.533
Au 16.7073 22.438 20.4709
Au 16.2906 23.0192 23.415
Au 14.3195 21.6402 21.6769
Au 22.2203 19.0755 22.1729
Au 19.4015 21.6569 19.6073
Au 22.1064 22.3963 18.993
Au 19.4902 19.5685 21.5587
Au 17.2709 19.6276 19.6395
Au 18.9407 22.2604 22.3512
Au 21.4585 19.6774 19.4897
Au 20.5352 24.0107 20.7422
Au 18.395 24.2837 18.7224
Au 20.6866 20.6925 23.9345
Au 18.7048 18.5561 24.1461
Au 21.2924 23.4449 23.4263
Au 24.3791 18.8882 24.1607
Au 24.1473 24.5704 18.7716
Au 23.3472 21.4622 23.3358
Au 23.2661 23.5312 21.3618
Au 25.4336 23.5503 23.3043
Au 27.9452 22.1571 24.0241
Au 27.8267 24.3915 22.0739
Au 23.8383 20.8288 20.6071
Au 25.9565 22.8668 20.4168
Au 26.0479 20.7421 22.52
Au 24.0684 18.8483 18.4725
Au 26.5366 20.0665 19.6028
Au 28.4407 21.6771 21.0824
Au 27.7427 18.6447 21.7728
Au 29.8517 23.921 19.5828
Au 30.0312 20.052 23.4331
S 30.6297 20.5586 21.2335
C 32.033 21.6808 21.2531
H 32.1617 22.1515 20.2718
H 32.9314 21.0769 21.4708
H 31.9714 22.4731 22.0368
H 31.3603 23.0178 24.1656
H 31.3827 24.4028 22.5938
H 34.2075 21.1709 22.4801
Au 38.9807 21.2808 18.8703
Au 39.0493 19.2922 21.044
Au 38.5056 22.1358 21.6692
Au 39.6025 24.4266 18.488
Au 37.2016 19.5895 23.3609
Au 36.8402 23.7206 19.5824
S 36.4696 21.78 22.9936
C 35.026 21.6739 21.9287
H 35.4746 19.0872 20.2465
H 35.1965 21.1157 20.9894
H 34.6779 22.6892 21.6652
H 35.4 20.7324 18.7884
Au 43.5866 22.1526 19.6006
Au 43.6753 20.0643 21.552
Au 41.4558 20.1233 19.6327
Au 43.126 22.7561 22.3445
Au 45.6436 20.1732 19.483
Au 40.9866 20.7371 22.5264
Au 40.8924 22.9339 20.4641
Au 40.4746 23.5148 23.4083
Au 44.7201 24.5065 20.7354
Au 44.8716 21.1883 23.9278
Au 42.89 19.0519 24.1394
Au 45.4775 23.9407 23.4196
Au 46.4053 19.5713 22.1662
Au 49.0648 18.6846 21.3148
Au 48.5642 19.384 24.1539
Au 46.2914 22.892 18.9863
Au 47.5323 21.958 23.3291
Au 47.4512 24.027 21.3551
Au 49.6184 24.046 23.2975
Au 48.0235 21.3247 20.6004
Au 50.1415 23.3624 20.4101
Au 50.2326 21.2379 22.5133
Au 48.2534 19.344 18.4658
Au 50.7208 20.562 19.5961
Au 52.1321 22.6532 24.018
Au 52.6276 22.1716 21.0757
Au 51.9283 19.1397 21.7663
Au 54.0348 24.4179 19.5764
Au 54.2163 20.5489 23.4243
S 54.8159 21.0531 21.2273
C 56.2559 22.1884 21.2628
H 55.3429 18.5359 20.2611
H 56.3446 22.6424 20.268
H 57.1519 21.5795 21.4754
H 56.1516 22.9645 22.025
H 55.5447 23.5138 24.1598
H 10.6662 25.9754 20.5956
Au 14.9977 24.7122 21.4289
Au 16.3171 25.8763 23.9242
Au 16.6821 26.4166 19.487
Au 14.722 27.8301 21.7693
S 14.5825 27.6236 24.086
S 14.8307 28.0483 19.4503
C 16.2291 30.8448 22.8314
C 11.7276 26.2047 20.8036
C 15.4706 29.73 19.1062
H 12.2043 26.5919 19.9041
H 11.7792 26.9545 21.6007
H 15.8576 30.2532 23.6705
H 12.8177 25.9504 23.81
H 12.186 27.5573 24.3337
H 14.6678 30.4474 19.3147
H 16.3522 29.9495 19.7184
Au 20.3142 26.1633 22.698
Au 22.4636 26.2577 20.5647
Au 17.8397 24.8818 21.6475
Au 19.5537 26.6797 19.9055
Au 21.0008 28.6366 21.4528
Au 17.8101 27.6764 22.0281
Au 21.7122 27.9807 18.4799
Au 19.3591 30.0224 23.7848
Au 21.9657 28.053 24.2259
S 17.76 30.1433 22.0933
H 28.4334 28.1617 19.1448
Au 24.7623 27.3499 19.0027
Au 23.3523 30.2906 19.7771
Au 25.3444 25.6716 21.2484
Au 25.8383 26.3972 24.0186
Au 23.2017 25.6683 23.4064
Au 23.9784 28.1634 21.9511
Au 27.0035 25.059 18.9422
S 25.1727 29.6943 18.4441
S 25.5477 29.7888 22.9418
S 28.1063 27.3586 24.0213
C 26.6356 30.3466 19.3362
H 27.5217 30.1272 18.7203
H 26.7446 29.8992 20.3303
S 29.762 25.6194 21.1896
C 31.2443 25.4387 22.2607
C 29.1898 27.7741 18.4532
H 32.1263 25.7572 21.673
H 31.1184 26.0985 23.1266
H 30.0515 27.4226 19.0341
Au 39.1858 25.2076 21.4226
Au 38.907 28.3253 21.7623
S 36.7052 25.1604 21.4152
S 38.7657 28.119 24.0796
S 39.0162 28.5446 19.4435
C 35.9095 26.6981 20.7987
C 39.6558 30.2258 19.0995
H 34.851 26.472 20.5875
H 36.3889 27.0881 19.8969
H 35.9638 27.4515 21.5938
H 40.0426 30.7491 23.6639
H 37.0033 26.447 23.8042
H 36.3717 28.054 24.3275
Au 44.4993 26.6591 22.6912
Au 42.0247 25.3777 21.6409
Au 42.5801 24.7796 18.7156
Au 43.7389 27.1755 19.8988
Au 45.1858 29.1324 21.4461
Au 41.9948 28.1722 22.0216
Au 40.5028 26.3721 23.9173
Au 40.8673 26.9126 19.4804
Au 45.8972 28.4765 18.4732
Au 43.5442 30.5183 23.7781
S 41.945 30.639 22.0866
H 40.5373 30.4454 19.7117
Au 48.3325 25.0661 18.765
Au 46.6487 26.7535 20.558
Au 48.9476 27.8456 18.9962
Au 47.5373 30.7863 19.7704
Au 49.5289 26.1673 21.2416
Au 50.0232 26.8931 24.012
Au 47.3867 26.1641 23.3997
Au 48.1635 28.6592 21.9444
Au 51.189 25.5548 18.9349
Au 46.1507 28.5488 24.2192
S 49.3579 30.1901 18.4373
S 49.7327 30.2846 22.9352
C 50.8203 30.8429 19.3296
H 50.9297 30.3949 20.3236
Au 52.0134 24.8877 22.0669
S 52.2905 27.8544 24.0146
S 53.9466 26.1157 21.1832
C 55.4308 25.9338 22.2536
C 53.3738 28.2701 18.4459
H 51.7071 30.6225 18.7136
H 56.3115 26.2522 21.6663
H 55.3029 26.5937 23.1192
H 55.5658 24.9002 22.5856
H 54.2366 27.9173 19.0279
H 52.6182 28.6571 19.1382
H 15.4644 30.8867 22.0469
H 16.4538 31.8717 23.1713
S 21.5383 30.9952 21.083
C 20.3385 31.7228 19.9062
H 19.3934 31.8533 20.4398
H 20.1936 31.0679 19.0361
H 20.7323 32.6952 19.5834
H 22.107 31.691 24.0908
C 24.9537 31.5229 22.7648
H 26.5261 31.4334 19.4247
H 23.8669 31.5964 22.8079
H 25.3108 31.8992 21.7989
H 25.4012 32.1239 23.5758
H 39.6495 31.3826 22.0402
H 38.8528 30.9432 19.3079
S 45.7233 31.491 21.0763
C 44.5235 32.2185 19.8995
C 40.4141 31.3406 22.8246
H 43.5785 32.3491 20.4331
H 44.3787 31.5637 19.0294
H 44.9173 33.191 19.5767
H 40.6388 32.3675 23.1646
C 49.1387 32.0187 22.7581
H 50.7111 31.9292 19.418
H 48.052 32.0921 22.8012
H 49.4959 32.3949 21.7922
H 49.5862 32.6197 23.5691
H 46.292 32.1868 24.084
C 20.7803 11.8309 25.8689
H 20.7325 10.761 25.6064
H 19.8043 12.1646 26.2298
H 21.542 11.9895 26.6413
C 44.9653 12.3267 25.8622
H 44.9175 11.2568 25.5997
Au 16.4148 15.9098 26.476
S 16.3123 14.4613 24.6449
S 16.5381 17.3994 28.2882
C 12.9837 16.367 25.3308
C 16.7401 12.7752 25.2351
C 14.8275 17.5874 28.9299
H 13.4191 15.3868 25.5782
H 11.8987 16.2604 25.175
H 13.1738 17.0726 26.1396
H 14.5921 16.6829 29.5183
H 14.0972 17.7013 28.1265
H 14.8114 18.4653 29.5855
H 16.0153 12.4758 26.0101
Au 21.0825 15.1795 24.601
Au 21.5699 17.9879 24.8
Au 22.1783 18.0094 27.5435
Au 19.3096 16.8145 26.2741
Au 21.7682 14.9418 27.4878
S 22.8837 17.4432 29.8121
S 19.692 15.5548 28.3643
C 18.6711 14.0316 28.4591
H 17.7527 12.7288 25.6364
H 19.1272 13.3569 29.2047
H 18.6158 13.5248 27.4913
H 17.6662 14.3228 28.7862
H 24.7343 13.198 28.6085
H 24.6231 14.9591 28.928
Au 24.0581 16.5999 25.7138
Au 27.0262 16.6288 26.4941
S 26.9467 18.2752 28.1483
S 27.082 14.9504 24.8628
S 23.877 14.3454 26.6705
C 26.6243 17.3845 29.7216
C 24.901 14.2026 28.1931
H 27.5067 16.7623 29.9423
H 25.7325 16.7575 29.669
H 26.5004 18.1298 30.5153
H 25.9547 14.3121 27.908
C 30.3187 17.9086 25.9283
C 28.8476 14.629 24.4701
H 31.3499 18.184 26.1967
H 30.3272 17.262 25.0501
H 29.8423 17.4026 26.7738
H 29.3202 14.1858 25.3675
C 37.1692 16.8627 25.3239
C 39.0124 18.0834 28.9226
H 37.6042 15.8828 25.5719
H 36.0835 16.7559 25.1687
H 37.3587 17.5672 26.1333
H 38.7771 17.1788 29.5115
H 38.2828 18.1971 28.1204
Au 45.2675 15.6753 24.5943
Au 40.6006 16.4055 26.4694
Au 45.7549 18.4837 24.7933
Au 43.4947 17.3103 26.2675
S 40.4977 14.9568 24.6381
S 40.7231 17.8953 28.2816
S 43.877 16.0506 28.3575
C 40.9252 13.2709 25.2284
C 42.8561 14.5274 28.4524
H 43.9894 12.6604 26.2231
H 45.727 12.4853 26.6346
H 41.9378 13.2246 25.6297
H 40.2003 12.9716 26.0034
H 43.3122 13.8526 29.198
H 42.8009 14.0206 27.4846
H 41.8513 14.8186 28.7795
Au 46.3633 18.5052 27.5368
Au 48.2431 17.0957 25.7071
Au 45.9532 15.4375 27.4811
Au 51.2126 17.1247 26.4871
S 47.0687 17.939 29.8054
S 51.2671 15.4465 24.856
S 48.0619 14.8412 26.6638
C 50.8094 17.8802 29.7149
C 49.086 14.6983 28.1864
H 49.9176 17.2533 29.6622
H 50.1397 14.8079 27.9013
H 48.9194 13.6939 28.6018
H 48.8081 15.4549 28.9212
C 54.5026 18.4028 25.9213
C 53.0326 15.1245 24.4631
H 54.5118 17.7587 25.0432
H 54.0268 17.8989 26.7672
H 51.6917 17.2581 29.9356
H 53.5056 14.6816 25.361
Au 15.2655 20.6546 24.849
Au 17.1063 19.0935 26.5805
Au 16.5128 23.3036 26.2959
Au 15.3115 21.1358 28.0746
S 16.9918 20.9373 29.6912
S 13.5922 21.3589 26.499
C 12.3732 20.0262 26.832
C 14.4313 24.6207 28.845
H 16.4364 23.1931 30.5259
H 12.8558 19.0574 26.9801
H 11.6911 19.9815 25.9729
H 11.8087 20.3038 27.7396
H 14.0307 23.6135 29.022
Au 18.0907 21.3331 25.0836
Au 18.6664 24.3041 24.4911
Au 21.8864 24.2243 27.9962
Au 22.6751 20.535 26.0739
Au 20.5397 22.6056 26.1411
Au 19.9642 19.6391 26.6581
Au 21.4064 21.1589 28.5744
Au 18.5147 21.8347 27.9748
Au 19.8014 23.6074 30.223
Au 23.3393 23.4491 25.499
Au 25.4683 21.4216 25.4065
Au 26.1543 24.2163 25.9271
Au 24.184 22.2326 27.8927
Au 24.8912 19.1569 27.1021
Au 23.7941 19.5944 29.9497
Au 27.1409 19.0839 24.7065
S 27.1377 24.3344 28.1708
S 24.7763 21.6944 30.1944
C 26.5864 21.4124 30.288
H 26.9225 20.7051 29.5171
H 27.0831 22.3786 30.1455
S 29.406 19.4735 25.6097
S 29.4344 23.187 25.6914
C 31.198 22.9286 25.2453
H 31.4649 21.9099 25.5699
H 31.8114 23.665 25.7808
Au 39.451 21.1509 24.8415
Au 39.4978 21.6318 28.0687
S 37.7788 21.855 26.4917
C 36.5579 20.5234 26.8253
H 38.9964 18.961 29.5787
H 37.0409 19.5528 26.974
H 35.8758 20.4757 25.9656
H 35.9939 20.7988 27.7339
H 38.2158 24.1093 29.0155
Au 42.2757 21.8289 25.077
Au 41.2913 19.5894 26.574
Au 40.6978 23.7991 26.2894
Au 44.7247 23.1014 26.1344
Au 44.1493 20.1349 26.6514
Au 45.5914 21.6547 28.5676
Au 42.6997 22.3304 27.9681
Au 43.9864 24.1032 30.2163
S 41.1768 21.4331 29.6844
H 40.6215 23.6889 30.5193
Au 47.5244 23.9449 25.4923
Au 49.6527 21.9174 25.3997
Au 48.3692 22.7284 27.8859
Au 46.8601 21.0308 26.0672
Au 49.076 19.6529 27.0954
Au 47.9792 20.0902 29.9429
Au 51.3269 19.5794 24.6998
S 48.9613 22.1902 30.1878
S 51.1323 18.7709 28.1412
C 50.7714 21.9082 30.2814
H 51.1076 21.2009 29.5104
H 51.2682 22.8744 30.1387
H 50.6854 18.6256 30.5086
S 53.5931 19.9706 25.6036
S 53.6226 23.6814 25.6843
C 55.3817 23.4225 25.2365
H 55.5353 18.6806 26.1907
H 55.6501 22.4061 25.563
H 55.9958 24.1603 25.7734
S 14.7285 24.8004 27.0379
C 16.9114 29.7248 26.4259
C 12.9861 26.8174 24.465
H 16.136 29.4926 25.6929
H 16.4523 30.0877 27.355
H 15.3534 24.7719 29.4084
H 13.6869 25.3738 29.1314
H 13.0267 26.4849 25.5081
Au 16.3331 26.4891 26.8938
Au 18.8206 27.2462 24.8002
Au 18.9065 24.7254 27.2876
Au 21.0943 25.5191 25.5103
S 22.9334 25.7417 29.6331
S 17.8913 28.2229 26.8357
S 21.0073 29.9601 25.4468
S 18.3805 25.3625 29.5989
C 19.2824 26.907 29.9855
H 17.6012 30.4799 26.0286
H 20.3364 26.8337 29.6879
H 18.7951 27.7143 29.4278
Au 24.7384 29.0513 25.0122
Au 23.869 26.0899 26.2645
Au 25.0355 25.07 28.8682
S 23.9446 28.3913 27.1116
C 25.3377 28.6061 28.2856
C 28.3126 28.5609 25.3937
C 28.3254 25.7146 28.3767
H 26.2453 28.114 27.928
H 25.0323 28.1728 29.2432
H 25.5248 29.6856 28.4045
H 27.7902 29.4795 25.107
H 27.9147 28.1835 26.3387
H 28.4993 25.8576 29.4565
H 27.9486 26.6434 27.9395
Au 28.7833 25.2693 24.8376
H 29.391 28.7664 25.503
H 29.2625 25.4216 27.8865
S 38.9127 25.2965 27.031
C 38.6168 25.1166 28.8385
C 37.1696 27.3122 24.4574
H 39.5382 25.2676 29.4017
H 37.872 25.8696 29.1249
H 37.212 26.9816 25.5015
Au 42.8513 24.7999 24.4843
Au 43.0054 27.742 24.7934
Au 40.5189 26.9852 26.8874
Au 43.0915 25.2212 27.2809
Au 45.2794 26.0149 25.5036
S 42.0764 28.7187 26.829
S 45.1923 30.4559 25.4401
S 42.5655 25.8583 29.5922
C 41.0965 30.2206 26.4191
C 43.4674 27.4028 29.9788
H 40.321 29.9885 25.6863
H 40.6373 30.5835 27.3483
H 44.5214 27.3295 29.6812
H 42.9801 28.2101 29.4211
Au 50.3389 24.7122 25.9204
Au 46.0714 24.7201 27.9895
Au 48.9235 29.547 25.0055
Au 48.0541 26.5857 26.2578
Au 49.2206 25.5657 28.8614
S 48.1296 28.8871 27.1048
S 51.3228 24.8302 28.1641
S 47.1184 26.2375 29.6264
C 49.5227 29.1019 28.2789
H 50.4304 28.6098 27.9212
H 49.2173 28.6686 29.2365
H 49.7098 30.1814 28.3978
Au 52.969 25.7638 24.8315
C 52.4983 29.0567 25.3869
C 52.5105 26.2103 28.37
H 51.9752 29.9753 25.1002
H 53.5761 29.262 25.496
H 52.0997 28.6791 26.332
H 53.4474 25.9174 27.8798
H 52.6844 26.3533 29.4497
H 52.1337 27.1391 27.9326
C 21.9847 31.4917 25.1537
H 21.4397 32.3206 25.6307
H 22.9606 31.3652 25.6383
H 41.7862 30.9757 26.0219
H 45.6247 32.8164 25.624
C 46.1697 31.9875 25.147
H 47.1456 31.861 25.6316
C 21.4058 17.4304 30.8805
H 20.9109 16.4612 30.742
H 20.7115 18.227 30.5944
H 21.7267 17.5469 31.9198
C 45.5908 17.9262 30.8737
H 45.0959 16.957 30.7353
H 45.9117 18.0427 31.9131
C 16.5819 22.2012 30.9614
H 15.6593 21.8796 31.4699
S 21.207 21.8778 30.9073
C 20.1298 20.7444 31.861
H 17.4025 22.239 31.6853
H 20.7577 19.9052 32.2014
H 19.2945 20.3705 31.2603
H 19.7549 21.2861 32.7376
H 23.1951 24.0257 31.3769
H 26.8099 21.0184 31.2891
H 39.8443 22.3754 31.4632
S 45.392 22.3736 30.9006
C 40.7669 22.697 30.9546
C 44.3148 21.2402 31.8542
H 44.8965 18.7228 30.5877
H 41.5875 22.7348 31.6786
H 44.9427 20.4009 32.1947
H 43.4796 20.8663 31.2536
H 43.9399 21.7819 32.7309
H 47.3801 24.5215 31.3702
H 50.995 21.5142 31.2823
C 22.8733 25.0668 31.3414
H 21.849 25.1571 31.7084
H 19.2046 27.0881 31.0651
H 23.5404 25.6883 31.9574
H 43.3896 27.5839 31.0584
C 47.0583 25.5626 31.3347
H 46.034 25.6529 31.7017
H 47.7255 26.1841 31.9506


Figure 8b: 2.39 ns


H 41.5245 26.7219 3.39703
H 42.9766 25.6775 2.69087
C 42.5627 26.7083 2.93176
H 42.6259 27.3573 2.02567
S 43.4545 27.4177 4.39502
H 48.7272 23.4687 4.96658
Au 45.4417 26.2824 4.67288
C 47.8716 24.0605 4.44406
Au 44.4644 29.538 3.97105
H 43.4383 32.4258 2.84724
H 44.749 33.677 2.62247
H 44.0574 33.1635 4.23488
C 44.3779 32.8406 3.24281
S 45.6151 31.5025 3.30018
Au 47.1301 32.1789 4.99225
H 51.2622 32.4917 5.99307
C 47.4563 37.8948 7.52695
H 48.3425 38.4971 6.9961
H 46.7128 37.3813 6.88853
H 46.8791 38.6173 8.15897
C 50.3904 32.6886 5.38307
H 50.3621 31.8416 4.62634
Au 49.0228 15.1093 11.7024
S 49.8508 15.241 9.49245
H 49.4374 17.0773 7.97517
H 48.8604 17.3415 9.70112
C 48.8948 16.6513 8.81015
H 47.8374 16.6132 8.45039
H 39.9012 17.3295 12.3118
Au 41.0298 21.4886 12.1161
H 44.3985 17.2531 9.99953
C 44.8155 17.9762 10.6362
H 45.9292 18.1712 10.3624
H 44.3088 18.9838 10.4865
H 43.6414 23.0919 9.27432
C 42.619 22.7913 9.18981
H 42.6646 21.7518 9.05268
S 41.6853 23.131 10.6859
S 47.3942 20.2006 12.1961
H 46.9948 23.4131 4.37487
H 48.9686 20.2596 10.3724
H 47.6953 21.7015 10.2795
C 48.4475 21.0839 10.857
H 49.2416 21.5994 11.5017
H 36.5581 26.3831 10.9075
S 38.5261 27.032 11.8428
H 37.6926 25.7276 9.85392
C 37.3973 25.8045 10.8815
H 37.2755 24.8254 11.3229
H 48.0867 24.128 3.29236
H 42.0322 23.2998 8.40443
Au 40.8067 27.3479 11.2735
S 43.0904 27.6823 10.9763
Au 45.0537 26.4178 10.587
H 47.8744 24.3699 11.6558
S 47.5396 25.6479 5.31372
H 48.9459 24.4952 10.2079
Au 47.11 25.3842 7.57085
S 46.7274 25.0954 9.82365
C 48.2198 24.9869 10.8235
H 42.2511 29.6861 9.83618
H 42.336 32.3082 13.2077
C 43.2016 29.1661 9.85275
H 43.7 29.0818 8.9146
H 44.001 29.7538 10.3123
H 43.9556 34.33 7.265
H 42.9637 35.6262 7.98504
C 43.3428 34.6108 8.12196
H 42.5487 33.8784 8.49761
S 44.4421 34.4489 9.73434
Au 45.9554 32.6875 10.0092
S 48.9922 32.6737 6.47659
H 47.2885 30.4556 8.48547
H 48.6078 29.6661 9.61648
H 46.8313 29.1938 9.71782
C 47.5521 29.935 9.44469
S 47.2099 31.0147 10.8813
H 50.6442 33.6244 4.78491
Au 46.2267 35.7716 9.32494
H 49.4813 34.8083 12.7581
S 48.2313 36.6269 8.67788
Au 48.5571 34.7543 7.32321
H 14.4406 4.79144 14.9242
S 13.159 4.30505 16.9805
H 13.6225 6.14336 15.5949
H 12.5587 4.72269 14.7623
C 13.4597 5.10719 15.4066
Au 14.6939 4.70494 18.5668
C 16.8274 9.15981 17.6998
H 16.3151 9.60476 18.5375
H 17.2499 9.96242 17.0152
S 22.7104 10.8871 17.4998
H 21.3058 11.7387 15.5814
H 27.1039 8.18266 18.0041
H 28.8233 9.01665 17.7966
C 27.6998 8.94932 17.4472
H 27.6642 8.73422 16.4111
H 16.3583 8.26761 17.2093
H 20.8122 14.8684 15.1483
H 19.4817 16.2325 14.8793
H 21.9688 9.90457 15.4996
H 20.412 10.3308 16.4232
H 19.241 14.415 15.4821
C 21.3762 10.7103 16.0991
C 19.8494 15.3627 15.5056
S 20.3194 16.0531 17.0999
H 23.876 13.9756 13.7049
C 24.2154 13.8679 14.7826
H 25.2812 13.9779 14.9558
H 23.8186 12.9969 15.2877
S 23.482 15.2937 15.7285
Au 22.7542 15.0769 18.1001
Au 27.9735 12.2819 18.4509
H 30.9655 15.4171 18.3255
C 30.5646 14.4082 18.2219
H 31.2394 13.6516 18.6683
H 30.4849 14.2306 17.15
H 34.642 16.4369 16.2819
H 41.294 18.5067 11.802
H 41.2099 14.9899 15.3848
S 39.8467 16.2528 17.0258
H 39.5987 15.1939 14.8506
C 40.4105 15.7084 15.3205
Au 46.0863 16.3716 13.4175
H 40.7797 16.54 14.8186
S 45.5301 15.5671 17.3806
C 47.1027 14.7314 18.003
H 47.7249 15.4906 17.4829
H 47.1459 13.7149 17.7006
H 47.3359 14.906 19.0898
H 50.7975 16.9711 16.3219
H 48.318 13.1678 15.302
H 46.6561 13.32 14.5293
C 47.6781 13.5254 14.4209
H 47.9287 12.6835 13.8516
S 48.1638 15.128 13.8285
H 15.13 17.7378 16.8313
H 14.9945 21.582 20.3049
H 16.6447 18.4365 16.9565
H 19.1079 20.5674 15.0677
H 18.9306 22.1174 15.7555
C 19.6033 21.3575 15.4037
S 20.4967 20.8803 16.9299
Au 22.802 21.1492 16.365
H 20.3946 21.6796 14.7548
Au 20.3656 18.4255 17.0932
H 29.4369 18.2667 16.927
S 25.1598 21.0982 16.2206
S 27.273 18.085 16.4713
Au 25.555 16.5339 16.3127
C 29.0086 17.4493 16.4449
H 29.2049 17.1761 15.3976
H 29.3413 16.585 17.186
H 33.6283 17.8593 16.2181
H 34.6505 22.1846 14.8779
Au 37.7876 17.3555 16.8368
C 34.6645 17.4848 16.1307
Au 36.417 20.1633 15.6974
S 36.6337 21.6143 13.9012
S 39.6557 19.6638 13.2775
S 35.7182 18.4896 17.3467
H 35.0419 17.6947 15.161
C 40.1407 18.3469 12.0402
Au 38.7861 20.2532 17.8808
Au 37.4477 22.6982 17.3266
Au 43.9284 19.644 13.4112
Au 40.6688 22.2131 16.16
Au 41.2623 19.786 14.981
Au 43.3781 20.5156 16.7222
Au 43.2118 21.9198 14.5454
Au 40.9057 18.4461 17.3819
Au 46.1669 17.7383 17.4642
Au 45.9086 19.9073 15.5384
Au 45.9224 21.7676 13.3196
H 39.564 18.5068 11.1214
S 44.4837 17.5666 12.4648
C 50.1969 17.4813 15.4963
H 50.7012 17.3312 14.5984
S 50.0325 19.2268 15.8643
Au 48.1388 19.6975 17.193
Au 48.504 19.9718 14.0485
Au 47.8885 22.6188 15.1037
Au 47.8665 22.5273 18.0029
H 49.2507 16.879 15.356
H 51.6001 20.8661 13.4284
H 52.6187 22.2696 12.7343
C 51.8002 21.9722 13.3778
H 50.9797 22.3791 12.7784
H 57.8444 22.404 12.5827
H 21.2518 25.1225 17.0379
H 22.6351 25.8604 16.0321
C 22.2139 25.0171 16.6639
H 25.1337 22.8879 14.3944
H 26.6921 22.8155 15.2709
H 25.1735 23.577 16.0141
C 25.59 22.7659 15.4131
H 27.8385 26.729 19.5061
H 34.97 23.5081 13.5501
H 34.5117 21.8686 13.087
C 34.9632 22.4529 13.8617
C 33.7543 24.9922 17.4614
H 33.7801 24.0371 16.9603
H 33.6631 24.8477 18.5211
Au 38.334 23.2035 14.6372
Au 36.8371 25.5812 16.6956
Au 38.8353 26.1631 14.0334
S 34.6957 26.1358 16.5665
Au 39.4409 24.852 16.4792
Au 39.0273 27.6957 16.4727
Au 41.1078 24.3792 14.4601
Au 42.2461 24.2228 17.0919
Au 45.3766 22.5795 16.4758
Au 45.9188 24.489 13.7088
Au 43.1371 26.162 13.831
Au 41.7079 27.0862 16.5634
Au 44.5588 25.2368 16.0554
Au 43.3661 23.8288 12.5048
Au 50.361 24.0176 16.5784
Au 45.9373 27.3088 14.1221
Au 47.8221 25.1662 15.5517
Au 46.8543 27.0378 17.3649
Au 50.1033 26.9483 16.126
S 51.6067 26.9152 14.086
H 48.5511 25.8627 11.3969
S 52.1846 22.5392 15.1311
Au 52.0651 24.8304 14.509
C 52.955 28.1305 14.8105
H 53.7021 28.1767 13.952
Au 54.483 23.0838 14.7988
H 53.4011 27.8134 15.7612
Au 57.5506 23.0861 16.5275
S 56.794 23.5899 14.3505
C 57.1575 22.0638 13.3334
H 56.1757 21.7969 12.949
H 57.6449 21.269 13.9369
H 21.7344 30.0392 18.8952
H 22.8369 31.188 19.8497
C 22.1227 30.3192 19.9331
H 21.2521 30.3868 20.694
H 32.6618 25.3146 17.1398
H 35.2271 31.7306 16.8561
Au 34.5755 28.2745 17.6352
H 34.2652 32.5138 18.0701
H 36.3273 33.0352 13.7742
H 36.622 31.2181 14.6343
H 37.084 31.614 12.9604
C 36.9816 32.1262 13.9968
S 38.7778 32.281 14.5771
Au 39.2206 30.3988 15.8671
Au 40.9927 28.1115 13.9094
Au 45.726 30.5088 15.1807
Au 42.177 29.715 15.9634
Au 41.3694 31.6113 17.7771
Au 43.6727 32.1658 15.6732
Au 43.7434 29.0102 13.7486
Au 44.1409 30.6877 17.8659
Au 44.5141 28.1807 16.569
H 41.3515 33.7054 12.8137
H 42.7439 33.7003 12.0688
C 42.3042 33.4355 13.028
Au 47.1941 29.8219 17.6933
Au 46.4966 29.64 12.693
Au 48.0421 28.9306 15.0599
H 50.3955 31.2174 12.4063
H 51.7349 30.215 12.8112
C 50.6159 30.3438 12.9753
S 49.9606 30.2052 14.8081
H 50.2091 29.4897 12.3974
Au 48.3392 32.0023 14.9708
H 52.1896 28.6878 18.0827
H 52.5299 29.1233 15.0063
Au 39.0549 34.0422 16.0816
H 38.8123 37.071 15.782
S 39.4167 35.7884 17.5867
C 39.3136 37.3913 16.7015
H 43.8455 37.6211 17.4368
H 38.528 37.9681 17.2367
H 40.116 38.0879 16.2937
S 42.9448 34.2628 14.5205
Au 45.3448 33.9466 14.3134
S 47.7063 34.2245 14.5591
H 47.8555 35.5765 12.5545
H 48.1441 33.8664 12.1303
C 48.3971 34.6755 12.8191
H 14.2739 6.34974 21.1847
H 15.1225 5.69198 22.4745
C 14.8494 5.40162 21.4523
S 16.3036 4.93232 20.5809
H 14.2997 4.45332 21.4658
H 13.0338 10.1082 23.8719
H 12.4792 9.61493 22.2595
Au 17.4689 6.89374 20.0354
S 14.9598 9.2069 22.8977
C 13.2302 9.40856 23.1125
Au 15.6212 11.4464 22.3749
S 18.3347 8.61318 18.6971
H 19.8396 5.4311 24.176
H 18.2252 5.65921 24.8615
H 18.7837 6.94694 23.9395
C 19.1416 6.25613 24.5898
Au 18.387 10.0662 20.7814
Au 21.8293 9.30249 22.687
S 21.5665 7.7225 20.7835
Au 21.956 9.37877 19.2464
H 23.8163 7.00339 20.3418
H 23.413 6.60574 22.0001
C 23.0497 6.66352 21.024
H 22.6902 5.73573 20.6306
S 25.8646 8.57341 22.0665
Au 24.6689 10.0615 23.4712
Au 26.3797 10.0134 20.1717
H 28.0426 8.61085 23.2949
S 26.7694 10.4046 17.8263
C 27.5947 8.22633 22.389
H 28.143 8.68165 21.6009
Au 45.174 9.69561 22.5328
H 49.2119 11.4332 20.766
S 47.444 9.8571 21.4363
S 43.1355 9.25738 23.4503
C 48.1296 11.4398 20.8243
Au 14.8279 14.4309 23.6036
H 15.0824 13.5379 19.2205
H 13.8748 14.1421 20.4954
H 15.2723 15.235 19.8471
C 14.9256 14.2246 20.0828
S 15.9043 13.7347 21.6228
S 16.1919 17.3044 18.9384
Au 18.3169 16.4145 18.4243
Au 17.0688 16.5301 23.1464
Au 18.52 11.5314 23.1501
Au 21.4748 16.6577 23.2991
Au 22.0386 17.0467 20.0703
Au 21.0568 11.8221 23.7391
Au 20.4737 11.6759 20.8192
Au 18.2024 13.3464 20.8941
Au 18.8735 14.4042 23.3512
Au 19.4418 16.1048 21.1484
Au 21.7397 14.4047 21.8517
Au 20.3589 14.0738 19.4373
Au 22.8147 12.4825 19.231
Au 23.4571 12.2828 22.1147
Au 26.1324 16.9819 24.0292
Au 27.9844 14.111 24.5617
Au 25.8353 12.7092 23.6665
Au 25.6478 12.8536 20.3394
Au 24.1923 15.0746 20.4532
Au 26.6279 15.1834 22.0349
Au 24.032 14.8154 23.332
Au 26.7253 15.8579 19.4119
S 28.8965 14.2898 18.9772
H 32.8751 17.8742 21.3813
Au 29.03 16.391 23.2572
Au 28.8105 13.4745 21.0629
S 31.4443 16.9377 23.0361
H 31.6885 11.7202 23.5057
C 31.2051 12.6291 23.8597
H 31.367 12.8413 24.888
H 31.8905 13.4558 23.4828
S 29.3263 12.535 23.1036
H 37.0943 17.2466 23.9567
C 38.003 17.2797 23.4289
H 38.1011 16.4799 22.6547
H 38.8322 17.4429 24.0813
H 47.9169 12.406 21.4126
H 47.7873 11.7193 19.8721
H 42.1745 16.1047 22.7389
H 43.5307 15.0965 22.0924
H 41.9012 14.4013 22.2042
Au 43.6436 15.6776 18.7791
C 42.4421 15.3919 22.0033
S 41.8791 15.7719 20.3017
H 46.7431 16.1537 22.3615
S 48.4639 16.7885 20.7426
C 47.4674 15.5969 21.7429
H 48.2839 14.9543 22.2115
H 46.7939 14.9819 21.1104
H 15.4456 22.2744 18.6742
H 12.149 18.0381 24.0262
H 15.7615 20.6155 19.0881
H 11.8968 17.8541 22.2823
H 11.033 19.2629 23.136
Au 13.9965 21.3726 23.6553
C 11.9824 18.6325 23.0812
Au 15.1137 18.4539 23.6388
C 15.6887 18.3742 17.4656
H 15.3065 19.3901 17.532
Au 17.0253 18.4445 21.0084
C 15.7903 21.6082 19.4663
S 13.3443 19.6309 22.3235
Au 21.8382 19.2374 22.3761
Au 22.7397 20.1135 19.7835
Au 20.3534 21.3219 24.0603
Au 20.676 21.435 21.0897
Au 19.0768 21.5941 18.671
Au 19.1281 18.7307 23.1134
Au 19.666 18.8996 20.4018
Au 18.0943 20.9581 22.143
Au 18.0288 20.1085 25.1404
S 17.365 22.3858 20.0913
Au 23.3851 21.8485 22.2801
Au 25.2056 21.3436 18.6092
Au 25.2172 19.9208 21.1595
Au 27.7576 20.7364 20.2698
Au 27.3293 19.9289 23.1528
Au 25.494 22.141 24.1744
Au 24.296 17.394 21.9396
Au 24.3382 17.5665 18.8174
Au 27.0968 18.6291 18.7714
Au 27.5084 17.793 21.2266
Au 24.5097 19.5542 23.958
S 30.0368 21.3903 19.8331
Au 30.641 21.8572 22.009
Au 31.1085 19.2805 23.6527
S 31.2057 21.5946 24.2728
H 33.4509 20.9278 21.0898
C 32.9426 22.0825 23.9837
H 33.1512 23.0275 23.6959
H 32.109 16.351 20.7877
C 31.9686 17.2918 21.2767
H 31.2946 18.0551 20.7547
H 34.7409 19.7408 20.5679
H 34.4076 21.4148 19.7061
C 34.381 20.8285 20.6445
S 35.5568 21.7437 21.8467
Au 37.4205 22.2386 20.4411
Au 39.189 19.6362 20.555
S 37.8038 18.8713 22.3415
Au 39.2429 19.9954 23.811
Au 45.9231 20.4278 18.4677
Au 41.3272 18.0262 20.2049
Au 40.0293 22.2747 21.7104
Au 41.4051 20.772 18.9604
Au 43.6257 18.8473 18.9618
Au 41.956 20.2197 21.8123
Au 44.723 20.4014 21.2224
Au 48.8484 18.7092 22.2015
Au 46.8748 18.5544 20.1838
Au 48.6801 22.4843 22.7721
S 49.6214 20.3395 23.6865
Au 47.4708 21.2468 20.5124
Au 50.0764 22.2612 19.437
H 52.7378 21.3414 17.7484
H 52.4223 19.6331 18.3472
C 52.9499 20.6526 18.6041
H 54.1153 20.3979 18.604
S 52.1141 21.2959 20.0846
H 55.6624 21.5223 19.0325
Au 17.1437 24.1491 23.4875
H 12.696 24.3348 23.7206
S 14.9595 23.3927 24.2198
H 13.9245 25.6227 24.0484
H 14.085 25.0038 22.5112
C 13.7852 24.7035 23.5164
H 22.4404 23.966 16.1625
H 18.3629 26.333 21.0207
H 18.9022 27.5376 22.2327
H 20.1186 26.6195 21.2321
C 19.1687 26.5463 21.761
S 23.3244 24.9862 18.1333
Au 22.707 23.0544 19.8704
Au 21.2622 23.4994 22.7584
S 19.203 25.2382 23.0157
Au 23.2698 27.0831 19.4022
H 26.0445 26.2864 19.2284
H 23.6608 28.2459 22.7529
C 23.2161 27.2436 22.9134
H 27.5123 25.3916 18.3182
C 27.0959 25.8634 19.2799
Au 25.8313 22.8413 20.9069
Au 23.6302 24.1994 24.2225
S 27.3907 24.7373 20.8038
S 24.3793 26.4013 23.9198
Au 25.8491 25.5388 22.3731
H 30.9769 23.5359 18.8915
H 29.1666 23.6099 18.8884
H 30.1125 22.6112 17.7835
C 30.0306 22.8956 18.7876
H 35.0167 27.4683 23.4595
C 34.357 27.222 22.7011
H 33.6129 27.9125 22.4098
H 28.9552 24.5435 23.6523
H 33.6817 26.3436 22.9135
Au 37.5395 27.6483 18.8117
Au 35.3958 24.1044 21.5784
Au 39.7834 24.9482 21.1813
Au 37.9117 24.8152 19.1755
Au 40.13 27.9441 21.1721
Au 39.3604 26.592 23.5339
S 35.0886 26.5494 21.0393
Au 37.4177 26.758 21.3068
Au 39.6525 22.888 18.9504
Au 43.8528 22.4842 18.853
Au 43.0598 22.4606 22.6254
Au 44.7782 24.2933 20.8368
Au 41.3574 24.3489 23.311
Au 42.1205 23.8519 20.3805
Au 42.3038 26.2835 21.6575
Au 40.7143 26.097 18.768
Au 44.9459 27.1586 22.1097
Au 44.6073 24.7584 23.554
Au 43.4153 26.1786 18.6258
Au 45.8256 22.3141 22.8056
Au 45.7337 24.669 18.4356
S 50.6399 24.3241 24.4986
Au 47.6263 23.9138 20.5676
Au 47.0289 26.5 20.3195
Au 48.9889 28.0645 18.7951
Au 48.9993 25.4848 18.274
Au 47.2428 24.9999 23.2559
Au 49.7587 26.4189 23.9668
H 53.4701 26.1267 22.7806
H 51.4311 25.1619 26.7518
H 54.9086 24.8196 22.558
H 52.2258 23.57 26.3409
C 54.4398 25.8096 22.2059
C 51.8536 24.5025 25.9065
H 55.1506 26.6573 22.2635
Au 55.8991 24.3963 19.5486
S 54.0096 25.6321 20.4335
Au 52.9489 23.3971 20.1677
H 57.0258 20.4936 19.0911
H 56.4825 21.1418 20.5151
C 56.6919 21.4742 19.4485
S 57.5954 22.9657 19.0018
H 23.163 26.766 21.9817
S 23.2792 28.9618 20.4993
H 22.187 27.4337 23.249
S 27.7611 30.1306 20.8922
Au 25.4066 29.5399 20.8695
S 27.2512 30.0325 25.5185
Au 27.5244 30.1941 23.2066
C 28.248 31.8376 20.489
H 27.5634 32.7347 20.6015
H 28.9363 32.1111 21.2794
H 28.6746 31.8411 19.506
H 34.4207 29.6685 23.9045
H 34.3179 31.5088 23.8202
C 34.3837 31.6455 17.4849
H 33.6037 31.42 16.8157
H 34.7382 30.525 22.2249
C 34.8491 30.5979 23.3852
Au 37.8481 29.085 22.9017
S 36.6164 30.7746 24.0062
S 34.7284 30.3217 18.6956
Au 37.247 30.3813 18.7482
Au 39.6311 29.4672 18.5823
Au 37.4987 31.9832 22.2775
Au 39.2246 32.6984 19.0771
Au 39.8343 30.7899 21.0696
S 37.6117 33.69 20.6559
Au 40.3773 29.3261 23.622
Au 45.4727 29.9231 23.0217
Au 42.2311 28.8001 19.1144
Au 44.7036 31.0957 20.5006
Au 42.7178 29.4594 21.8769
Au 45.0788 28.3485 19.4305
Au 44.9518 32.86 23.2842
Au 42.2486 32.0937 20.3653
S 42.9039 33.4769 22.3903
Au 44.223 33.399 18.6294
Au 47.1647 29.8495 20.6635
Au 48.3701 30.8938 23.5873
Au 47.7599 28.0036 22.9468
S 50.9213 28.8507 20.0921
Au 46.7079 32.3156 18.6745
Au 49.8705 30.8421 19.3873
S 47.0742 32.8701 24.1536
S 49.0204 32.9189 18.679
H 49.0259 32.9775 21.0545
H 52.4994 27.3427 19.414
C 52.3807 28.4113 19.1763
H 53.3772 28.843 19.613
H 39.9169 34.4097 21.1023
H 38.7948 34.8391 22.3867
H 38.6998 35.6898 20.9104
C 38.9076 34.7769 21.3774
H 43.3708 35.6621 21.9297
C 42.5462 35.2668 22.4383
H 41.7545 35.3501 21.8079
H 45.4338 37.5845 18.264
S 43.8806 35.6707 19.109
C 44.5807 36.9527 17.8834
Au 41.5449 35.5362 18.4622
H 45.1314 36.37 17.0312
H 48.5082 34.4768 20.4265
C 49.2939 33.7708 20.3558
H 50.1944 34.3296 20.4141
H 24.514 5.54876 27.6113
H 24.303 4.11191 26.4506
C 16.6138 7.25128 27.3951
H 13.0344 8.41037 23.6304
Au 15.8552 9.52133 25.1211
H 15.6475 6.87665 26.9655
H 16.6055 7.11505 28.4865
S 16.2081 9.02145 27.3677
H 17.5132 6.90325 26.9446
Au 19.4816 9.41615 25.1965
H 21.1828 8.40241 29.0475
S 19.9298 7.24455 25.865
H 22.3113 9.70855 30.1559
S 20.3635 10.7353 28.8479
Au 18.2943 10.1704 27.7869
C 21.3519 9.32795 29.7288
Au 22.3407 6.91879 25.348
H 20.8424 8.93546 30.6414
Au 23.059 9.81326 25.4827
C 24.8607 5.00178 26.7473
H 28.0365 7.12923 22.2432
H 25.9145 4.96069 26.8599
C 28.1327 9.46968 27.7579
S 26.3929 9.90752 27.2618
Au 25.3199 8.27237 26.2135
S 24.5955 6.31117 25.3622
H 28.3313 9.99514 28.6909
H 28.1569 8.38478 27.8282
Au 43.9615 10.564 25.3652
H 43.5427 6.97852 23.1214
H 42.2066 7.19772 24.3205
C 43.1774 7.53839 23.9594
H 44.0194 7.5009 24.7159
H 48.8787 16.7496 27.1869
H 47.683 16.2868 25.8579
C 47.9392 16.0853 26.9691
H 47.2154 16.2551 27.7901
H 14.5279 11.7301 31.5656
H 14.125 11.8302 29.931
C 15.0684 11.7431 30.5288
S 16.4591 13.1235 30.2099
Au 16.0747 15.4513 30.0935
H 13.2913 12.9055 26.4674
S 13.543 15.1417 25.4732
H 14.6247 13.6835 27.2524
H 13.0306 14.2862 27.5193
C 13.6827 13.899 26.7174
Au 16.9244 14.7893 25.6689
Au 19.3488 17.1851 29.9857
Au 21.6015 16.7666 27.4227
Au 21.5622 14.4867 24.8615
Au 21.6001 15.1103 29.7839
Au 19.4738 16.5885 25.1207
Au 18.5939 12.3967 25.7474
Au 21.45 11.6745 26.7834
Au 17.1447 12.961 27.8502
Au 18.1885 15.8515 27.8259
Au 20.1992 14.1032 27.3805
Au 23.5241 12.3489 25.1179
Au 27.5404 16.0668 26.2289
Au 25.213 16.9568 27.7753
Au 24.4264 14.6591 29.7142
Au 27.5637 13.3843 29.027
Au 25.2406 14.6486 25.8753
Au 23.0917 14.1699 27.3839
Au 25.8931 12.2243 26.635
S 29.3759 13.2362 27.5723
Au 30.0048 15.3889 27.5583
C 30.6467 12.3712 28.7446
H 31.6435 12.6992 28.4645
H 30.55 12.6497 29.8237
H 30.4946 11.3607 28.6595
H 43.83 14.216 26.4713
H 42.5172 13.5526 27.3713
C 43.2728 13.2728 26.6284
S 44.423 11.9868 27.2423
H 43.0254 13.2059 25.5894
Au 46.2884 13.1574 27.2302
S 48.3937 14.2085 27.1738
H 13.9453 20.0316 29.3289
H 12.5034 19.5563 28.3512
S 13.6382 21.3034 27.0676
C 13.1234 20.4357 28.5957
Au 15.2635 19.7688 26.2552
Au 15.3819 22.7767 27.7868
H 12.5011 21.0927 29.2021
Au 16.926 18.1463 29.0687
S 14.8146 17.4698 30.054
Au 14.5347 17.1856 26.0085
Au 17.1473 17.7127 26.0016
Au 19.3359 18.6075 27.131
Au 17.6187 20.7791 27.8495
Au 21.2945 18.8611 25.2324
Au 20.5785 21.3853 26.9673
Au 18.6104 20.0471 30.5355
Au 21.1986 19.2569 28.9898
Au 20.906 21.8287 30.1171
Au 22.9547 21.6353 25.2566
Au 28.0159 21.4239 25.6254
Au 23.2851 17.2714 29.8693
Au 23.6409 19.2412 26.8663
Au 23.0806 21.5212 28.4224
Au 26.6066 18.8811 26.5526
Au 25.4459 19.1084 29.4924
Au 25.5638 21.3487 27.0621
S 27.6408 20.4225 30.0466
Au 23.5013 16.935 25.4125
Au 28.768 18.6372 24.9655
H 33.5113 21.7507 24.8606
H 33.268 21.4341 23.1954
H 32.0083 18.899 29.0528
H 32.4893 17.1493 29.0572
H 32.7293 17.8661 27.4732
C 32.0728 17.8864 28.4022
S 30.3929 17.6373 27.7208
Au 28.882 18.6744 28.9669
H 39.2034 19.4581 27.4231
H 40.931 19.4672 27.564
C 40.0322 20.1115 27.2765
H 39.9765 20.8391 28.1149
S 40.3865 20.8403 25.6773
Au 42.7055 20.4319 25.1552
S 44.9029 19.6333 24.9705
H 43.8433 18.3449 26.641
C 44.9097 18.4218 26.3445
H 45.6197 18.7873 27.083
H 42.2935 23.0209 28.9365
H 44.0575 23.3189 28.3918
C 43.0542 23.7185 28.6692
C 49.1188 20.143 25.4072
H 50.0488 19.8069 25.9047
H 45.4492 17.4114 26.0821
Au 45.7719 21.5614 25.7629
H 48.7908 21.134 25.7423
H 48.3463 19.3652 25.5272
H 48.1864 23.5756 28.9951
S 16.69 24.5379 28.6439
H 16.6473 25.6026 26.3399
H 15.357 26.2298 27.4616
C 16.3387 25.8361 27.4107
H 17.051 26.694 27.6598
H 22.388 28.2582 25.2229
H 22.6901 29.0638 26.8398
C 22.0033 28.9476 26.0439
Au 21.1743 23.8646 25.8094
Au 18.7153 23.3882 28.5488
Au 18.5109 22.929 25.7351
Au 21.2472 24.1364 28.5195
Au 20.0757 26.4676 24.8354
S 20.4285 28.1272 26.5899
Au 21.1184 26.9352 28.5757
H 25.9091 27.803 27.208
H 28.8624 25.9085 24.6188
Au 23.817 23.7405 27.197
H 24.206 27.9458 28.0663
H 24.3756 27.1991 26.3451
Au 26.7617 24.8127 27.1407
S 24.9234 25.6313 28.3246
C 24.8438 27.3971 27.3727
C 29.2179 24.8888 24.5867
S 31.6808 29.3148 26.4043
H 30.2049 24.617 24.7359
H 33.3589 23.5324 28.438
S 28.4968 23.7196 26.0054
Au 31.7801 27.1861 27.5325
S 32.0152 25.3336 28.8126
C 33.4782 24.5872 28.1795
Au 29.9936 24.5845 27.7732
H 33.6565 24.7193 27.0408
H 34.3579 24.9316 28.8885
C 37.4627 25.8839 26.2607
H 37.2207 26.8418 25.7814
Au 39.4702 22.9661 25.4945
S 38.4364 25.0367 24.9791
H 37.8484 25.9344 27.3521
S 45.6428 27.9499 27.226
Au 45.7335 27.4993 24.8351
H 36.4648 25.3649 26.2374
Au 43.0762 27.7738 24.1391
Au 44.0877 26.337 27.0139
S 42.2416 24.6647 27.3121
H 43.2028 24.5153 29.4514
Au 43.0219 23.5107 25.3558
H 47.164 25.8151 27.3175
C 47.0876 26.7365 27.9524
H 47.9522 27.3688 28.0693
C 47.271 22.8438 28.6299
H 47.3789 21.7915 28.7216
H 46.297 23.2436 29.2674
Au 48.633 24.1637 25.7647
S 46.6434 23.4186 26.8692
H 52.7055 24.9719 25.3256
H 21.6365 29.9777 25.7322
H 25.4553 31.2375 26.2708
H 27.1796 32.0072 26.9194
C 26.465 31.6945 26.1477
H 26.2271 32.528 25.371
Au 29.4693 29.7953 26.0076
H 33.4891 30.4432 27.6474
C 32.377 30.5668 27.5884
H 31.899 30.3799 28.5754
H 32.0327 31.5672 27.2276
H 38.3785 30.2923 25.7633
C 39.0174 31.2781 25.9549
H 38.6414 32.057 25.3797
H 39.1024 31.5994 27.0225
S 40.7841 30.8515 25.3274
Au 41.5293 32.3067 23.9197
C 50.9346 29.7047 24.7638
H 50.2217 29.3713 25.6014
H 51.0395 30.8433 24.7942
H 47.4433 32.6479 26.5754
H 51.9515 29.1631 25.0822
S 50.1115 29.2515 23.1999
C 46.6157 32.5514 25.9013
H 46.0855 33.4271 26.185
H 46.6583 26.3889 28.9366
H 42.2976 35.336 23.5145
S 39.9727 37.2225 28.9827
[truncated: 400,453 more chars]
